# Supplementary material for: An explainable machine learning model for predicting chronic coronary disease and identifying valuable text features
Source: Front Cardiovasc Med. 2025 Sep 22;12:1559831. doi: 10.3389/fcvm.2025.1559831 (PMC12497772; doi:10.3389/fcvm.2025.1559831)
Supplement: Supplementary file 1 [file Table1.xlsx]

## Sheet: Sheet1
ID	CAD	性别	年龄	体温	脉率	低压	吸烟史	饮酒史	pci	一周	上述	下降	不伴	不适	中段	乏力	予以	二便	今日	休息	伴有	体检	余年	偶有	具体	冠心病	冠脉	分钟	加重	医院	升高	半月	双下肢	发作	发热	发现	发生	口服	右侧	名称	否认	呕吐	周前	呼吸困难	咯血	夜间	大便	大小便	天前
A718568	0	1	18	36.2	101	82	0	0	0	0	0	0	0	0.171557	0	0	0	0	0	0	0	0	0	0	0.0849608	0	0	0	0	0.0859277	0	0	0	0.0666946	0.0604342	0	0	0.0677861	0	0.081322	0	0	0	0	0.102145	0	0	0.066015	0
A667329	0	0	18	36.3	72	81	0	0	0	0	0	0	0	0.0557689	0	0	0	0	0	0	0	0.262137	0	0	0	0	0	0	0	0.0837986	0	0	0	0	0	0.295059	0	0	0	0	0	0	0	0	0	0	0	0.0643793	0
1278330	0	1	18	36.5	99	78	0	0	0	0	0	0.0902101	0	0	0	0.159041	0.136994	0	0	0	0	0	0	0	0	0.0430275	0	0	0	0.0802908	0	0	0.262566	0	0	0	0	0	0	0	0.33619	0	0	0	0	0	0.0479754	0	0
A894160	0	1	18	36.5	72	78	0	0	0	0	0	0	0	0	0	0	0	0	0	0	0	0.337551	0	0	0	0	0	0	0	0.107907	0	0.138529	0	0	0	0.253297	0	0	0	0	0	0	0	0	0	0	0	0	0
A649500	0	1	18	36.6	83	76	1	0	0	0	0	0	0	0.0578375	0	0	0.074141	0	0	0.071781	0	0	0	0	0	0	0	0.104412	0	0	0	0	0	0.0674547	0.0611229	0	0	0.0685585	0	0	0	0	0	0	0	0	0	0.0667673	0
A674231	0	1	18	36.2	72	70	0	0	0	0	0	0	0	0	0	0	0	0.149582	0	0	0	0	0	0	0	0	0	0	0	0	0	0	0	0.093636	0	0	0	0	0	0	0	0	0	0	0	0	0	0	0
A672372	0	1	18	37	101	70	0	0	0	0	0	0	0	0.0386874	0	0	0	0	0	0	0	0.0909234	0	0	0	0	0	0	0	0	0	0	0	0	0	0.136457	0	0	0	0.0550161	0	0.0357382	0	0	0	0	0	0.0446606	0
A921582	0	1	18	36.5	83	70	0	0	0	0	0	0	0	0	0	0	0	0	0	0	0	0.202706	0	0	0	0	0	0	0	0.0648002	0	0	0	0	0	0.15211	0	0	0	0	0	0	0	0	0	0	0	0	0
A604558	0	0	18	36.3	89	69	0	0	0	0	0	0	0	0	0	0	0	0	0	0	0	0	0	0	0	0	0	0	0.0521471	0	0	0	0	0.0602229	0.10914	0	0	0	0	0	0	0.0477004	0	0	0	0	0.0463614	0	0
A784659	0	1	18	36.7	79	65	0	0	0	0	0	0	0	0.0863811	0	0.128551	0	0.160938	0	0	0	0.406026	0	0	0	0	0	0	0	0	0	0	0	0	0	0.30468	0	0	0	0	0	0.0797959	0	0	0	0	0	0	0.119164
A768800	0	0	18	36.9	78	59	0	0	0	0	0.136181	0	0	0.146279	0	0	0	0	0	0	0	0	0	0	0	0	0	0	0	0	0	0	0	0.085301	0	0	0	0	0	0	0	0	0	0	0	0	0	0.0844318	0
1282473	0	1	19	36.3	109	102	0	0	0	0	0	0.0941166	0	0	0	0	0.0714631	0	0	0	0	0	0	0	0	0	0	0	0.0562993	0	0.249777	0	0	0.0650182	0	0.0983168	0	0	0	0	0.250535	0	0	0	0	0	0.050053	0	0
1243498	0	0	19	36.5	78	95	0	0	0	0	0	0.0750926	0	0	0	0	0	0	0	0	0	0	0	0	0	0.0358169	0	0	0	0	0.199289	0	0	0	0	0.156888	0	0	0	0	0.279851	0	0	0	0	0	0.0399356	0	0
A724148	0	0	19	36.4	99	91	0	0	0	0	0	0	0	0.0741555	0	0	0	0.13816	0	0	0	0.174281	0	0	0	0	0	0	0	0	0	0	0	0	0	0	0	0	0	0	0	0	0	0	0	0	0	0	0
A709690	0	1	19	36.3	80	89	0	0	0	0	0	0	0	0.0565265	0	0	0	0	0	0	0	0	0	0	0.0839813	0	0	0	0	0.084937	0	0	0	0	0	0	0	0	0	0.0803844	0	0	0	0	0	0	0	0.0652539	0.155958
A725967	1	0	59	36.6	70	70	0	0	0	0	0	0	0.145148	0.0562849	0	0	0.0721508	0.104865	0	0.0698541	0	0	0	0	0	0	0.199475	0	0.113682	0	0	0	0	0	0.0594821	0	0	0	0	0.0800408	0	0.0519941	0	0	0	0.0688036	0	0	0
1286363	0	0	19	36.9	113	84	0	0	0	0	0	0.0780872	0	0	0	0	0	0	0	0	0.056599	0	0	0.0793953	0	0.0372453	0	0	0.0467108	0	0	0	0	0.161834	0.0488811	0	0	0	0	0	0.291011	0	0	0	0	0	0.0415282	0	0
A835072	0	0	19	36.3	101	82	0	0	0	0	0	0	0	0.0980491	0	0	0	0	0	0	0	0	0	0	0	0	0	0.177005	0	0	0	0	0	0	0	0	0.182851	0	0	0	0	0.181149	0	0	0	0	0	0.113187	0
1273409	0	1	19	36.3	74	76	0	0	0	0	0	0.0587118	0	0	0	0	0.0445801	0	0	0	0	0	0	0.0596953	0	0.0280038	0	0	0	0	0	0	0	0	0.0367525	0	0	0	0	0	0.218804	0	0	0	0	0	0.124896	0	0
1286490	0	1	19	36.3	72	74	0	0	0	0	0	0.107652	0	0	0	0	0	0	0	0	0.0780278	0	0	0	0	0.0513466	0	0	0.0643958	0	0	0	0	0	0.0673878	0	0	0	0	0	0.40119	0.235618	0	0	0	0	0.0572511	0	0
1258141	0	1	19	36.2	70	73	0	0	0	0	0	0.134432	0	0	0	0	0	0	0	0	0	0	0	0	0	0.06412	0	0	0	0	0	0	0	0.0928689	0.0841517	0	0	0	0	0	0.500993	0	0.136043	0.116306	0	0.0973391	0.0714933	0	0
A679075	0	0	19	36.5	70	71	0	0	0	0.216209	0	0	0	0.0868321	0	0	0	0	0	0.107766	0	0	0	0	0	0	0	0	0	0	0	0	0	0	0.0917646	0	0	0	0	0	0	0.0802126	0	0.126827	0	0	0	0.100239	0
A782174	0	0	19	36.3	76	68	0	0	0	0	0	0.138373	0	0	0	0	0	0	0	0	0	0	0	0	0	0	0	0	0	0	0	0	0	0	0	0	0	0	0	0	0	0	0	0	0	0	0.0735896	0	0
1259205	0	0	19	36.8	78	66	0	0	0	0	0	0.0685856	0	0.0406255	0	0.0604583	0	0	0	0	0.0497121	0	0	0	0	0.0327133	0	0	0.082054	0	0	0	0	0	0.0429333	0	0	0.0481561	0	0	0.255601	0	0	0	0.0725652	0	0.0364751	0	0.0560434
1277502	0	0	19	36.6	76	64	0	1	0	0	0	0.0882459	0	0	0	0.233367	0.0670054	0	0	0	0	0	0	0	0	0.0420907	0	0	0	0.0785426	0	0	0.171233	0	0	0	0	0	0	0	0.234907	0	0	0	0	0	0.0469308	0	0
A721402	0	1	19	36.5	80	60	0	0	0	0	0	0	0	0.184077	0	0	0.0786553	0.114319	0	0	0	0	0	0	0	0	0	0	0	0	0	0	0	0.0715618	0.0648446	0	0	0	0	0.0872566	0	0.0566815	0	0	0	0	0	0	0
1306135	0	1	20	36	107	114	0	0	0	0	0	0.104131	0	0.0616804	0	0	0	0	0	0.0765504	0	0	0	0.105876	0	0.0496675	0	0	0	0	0	0	0	0	0	0	0	0	0	0	0.388071	0.0569783	0.105379	0	0	0	0.0553789	0	0
A818235	1	0	56	36.3	63	80	0	0	0	0	0	0	0	0	0	0	0.0859354	0	0	0	0	0	0	0	0	0.0539819	0	0.121023	0.135402	0	0	0	0	0	0.0708464	0	0	0.0794649	0	0.0953329	0	0.0619278	0	0	0	0	0	0.0773887	0
A622948	0	1	20	36.8	98	92	0	0	0	0	0	0	0	0	0	0	0	0.107748	0	0	0	0	0	0.0992698	0	0	0	0	0	0	0	0	0	0.202345	0.0611172	0	0	0	0	0.082241	0	0	0	0	0	0.0706949	0	0	0
1266830	0	0	20	37.9	123	91	0	0	0	0	0	0.099157	0	0.117468	0	0	0	0	0	0	0.0718708	0	0	0	0	0.0472949	0	0	0	0	0	0	0	0	0.124141	0	0	0.0696212	0	0.0835236	0.316743	0.108513	0	0.0857872	0.10491	0	0.0527335	0	0.0810242
1269864	0	1	20	36.3	114	89	0	0	0	0	0	0.0703029	0	0.124928	0	0	0	0	0	0	0	0	0	0	0	0.0335324	0	0	0	0	0	0	0	0	0.0440083	0	0	0	0	0	0.262001	0.0384682	0	0	0	0.0509048	0.0373884	0	0
1291773	0	0	20	36.8	85	88	0	0	0	0	0	0.142751	0	0	0	0	0	0	0.145352	0	0.103469	0	0	0	0	0.0680881	0	0	0.0853919	0	0	0	0	0	0	0	0	0	0	0	0.455998	0.0781103	0	0	0	0	0.0759178	0	0
A847447	0	1	20	36.7	102	85	0	0	0	0	0	0	0	0	0	0.0895857	0.0771669	0.112156	0	0	0	0	0	0	0	0	0	0	0	0.0904537	0	0	0	0.0702076	0.0636175	0	0	0	0	0	0	0.0556089	0	0	0	0	0	0	0.0830437
1230547	0	0	20	36	85	82	0	0	0	0	0	0.113215	0	0	0	0	0.0859641	0	0	0	0	0	0	0	0	0	0	0	0	0	0	0	0	0	0	0.118267	0.125061	0	0	0	0.421922	0	0.114571	0	0	0	0.0602096	0	0
1227501	0	0	20	36.6	78	78	0	0	0	0	0	0.121422	0	0.215767	0	0	0	0	0	0	0.0880088	0	0	0	0	0.0579147	0	0	0.145266	0	0	0	0	0	0	0	0	0	0	0	0.452509	0	0	0	0	0	0.0645744	0	0
A937680	0	0	20	36.5	112	77	0	0	0	0	0	0	0	0.167642	0	0	0.107449	0	0	0	0	0	0	0	0	0	0	0	0	0	0	0	0	0	0	0	0	0	0	0	0.075339	0	0.143206	0	0	0	0	0.0967628	0
1284060	0	0	20	36.5	76	73	0	0	0	0	0	0.164082	0	0	0	0	0	0	0	0	0.0792865	0	0	0	0	0.0521749	0	0	0	0.0973601	0	0	0	0	0	0	0	0	0	0	0.291187	0.11971	0	0	0	0	0.0581747	0	0
A843058	0	1	20	36.6	94	71	0	0	0	0	0	0	0	0.0793068	0	0	0	0	0	0	0	0.372774	0	0	0	0	0	0	0	0	0	0	0	0	0	0.139864	0	0	0	0	0	0.073261	0	0	0	0	0	0.0915513	0
1269852	0	0	20	36.5	92	68	0	0	0	0	0	0.0546435	0	0.0647343	0	0	0.082982	0	0.0556392	0	0	0	0	0	0	0.0260633	0	0	0.065374	0	0	0	0	0	0	0	0	0	0	0	0.174551	0.0298997	0	0	0	0.0395662	0.0290604	0	0.0446508
1293124	0	0	20	36.4	92	68	0	0	0	0	0	0.073898	0	0	0	0	0	0	0	0	0.0535626	0	0	0	0.0650323	0.0352472	0	0	0.0442048	0	0	0	0	0	0	0	0	0	0	0	0.275399	0.0808707	0	0	0	0	0.0393003	0	0
A948097	0	0	20	36.5	47	68	0	0	0	0	0	0	0	0	0	0	0	0.14543	0	0	0	0.366902	0	0	0	0	0	0	0	0	0	0	0	0	0	0.275321	0	0	0	0	0	0	0	0	0	0	0	0	0
1300194	0	0	20	36.4	76	62	0	1	0	0	0	0.115875	0	0	0	0.102144	0	0	0	0	0	0	0	0	0	0.055269	0	0	0	0	0	0.264803	0	0.0800496	0	0	0	0	0	0	0.308456	0	0	0	0	0	0.0616246	0	0
A906933	0	0	20	36.4	84	55	0	0	0	0	0	0.05405	0	0.192094	0	0.0952902	0	0	0	0.0794679	0	0	0	0	0	0	0	0	0	0	0	0	0	0	0.0676684	0	0	0	0	0	0	0.0591499	0	0	0	0	0	0	0.0883317
1281060	0	0	21	36.5	119	100	0	0	0	0	0	0.143324	0	0	0	0	0.108826	0	0	0	0	0	0	0	0	0	0	0	0	0	0	0	0	0	0	0	0	0	0	0	0.534131	0.0784235	0	0	0	0	0.0762221	0	0.234228
A964223	0	1	21	36.2	119	92	0	0	0	0	0	0	0	0.0521121	0	0	0	0	0	0	0	0	0.0835055	0	0.0774227	0	0	0	0	0	0	0	0	0	0.0550723	0	0	0	0	0	0	0.0481394	0	0.15223	0	0	0	0.0601579	0
1284265	0	1	21	36.3	104	89	0	0	0	0	0	0.0996811	0	0	0	0	0	0	0	0	0	0	0.0946141	0.101351	0	0.0475449	0	0	0.0596279	0	0	0	0	0.0688623	0.0623984	0	0	0	0	0	0.371486	0	0	0	0	0.0721769	0.0530123	0	0.0814524
A840351	0	1	21	36.6	86	86	0	0	0	0	0	0	0	0.156795	0	0	0	0	0.134765	0.0972975	0	0	0	0	0	0	0	0	0	0	0	0	0	0	0	0	0	0	0	0	0	0	0	0	0	0	0	0.0905016	0
A804639	0	1	21	36.2	73	85	0	0	0	0	0	0	0	0	0	0	0	0	0	0	0	0	0	0	0.0852854	0	0	0.10363	0	0	0.128598	0	0	0.0669494	0	0	0	0	0	0	0	0	0	0	0	0.070172	0	0.0662672	0
1298820	0	1	21	36.6	98	83	0	0	0	0	0	0.124523	0	0.0737592	0	0	0	0	0	0	0	0	0	0.126609	0	0.0593938	0	0	0	0	0	0	0	0	0.0779491	0	0	0	0	0	0.464066	0	0	0	0	0	0.0662237	0	0
A838948	0	1	21	36.4	106	83	0	0	0	0	0	0	0	0	0	0	0	0	0	0	0	0	0	0	0	0	0	0	0	0.106657	0	0	0	0.0827841	0.0750134	0	0	0	0	0	0	0	0	0	0	0	0	0.0819405	0.0979195
1308314	0	1	21	36.5	132	82	1	1	0	0	0	0.0826338	0	0.0978935	0	0	0	0	0	0	0.0598944	0	0	0.084018	0	0.0394139	0	0	0.148291	0	0	0	0	0	0.0517272	0	0	0	0	0	0.307955	0	0.0836242	0	0	0.0598334	0.0439462	0	0
1276745	0	1	21	36.8	62	82	0	0	0	0	0	0.0891069	0	0	0	0.157096	0	0	0	0	0.0645863	0	0	0	0	0.0425013	0	0	0	0	0	0	0	0	0	0	0	0	0	0	0.284639	0	0	0	0	0	0.0473887	0	0
A667854	0	0	21	36.6	94	81	0	0	0	0	0	0.0700702	0	0	0	0	0.106409	0	0	0.103022	0	0	0	0	0	0	0	0.149855	0	0	0	0	0	0.0968126	0.0877252	0	0	0	0	0	0	0	0	0	0	0	0	0.0958261	0
1284672	0	1	21	36.5	68	80	0	1	0	0	0	0.122381	0	0.0724906	0	0	0	0	0	0	0.0887042	0	0	0	0	0.0583723	0	0	0	0.108925	0	0	0	0	0	0	0	0	0	0	0.325775	0.0669644	0	0	0	0	0.0650847	0	0.100002
1263229	0	1	21	36.6	97	78	0	0	0	0	0	0.0478097	0	0	0	0	0.0726041	0	0	0	0	0	0	0	0.0841477	0.0456076	0	0	0	0	0	0	0	0	0	0	0	0	0	0	0.356349	0.104642	0	0	0	0	0.0508521	0	0
A727269	0	0	21	36.4	91	77	0	0	0	0	0	0	0	0	0	0	0	0	0	0	0	0	0	0	0	0	0	0	0.147643	0	0	0.282019	0	0	0	0	0	0	0	0	0	0.0675265	0	0	0	0	0	0.0843851	0
1221654	0	0	21	38.6	71	73	0	0	0	0	0	0.0743242	0	0.0440247	0	0	0	0	0.0756785	0	0	0	0	0	0	0.0354504	0	0	0.133379	0	0	0	0	0.051345	0.0465255	0	0.0821015	0.0521853	0	0	0.276987	0.0406685	0	0.0643026	0	0.107633	0.039527	0	0
A789072	0	0	21	36.7	95	72	0	0	0	0	0	0	0	0	0	0	0	0.13994	0	0	0	0.176526	0	0	0	0	0	0	0	0	0	0	0	0	0.0793773	0.132464	0	0	0	0	0	0	0	0	0	0	0	0	0
1239940	0	0	21	36.5	63	71	0	0	0	0	0	0.0793397	0	0.0469955	0	0	0.0602429	0	0	0	0.115014	0	0	0	0	0.0378427	0	0	0	0	0	0	0	0	0.0496651	0	0	0.0557068	0	0.0668307	0.253439	0.0434129	0	0.0686419	0	0	0.0421943	0	0.129662
1299768	0	1	21	36.5	85	71	0	0	0	0	0	0.0647423	0	0.0383491	0	0	0	0	0	0.0475943	0	0	0	0	0	0.0308802	0	0	0	0	0	0	0	0	0.0405274	0	0	0	0	0	0.241278	0.0354256	0	0	0.0684989	0.0468785	0.0344312	0	0.105806
A679049	0	1	21	36.5	74	70	0	0	0	0	0	0	0	0	0	0	0	0	0	0	0	0.307566	0	0	0	0	0	0	0	0	0	0	0	0	0	0.230796	0	0	0	0	0	0	0	0	0	0	0	0	0.0902666
1290394	0	1	22	36.5	95	100	0	0	0	0	0	0.133687	0	0.0791873	0	0	0	0	0.136123	0.0982779	0.0968988	0	0	0	0	0.0637648	0	0	0	0	0	0	0	0	0	0	0	0	0	0	0.498218	0.0731506	0	0	0	0	0.0710973	0	0
1282731	0	1	22	36.5	73	100	0	0	0	0	0	0.0675039	0	0.0799697	0	0	0.0512559	0	0	0	0.146784	0	0	0	0.0594053	0.0321974	0	0	0.04038	0.0600814	0	0	0	0	0.0422561	0	0	0.0473966	0	0	0.25157	0	0.0683129	0	0	0	0.0717997	0	0.110319
1268186	0	1	22	36	130	97	0	0	0	0	0	0.138766	0	0	0	0	0.105366	0	0	0	0	0.193177	0	0	0	0	0	0	0	0	0.184137	0	0	0	0	0.289919	0	0	0	0	0.443269	0	0	0	0	0	0.0737986	0	0.11339
1295997	0	1	22	36.6	88	93	0	0	0	0	0	0.10018	0	0	0	0.264926	0	0	0	0	0.0726121	0	0	0	0	0.0477828	0	0	0	0	0	0	0	0	0	0	0	0	0	0	0.32001	0	0	0	0	0	0.0532775	0	0
1264366	0	1	22	36.5	105	90	0	0	0	0	0	0.100477	0	0.119032	0	0	0	0	0.102308	0	0	0	0	0	0	0.0479247	0	0	0	0	0	0	0	0	0	0	0	0	0	0	0.374453	0.0549789	0	0	0	0	0.0534357	0	0
1230531	0	0	22	36.5	85	86	0	0	0	0	0	0.0719582	0	0.0852465	0	0	0	0	0	0	0.104313	0	0	0	0.0633252	0.0343219	0	0	0	0	0	0	0	0	0.0450444	0	0	0.0505241	0	0	0.26817	0.0393739	0	0	0	0	0.114806	0	0
A658087	0	1	22	37.8	111	78	0	0	0	0	0	0	0	0.0845921	0	0	0.108437	0	0	0	0.103512	0	0	0	0	0	0	0	0	0.127108	0	0	0	0	0	0	0	0	0	0	0	0.0781433	0	0	0	0	0	0.0976526	0
A642712	0	1	22	36.8	79	77	0	0	0	0	0	0	0	0.17778	0	0	0	0	0.101868	0	0	0.417818	0	0.101721	0	0	0	0	0	0	0	0	0	0	0.0626261	0.104509	0	0	0	0	0	0.0547422	0	0	0	0	0	0	0
1273827	0	1	22	36.5	74	77	0	0	0	0	0	0.113749	0	0.0673773	0	0	0.08637	0	0.115822	0	0	0	0	0	0	0	0	0	0.136086	0	0	0	0	0.0785807	0	0	0	0	0	0	0.363355	0	0	0	0	0	0.0604938	0	0.0929477
1281413	0	1	22	36.5	68	75	0	1	0	0	0	0.0897536	0	0	0	0.158236	0	0	0	0	0.065055	0	0	0	0	0.0428098	0	0	0	0	0	0	0	0	0	0	0	0	0	0	0.238921	0	0	0	0	0	0.0477326	0	0
A749552	0	1	22	36.5	94	73	0	0	0	0	0	0	0	0.112664	0	0	0.0722109	0	0	0	0	0	0	0	0	0	0	0	0.113777	0.0846445	0	0	0	0.131397	0.0595317	0	0	0	0	0.0801075	0	0	0	0	0	0	0	0.0650291	0
A763915	0	1	22	36.3	99	70	1	0	0	0	0	0	0	0.0641781	0	0	0.0822689	0.119571	0	0.0796502	0	0	0	0	0	0	0	0	0	0	0	0	0	0	0	0	0	0	0	0	0	0.0592856	0.109646	0	0.114635	0	0	0	0
A752260	0	1	22	36.2	69	69	0	0	0	0	0	0	0	0.0663363	0	0	0	0	0	0.0823287	0	0	0	0	0	0	0	0	0.0669918	0.0996772	0	0	0	0.2321	0	0	0	0	0	0	0	0	0	0	0	0	0	0.0765782	0
1241408	0	1	22	36.5	59	68	0	0	0	0	0.108984	0.148227	0.150946	0	0	0	0	0	0	0	0.0716248	0	0	0	0	0.0471331	0	0	0	0	0	0	0	0	0.061858	0	0	0	0	0	0.315659	0	0	0	0	0.0715518	0.0525531	0	0.0807469
A833778	0	0	22	36.1	93	67	0	0	0	0	0	0.0592169	0	0	0	0	0	0.130702	0.120592	0	0	0	0	0	0	0	0	0	0	0	0	0	0	0	0	0	0	0	0	0	0	0	0	0.102465	0	0	0	0	0
1223850	0	0	23	36.7	85	97	0	0	0	0	0	0.0942278	0	0.0558143	0	0	0	0	0	0	0	0	0.089438	0	0	0.0449438	0	0	0.0563658	0	0	0	0	0	0.0589848	0	0	0	0	0	0.351163	0.0515593	0	0	0	0	0.0501121	0	0.0769964
1264797	0	0	23	36.5	114	89	0	0	0	0	0	0.0812924	0	0	0	0	0	0	0	0	0.0589221	0	0	0	0	0.038774	0	0	0.145884	0	0	0	0	0.0561589	0	0	0	0	0	0	0.302956	0.0889627	0	0	0	0	0.0432328	0	0
A785876	0	0	23	36.9	106	89	0	0	0	0	0	0	0	0	0	0	0.10294	0	0	0	0	0	0	0	0.119306	0	0	0	0.0810969	0	0	0	0.131532	0	0.0848649	0	0	0	0	0	0	0	0	0	0	0	0	0	0.110779
1221391	0	1	23	36.5	85	89	0	0	0	0	0	0.0978465	0	0	0	0	0	0	0	0	0	0	0	0	0.0861076	0.0466698	0	0	0	0	0	0.223603	0	0	0	0	0	0	0	0	0.312556	0.0535394	0	0	0	0.0708485	0.0520366	0	0
1295839	0	1	23	36.7	78	88	0	0	0	0	0	0.0999213	0	0	0	0	0	0	0	0	0	0	0	0	0.0879335	0.0476595	0	0	0.0597716	0	0	0	0	0	0.0625488	0	0	0	0	0	0.372382	0	0	0.172897	0	0	0.05314	0	0.0816487
A764312	0	1	23	36.3	92	88	0	0	0	0	0	0	0	0.047549	0	0	0.0609524	0.0885893	0	0	0	0	0	0	0	0	0	0	0	0.142895	0	0	0	0	0	0.0838566	0	0.056363	0	0	0	0	0	0	0	0	0	0	0
A722208	0	0	23	36.7	92	83	0	0	0	0	0.174365	0	0	0.140471	0	0	0.0600227	0.0872381	0	0	0	0	0	0	0	0	0	0	0.14186	0	0	0	0	0	0.0494836	0.0825775	0	0.0555033	0	0	0	0.0432543	0	0	0	0	0	0	0
1293594	0	0	23	37.1	97	82	0	0	0	0	0	0.0310968	0	0	0	0	0	0	0	0	0.0901579	0	0	0	0.054732	0.0148322	0	0	0.0372033	0.0276774	0	0	0	0.128895	0	0	0	0.043668	0	0	0.0827784	0.0170155	0	0	0	0	0.0165378	0	0
1308301	0	1	23	36.4	97	81	0	0	0	0	0	0.0711147	0	0	0	0	0	0	0	0	0	0	0	0	0	0.0339196	0	0	0	0.0632952	0.188732	0	0	0	0	0	0	0	0	0	0.265027	0	0.071967	0	0	0	0.189101	0	0
A809929	0	1	23	36.5	84	79	0	0	0	0	0	0	0	0	0	0	0	0	0	0	0	0.28143	0	0	0	0	0	0	0	0	0	0	0	0	0.0632745	0.211183	0	0	0	0	0	0	0.102292	0	0	0	0	0	0
A665720	0	0	23	36.3	42	79	0	0	0	0	0	0	0	0.0494858	0	0	0.063435	0	0	0	0	0.232603	0	0	0	0	0	0	0	0.0743575	0	0	0	0	0.0522968	0.174544	0	0	0	0	0	0	0	0	0	0	0	0.0571261	0
1219596	0	1	23	36.4	97	78	0	0	0	0	0	0.153987	0	0	0	0	0	0	0	0	0	0	0	0	0	0.0489648	0	0	0.0614087	0	0	0	0	0	0.0642619	0	0.1134	0	0	0	0.382581	0.0561722	0	0.0888161	0	0.222997	0.0545955	0	0
A752029	0	1	23	36.3	77	77	0	0	0	0	0	0	0	0	0	0	0	0	0	0	0	0.366879	0	0	0	0	0	0	0	0.117282	0	0	0	0	0	0.275304	0	0	0	0	0	0	0.133351	0	0	0	0	0.0901035	0
1303104	0	1	23	36.6	80	75	0	0	0	0	0	0.150614	0	0	0	0	0	0	0	0	0	0	0	0	0	0.0478921	0	0	0	0	0	0	0	0	0	0	0	0	0	0	0.320742	0.0549416	0	0	0	0	0.0533994	0	0
1263227	0	0	23	36.7	76	74	0	0	0	0	0	0.0795393	0	0	0	0	0.0603944	0	0	0	0	0	0	0	0	0.0379379	0	0	0.0475794	0	0	0	0	0	0	0	0	0	0.203033	0	0.296423	0	0	0	0	0	0.0423005	0	0
A900997	0	0	23	36.3	96	70	0	0	0	0	0	0	0	0	0	0	0	0	0	0	0	0	0	0	0	0	0	0	0	0	0	0	0	0	0	0	0	0	0	0	0	0.0840877	0	0	0	0	0	0	0
A924486	0	1	23	36.5	88	69	0	0	0	0	0	0	0	0	0	0	0	0	0	0	0	0.303282	0	0	0	0	0	0	0	0	0	0	0	0	0	0.113791	0	0	0	0	0	0	0	0	0	0	0	0.0744844	0
1281738	0	0	23	36.6	90	65	0	0	0	0	0	0.0874374	0	0	0	0.0770761	0.0663915	0	0	0	0	0	0	0	0	0.041705	0	0	0.0523039	0.155646	0	0	0	0	0.0547341	0.0913395	0	0	0	0	0.279306	0	0	0	0	0	0.0465008	0	0
1270448	0	0	23	36.5	69	65	0	0	0	0	0	0.0945483	0	0.0560041	0	0	0	0	0	0.0695056	0.0685303	0	0	0	0	0.0450967	0	0	0	0	0	0	0	0.0653164	0.0591854	0	0	0	0	0	0.352358	0	0	0	0	0	0.0502826	0	0
1219753	0	1	23	36.5	97	64	0	0	0	0	0	0.10063	0	0	0	0.0887053	0	0	0.102464	0	0	0	0	0	0	0.0479975	0	0	0	0	0	0	0	0	0.0629923	0	0	0	0	0	0.375022	0	0	0	0.106469	0	0.0535168	0	0
A670909	0	1	23	36.1	89	63	0	0	0	0	0	0	0	0.0599104	0	0.0891577	0	0	0	0	0	0.281603	0	0	0	0	0	0	0	0	0	0	0	0	0	0.211314	0	0	0	0	0	0.0553432	0	0.0875054	0	0	0	0.0691602	0
A669210	0	0	23	36.5	80	61	0	0	0	0	0	0	0	0	0	0	0.19798	0	0	0.0958391	0	0	0	0	0	0	0	0	0.0779854	0.116035	0	0	0	0	0	0	0	0	0	0	0	0	0	0	0	0	0	0.089145	0
A701214	0	0	23	36.2	85	56	0	0	0	0	0	0	0	0.0865384	0	0	0	0	0	0	0	0	0	0	0	0	0	0	0	0.0650165	0	0	0	0	0	0	0.242078	0	0	0	0	0	0	0	0	0	0	0.0499497	0
A898905	0	1	23	36.3	68	56	0	0	0	0	0	0	0	0	0	0	0	0	0	0	0	0.176431	0	0.12886	0	0	0	0	0	0	0	0	0	0	0	0	0	0	0	0	0	0	0	0.109648	0	0	0	0	0.10356
1246046	0	1	24	36.6	77	112	0	0	0	0	0	0.0707161	0	0.0418875	0	0	0	0	0	0	0	0	0	0	0.0622321	0.0337295	0	0	0	0.125881	0	0	0.137218	0	0.0442669	0	0.0781159	0	0	0.0595668	0.225892	0	0	0.0611811	0	0	0.0376081	0	0.0577842
A964562	0	0	24	36.5	93	98	0	0	0	0	0	0	0	0.0739909	0	0	0	0	0	0.0918287	0	0	0	0	0	0	0	0	0	0	0	0.28546	0	0	0	0	0	0	0	0	0	0	0	0	0	0	0	0	0
A959720	0	1	24	36.5	117	89	0	0	0	0	0	0	0	0.0823393	0	0	0.10555	0	0	0	0	0	0	0	0.122331	0	0	0	0	0	0	0	0	0	0	0	0	0	0	0	0	0	0.140674	0	0	0	0	0.095052	0
1218793	0	1	24	36.5	80	88	0	0	0	0	0	0.0928312	0	0	0	0	0	0	0	0	0	0.129231	0	0.0943862	0.081694	0.0442777	0	0	0	0	0	0	0	0	0	0	0	0	0	0	0.296536	0	0	0.0803142	0	0.067217	0.0493693	0	0
A608615	0	0	24	36.5	85	86	0	0	0	0	0	0	0	0	0	0	0	0	0	0	0	0	0	0	0	0	0	0.139926	0	0	0	0	0	0.180795	0	0	0	0	0	0	0	0	0	0	0	0	0	0.0894764	0
A709476	0	1	24	36.3	112	83	0	0	0	0	0	0.054886	0	0	0	0	0	0	0	0	0	0	0.208384	0	0	0	0	0	0	0	0	0	0.106501	0	0	0	0	0	0	0	0	0	0	0	0	0	0	0.0750606	0
1221903	0	1	24	36.5	106	79	0	0	0	0	0	0.0556339	0	0	0	0	0	0	0	0	0.0403244	0	0	0.113132	0	0.0265357	0	0	0	0.0495165	0	0.127137	0	0	0.0696515	0	0	0	0	0	0.207333	0	0	0	0.058862	0	0.0295871	0	0
A721845	0	1	24	36.5	173	78	0	0	0	0	0	0	0	0.166686	0	0	0	0	0	0.103435	0	0	0	0	0	0	0	0	0.0841666	0.125232	0	0	0	0	0.176154	0	0	0	0	0	0	0.0769895	0	0	0	0	0	0.0962107	0
A626407	0	1	24	36.7	78	78	0	0	0	0	0	0	0	0.242067	0	0	0	0	0.138704	0	0	0	0	0	0	0	0	0	0	0	0	0	0	0.0941057	0	0	0	0	0	0	0	0	0	0	0	0	0	0.0931467	0.111311
1315091	0	1	24	36.4	78	76	0	0	0	0	0	0.0663427	0	0	0	0	0	0	0	0	0	0	0	0	0	0.0316435	0	0	0.0793706	0.0590478	0	0	0	0.0458312	0.0415292	0	0.0732848	0	0	0	0.247242	0.0363012	0	0.0573974	0	0.0960746	0.0352823	0	0
A927639	0	0	24	36.4	81	70	0	0	0	0	0	0	0	0.0514858	0	0	0.0659989	0	0	0.0638981	0	0	0	0	0	0	0	0	0	0	0	0	0	0	0.0544105	0	0	0	0	0	0	0.0475609	0	0	0	0.0629372	0	0.059435	0
A625464	0	0	24	36.2	70	70	0	0	0	0	0.111907	0	0	0	0	0.0894436	0	0	0	0	0	0	0	0	0	0	0	0	0	0.0903103	0	0	0	0	0.0635166	0.105996	0	0	0	0	0	0.0555207	0	0	0	0	0	0	0
A807557	1	1	63	36.3	92	85	1	0	0	0	0	0.0559315	0	0	0	0	0.084938	0	0	0.0822343	0	0	0	0.113737	0	0.0533554	0	0.119618	0.13383	0	0	0	0	0.154556	0.0700241	0	0	0	0	0	0	0	0	0	0.118354	0	0	0	0
A805211	0	0	24	36.9	93	61	0	0	0	0	0	0	0	0.182267	0	0	0	0	0	0	0	0.214182	0	0	0	0	0	0	0	0	0	0	0	0	0	0	0	0	0	0	0	0.0841859	0	0	0	0	0	0.105204	0
A818983	0	0	24	36.6	87	72.3333	1	1	0	0	0	0.0327654	0	0.0776321	0	0	0	0	0	0	0	0	0	0	0	0	0	0	0.0391996	0.0583251	0	0.0748769	0	0.135811	0	0.0684552	0.0723879	0	0	0	0	0	0	0	0	0	0	0.044809	0
1288063	0	1	25	36.7	108	99	0	0	0	0	0	0.123471	0	0	0	0	0	0	0	0	0	0	0	0	0	0.0588921	0	0	0.0738589	0	0	0	0	0	0	0	0	0	0	0	0.460146	0	0	0	0	0.0894029	0.0656643	0	0.100892
1272007	0	1	25	36.5	96	98	0	0	0	0	0	0.0963369	0	0.0570635	0	0	0	0	0	0	0	0.134111	0	0	0	0.0459498	0	0	0	0	0.127835	0	0	0	0.060305	0.201272	0	0	0	0	0.410312	0.0527134	0	0	0	0	0.0512337	0	0
1249150	0	0	25	37.3	114	97	0	0	0	0	0	0.0711495	0	0	0	0	0	0	0	0.0523044	0.0515704	0	0	0	0.0626135	0.0339362	0	0	0	0	0	0	0	0	0.0445382	0	0	0	0.0908087	0	0.265156	0	0	0	0.0752778	0.0515178	0.0378386	0	0.0581384
1311259	0	1	25	36.5	78	89	0	0	0	0	0	0.118747	0	0	0	0	0	0	0	0	0	0	0	0	0	0.0566388	0	0	0	0	0	0	0	0	0	0	0	0	0	0	0.44254	0.0649758	0.12017	0	0	0	0.0631519	0	0
1289452	0	0	25	36.5	88	88	0	0	0	0	0	0.0889872	0	0.0527101	0	0	0	0	0	0	0.128999	0	0	0	0	0.0424443	0	0	0.106462	0	0	0	0	0.184424	0.0557043	0	0	0	0	0	0.331633	0	0	0	0	0	0.0473251	0	0.0727141
1272393	0	1	25	36.5	124	82	0	0	0	0	0	0.0939365	0	0.0556418	0	0	0.0713263	0	0	0	0	0	0	0	0	0.0448049	0	0	0	0.0836075	0.124649	0	0	0	0	0	0	0	0	0	0.300067	0.1028	0	0	0	0	0.0499572	0	0.0767584
A831909	0	1	25	36.6	87	79	0	0	0	0	0	0	0	0.0632226	0	0	0	0	0	0	0	0.297172	0	0	0.0939296	0	0	0	0	0	0	0	0	0	0	0.111498	0	0	0	0	0	0.0584029	0	0	0	0	0	0.0729838	0.0872162
A775364	0	1	25	36.7	75	78	1	1	0	0	0	0.0544238	0	0	0	0	0	0	0	0	0	0	0	0.110671	0	0	0	0.116393	0	0	0	0.248744	0	0.0751948	0	0	0	0	0	0.0916864	0	0.059559	0	0	0	0	0	0.0744286	0
A686130	0	0	25	37.1	61	75	0	0	0	0	0	0	0	0.0568965	0	0	0	0.106005	0	0	0	0.401155	0	0	0	0	0	0	0	0	0	0	0	0	0	0.301025	0	0	0	0	0	0	0	0	0	0	0	0	0
A811152	0	0	25	36.3	88	73	0	0	0	0	0	0	0	0	0	0	0	0	0	0	0.0946418	0	0	0	0	0	0	0	0	0	0	0	0	0	0	0	0	0	0	0	0	0	0	0	0	0	0	0.0892842	0
1318539	0	1	25	36.6	70	70	0	0	0	0	0	0.0872272	0	0	0	0	0	0	0	0.0641237	0	0	0	0	0	0.0416048	0	0	0.104356	0.077636	0	0	0	0.0602588	0.0546026	0	0	0	0	0	0.325074	0.0477288	0	0	0	0.0631594	0.0463891	0	0
1284528	0	0	25	36.2	93	70	0	0	0	0	0	0.109442	0	0.129652	0	0	0	0	0	0	0.0793253	0	0	0	0	0.0522004	0	0	0.0654666	0	0	0	0	0	0	0	0	0	0	0	0.407862	0.0598841	0	0	0	0	0.174609	0	0
1274657	0	0	25	36.4	83	69	0	1	0	0	0	0.10046	0	0.238022	0	0	0	0	0	0	0.0728149	0	0	0	0	0.0479163	0	0	0	0	0	0	0	0	0	0	0	0	0	0	0.26742	0	0	0	0	0	0.160279	0	0.0820886
1317945	0	0	25	36.4	84	69	0	0	0	0	0	0.0760153	0	0	0	0	0	0	0	0	0	0	0	0	0	0.036257	0	0	0	0	0	0.173714	0	0	0	0.0794077	0	0	0	0	0.28329	0.0415939	0	0.0657657	0	0	0.0808527	0	0
A817540	0	0	25	36.5	76	67	0	0	0	0	0	0	0	0	0	0	0.0735356	0	0	0	0	0	0	0	0	0	0	0	0.115864	0	0	0	0	0.0669039	0	0	0	0.0679988	0	0	0	0.0529921	0	0	0	0	0	0.0662221	0
1276182	0	0	25	36.7	103	60	0	0	0	0	0	0.159516	0	0	0	0	0	0	0	0	0	0	0	0	0	0.0507228	0	0	0.0636135	0	0	0.121511	0	0	0	0	0	0	0	0	0.396316	0	0	0	0	0	0.0565556	0	0
A899781	0	0	25	36.3	85	54	0	0	0	0	0	0	0	0	0	0	0	0	0	0	0	0	0	0.187087	0	0	0	0.0983802	0	0	0	0	0	0	0	0.192216	0	0	0	0	0	0.100683	0	0	0	0	0	0.0629099	0
A833407	0	1	25	36.7	64	54	0	0	0	0	0	0	0	0	0	0	0	0	0	0	0	0.0779659	0	0	0	0	0.0587849	0	0	0	0	0	0	0	0	0.11701	0	0	0	0	0	0.0306451	0	0	0	0.0405526	0	0	0
1267045	0	1	26	36	83	94	0	0	0	0	0	0.106723	0	0	0	0	0	0	0.108668	0	0.0773546	0	0	0	0	0	0	0	0	0	0	0	0	0	0.0668064	0	0	0	0	0	0.397729	0.116793	0	0	0	0.0772757	0.0567572	0	0
1300495	0	0	26	36.7	66	88	0	0	0	0	0	0.0745544	0	0.044161	0	0.0657198	0	0	0	0	0.162115	0	0	0	0	0.0355602	0	0	0	0	0	0	0	0	0.0466696	0	0	0	0	0	0.35723	0.122383	0	0.0645018	0	0	0.0396494	0	0
1299651	0	1	26	37	78	86	0	0	0	0	0	0.0718198	0	0	0	0	0	0	0	0	0	0	0	0	0	0.0342559	0	0	0.0429617	0	0	0	0	0	0.0449578	0.15005	0.15867	0	0	0	0.267654	0.0392982	0	0.062136	0	0.104006	0.0381951	0	0
1310361	0	0	26	36.6	104	86	0	0	0	0	0	0.148566	0	0.117334	0	0.0873075	0	0	0	0.0728106	0	0	0	0	0	0.0472411	0	0	0	0	0	0	0	0	0.0619997	0	0	0.069542	0	0	0.316382	0.0541947	0	0	0	0	0.0526735	0	0
A654232	0	0	26	36.8	105	85	0	0	0	0	0	0	0	0.0468945	0	0	0.0601133	0	0	0	0	0	0	0	0	0	0	0	0	0	0	0	0	0.054692	0	0	0	0	0	0	0	0.0433196	0	0	0	0	0	0.0541347	0
1246565	0	0	26	36.4	110	84	0	0	0	0	0	0.0809875	0	0.0479716	0	0	0	0	0.0824633	0	0	0	0	0	0	0.0386286	0	0	0	0	0	0	0	0.0559483	0	0	0	0	0	0	0.30182	0	0	0	0	0	0	0	0.0661774
A912748	0	0	26	36.3	87	84	0	0	0	0	0	0	0	0.0650624	0	0	0	0	0	0	0	0.30582	0	0	0	0	0	0	0	0	0	0	0	0	0	0.229486	0	0	0	0	0	0	0	0	0	0	0	0.0751077	0
A952955	0	1	26	36.1	68	81	0	0	0	0	0	0	0	0.112209	0	0.166988	0	0	0	0.13926	0.137306	0	0	0	0	0	0	0	0.113318	0	0	0	0	0	0.118583	0	0	0	0	0	0	0.103655	0	0.163893	0	0	0	0.129533	0.154793
1216807	0	0	26	36	67	77	0	0	0	0	0	0.0864398	0	0.102402	0	0	0	0	0	0.0635448	0.0626531	0	0	0	0	0.0412292	0	0	0.0517071	0	0	0	0	0	0	0	0	0	0	0	0.322139	0	0	0	0	0	0.0459703	0	0.0706325
1247189	0	0	26	36.5	100	74	0	0	0	0	0	0.0822094	0	0.0486954	0	0.0724677	0	0	0.0837074	0	0.0595868	0	0.156061	0	0.0723465	0.0392114	0	0	0	0	0	0.187869	0	0	0.0514615	0	0	0	0	0	0.306374	0	0	0	0.0869795	0.119052	0.0437205	0	0
A796887	0	0	26	36.6	78	73	0	0	0	0	0	0	0	0	0	0	0	0.113959	0	0	0	0.287504	0	0	0	0	0	0	0	0	0	0	0	0	0.0646402	0.215741	0	0	0	0	0	0	0.1045	0	0	0	0	0	0
A780004	0	1	26	36.5	73	73	0	0	0	0	0	0	0	0	0	0	0	0	0	0	0	0.267443	0	0.0976661	0.0845329	0	0	0	0	0.0854949	0	0	0	0	0	0.100344	0	0	0	0	0	0.0525603	0	0.0831052	0	0	0.0510849	0	0
A675840	0	0	26	36.8	70	70	0	0	0	0	0	0.0684324	0	0	0	0	0	0	0	0.100614	0	0.19053	0	0	0	0	0	0.146353	0	0	0	0	0	0.0945498	0	0	0	0	0	0	0	0	0	0	0	0	0	0	0
A639813	0	1	26	38.3	100	70	1	0	0	0	0	0	0	0	0	0	0	0.121532	0	0	0	0	0	0	0	0	0	0	0	0	0	0	0	0	0.206808	0	0	0	0	0	0	0	0	0	0	0	0	0	0
1216917	0	0	26	36	80	70	0	0	0	0	0	0.127283	0.194427	0.0753941	0	0	0	0	0	0	0	0	0	0	0	0	0	0	0	0	0	0	0	0	0	0	0	0	0	0	0.406587	0	0	0	0	0	0.0676915	0	0
A785167	0	1	26	36.3	79	69	0	0	0	0.443197	0	0	0	0.0889967	0	0	0	0	0	0	0	0	0	0	0.132222	0	0	0	0	0.133727	0	0	0	0	0	0.156953	0	0	0	0	0	0	0	0	0	0	0	0.102737	0
A976720	0	1	26	36.3	109	66	0	0	0	0	0	0	0	0	0	0	0	0	0	0	0	0	0	0	0	0	0	0.174945	0	0	0	0	0	0.113021	0	0	0	0	0	0	0	0	0	0	0	0	0	0.11187	0.133685
1281543	0	1	26	36.3	57	66	1	1	0	0	0	0.0850356	0	0	0	0	0.129136	0	0	0	0	0	0	0	0	0.0405595	0	0	0	0.0756853	0	0.194327	0.0825019	0	0.0532307	0	0	0	0.108532	0	0.316906	0	0	0	0	0.0615725	0.0452235	0	0
A955126	0	0	26	36	89	65	0	0	0	0	0	0	0	0	0	0	0	0	0	0	0	0.233539	0	0	0	0	0	0	0	0	0	0	0.0813803	0	0.052507	0.175246	0	0	0	0	0	0	0	0.0725697	0	0	0	0.0573558	0
A752593	0	1	26	36.3	76	65	0	0	0	0	0	0	0	0	0	0	0.125562	0.182494	0	0	0	0	0	0	0	0	0	0	0.197838	0	0	0	0	0	0	0	0	0	0	0	0	0	0	0	0	0	0	0	0
1225479	0	1	26	36.5	75	64	0	0	0	0	0	0.0904754	0	0.0535916	0	0	0.0686983	0	0.092124	0	0	0	0	0	0.0796209	0.0431541	0	0	0.0541212	0	0	0	0	0.0625028	0	0	0	0.0635256	0	0	0.289011	0	0	0	0	0	0.096233	0	0.0739302
1220495	0	1	26	36.4	94	64	0	0	0	0	0	0.093615	0	0.110903	0	0	0	0	0	0	0	0	0	0	0	0.0446516	0	0	0.0559993	0	0	0	0	0.0646717	0.0586012	0	0	0	0	0	0.34888	0.0512241	0	0	0	0	0.0497862	0	0
A685900	0	1	26	36.2	96	62	0	0	0	0	0	0	0	0	0	0	0	0	0	0	0	0	0	0	0	0	0	0	0	0	0	0	0	0	0.140588	0	0	0	0	0	0	0	0	0	0	0	0	0.0767852	0
1293412	0	0	26	36.6	78	62	1	1	0	0	0	0.0867878	0	0	0	0	0	0	0.0883692	0	0	0	0	0.264725	0	0.0413952	0	0	0	0	0	0	0.0842018	0	0.0543275	0	0	0.0609364	0	0	0.323436	0	0	0	0	0	0.0461553	0	0.0709169
A883085	0	1	26	36.3	106	61	0	0	0	0	0	0	0	0	0	0	0.131787	0	0	0	0	0.241617	0	0	0	0	0	0	0	0.077239	0	0	0	0	0	0.090654	0	0	0	0	0	0	0	0	0	0	0	0	0.0709115
1221108	0	1	27	36.2	126	147	1	1	0	0	0	0.10188	0	0.0603468	0	0	0	0	0	0	0	0	0	0	0	0	0	0	0.0609432	0	0	0	0.0988441	0	0.0637748	0.212853	0	0	0	0	0.2712	0	0.103101	0	0	0.073769	0.0541816	0	0
1290884	0	0	27	36.5	99	117	0	0	0	0	0	0.0787879	0	0	0	0.0694516	0	0	0	0	0.0571068	0	0	0	0	0.0375795	0	0	0	0.0701246	0	0	0	0	0.0493197	0	0	0	0	0	0.293622	0.043111	0.0797321	0	0	0	0.0419009	0	0
1242459	0	1	27	36.1	104	99	1	1	0	0	0	0.107526	0	0	0	0	0.0816447	0	0.109485	0	0	0	0	0	0	0.0512866	0	0	0	0	0	0	0	0	0	0	0	0	0	0	0.343476	0.0588358	0.108815	0	0	0	0.0571843	0	0
A794932	0	1	27	36	78	91	0	0	0	0	0	0	0	0	0	0	0	0	0	0	0	0	0	0	0.131062	0	0	0.159253	0	0.132553	0	0	0	0	0	0	0	0	0	0	0	0.0814906	0	0	0	0	0	0.101836	0
A926892	0	1	27	36.3	89	87	0	0	0	0.213894	0	0.072512	0.443053	0.0859026	0	0	0.110117	0	0	0.106612	0	0	0	0	0	0	0	0	0	0.129078	0	0	0	0	0	0	0	0	0	0	0	0.0793539	0	0	0	0	0	0.0991654	0
A697972	0	1	27	36.7	69	86	0	0	0	0	0	0	0	0	0	0.233698	0	0	0	0	0	0	0	0	0	0	0	0.141746	0	0	0	0	0	0.366295	0.082978	0	0	0	0	0	0	0.0725321	0	0	0	0	0	0.0906405	0.108316
A800747	0	1	27	36.8	102	85	0	0	0	0	0	0	0	0	0	0	0.158977	0	0	0	0	0.145734	0	0	0	0	0	0	0.0626219	0.18635	0	0	0	0.14464	0	0.109358	0	0.0735035	0	0	0	0.057282	0	0	0	0	0	0	0
1264159	0	1	27	36.1	65	84	0	0	0	0	0.08733	0.0791834	0	0.046903	0	0	0	0	0.0806263	0	0	0	0	0	0	0	0	0	0	0	0.105073	0	0	0	0	0.0827172	0	0	0	0	0.25294	0.0866548	0	0	0	0	0.0421112	0	0.129406
1264646	0	1	27	36	81	81	0	0	0	0	0	0.10594	0	0.125503	0	0	0	0	0	0	0.0767869	0	0	0.107714	0	0.05053	0	0	0	0	0	0	0	0	0.0663161	0	0	0.0743835	0	0	0.39481	0.0579678	0	0	0	0	0.169022	0	0
1283279	0	0	27	36.4	78	80	0	0	0	0	0	0.0472181	0	0.111875	0	0.0832456	0	0	0	0	0	0	0	0	0	0.0450433	0	0	0	0	0	0	0	0	0.177346	0	0	0	0	0	0.35194	0	0	0	0	0	0.0502229	0	0.0771667
1275990	0	0	27	36.9	83	80	0	0	0	0	0	0.0853175	0	0	0	0.100277	0	0	0.0579147	0	0.0824528	0	0.0539871	0	0	0.0271293	0	0	0.0340239	0	0	0	0	0.078586	0.0356047	0.0594167	0.0628301	0.039936	0	0	0.211971	0	0.05756	0	0	0	0.0302489	0	0
A930253	0	1	27	36.5	88	80	0	0	0	0	0	0	0	0.0670421	0	0	0.171881	0	0	0	0	0	0	0	0	0	0	0	0.135409	0	0	0	0	0	0	0	0	0	0	0	0	0.0619313	0	0	0	0	0	0.077393	0.0924853
A659023	0	1	27	36.3	70	77	0	0	0	0.211835	0	0	0	0	0	0	0	0	0	0.105586	0	0	0	0	0	0	0	0	0.0859164	0.127835	0	0	0	0.099222	0	0	0	0	0	0	0	0	0	0.124262	0	0	0	0.0982109	0.117363
A775642	0	0	27	36.3	85	76	0	0	0	0	0	0.0293115	0	0	0	0	0.0445127	0.0646955	0	0	0	0	0	0	0	0	0	0	0	0	0	0	0	0	0	0	0	0	0	0	0	0	0	0	0	0	0	0	0
1258725	0	1	27	36.7	107	75	0	0	0	0	0	0.0620292	0	0.0367419	0	0	0.0470989	0	0	0	0.0449598	0	0	0	0	0.0295861	0	0	0.037105	0	0	0	0	0	0.038829	0	0	0.0435526	0	0	0.231167	0.0678819	0	0	0	0	0.0329883	0	0.0506859
A933185	0	0	27	36.3	75	75	0	0	0	0	0	0	0	0	0	0	0	0	0	0	0	0	0	0	0	0	0	0.0715149	0	0	0	0	0	0.0462015	0.0418647	0	0	0	0	0	0	0.0365945	0	0	0	0	0	0.0457307	0
A974663	0	1	27	36.3	76	73	0	0	0	0	0	0	0	0.0794065	0	0.118171	0	0	0	0.0985498	0	0	0	0	0	0	0	0	0.0801911	0	0	0	0	0	0.0839171	0	0	0	0	0	0	0	0	0	0	0	0	0	0.109542
1264656	0	0	27	36.5	86	71	0	0	0	0	0.115379	0.156924	0	0.0619674	0	0	0	0	0	0	0	0	0	0	0	0.0498986	0	0	0.12516	0	0	0	0	0	0	0	0	0	0	0	0.389876	0	0	0	0	0	0.0556366	0	0
A642505	0	1	27	36.5	85	70	0	0	0	0	0	0	0	0	0	0	0	0	0	0	0	0	0	0	0	0	0	0	0	0	0	0	0	0.303854	0.0688331	0	0	0	0	0	0.0585421	0.0601679	0	0	0	0	0	0.0751895	0
1252988	0	1	27	36.6	100	70	0	1	0	0	0	0.0938741	0	0.11121	0	0.1655	0	0	0	0	0.136083	0	0	0	0.0826118	0.0447752	0	0	0	0	0	0	0	0	0	0	0	0	0	0	0.349845	0.0513658	0	0	0	0	0.099848	0	0.0767074
A809307	1	1	74	36.6	86	75	1	0	0	0	0	0	0	0	0	0	0	0	0	0	0.228036	0	0	0	0	0	0	0	0	0	0	0	0.101746	0	0.0656469	0.109551	0	0	0	0	0	0.0573828	0	0.0907302	0	0	0	0	0
1224926	0	1	27	36.3	56	68	0	0	0	0	0	0.077822	0	0.0460966	0	0	0.0590905	0	0.0792401	0	0.0564068	0	0	0	0.0684856	0.0371188	0	0	0.0465521	0.0692649	0	0	0	0.0537615	0	0	0	0	0	0	0.290023	0	0	0	0	0	0.0827744	0	0
1317134	0	0	27	36.5	88	65	0	0	0	0	0	0.0858272	0	0.0508383	0	0	0	0	0	0	0	0	0	0	0	0	0	0	0.102681	0	0	0	0	0.118583	0	0	0	0	0	0	0.319856	0	0	0	0	0	0.0456445	0	0
1290056	0	1	27	36.5	78	65	0	0	0	0	0	0.102479	0	0	0	0	0	0	0	0	0	0	0	0	0	0.0488792	0	0	0	0	0	0	0	0	0.0641496	0	0	0	0	0	0.381912	0	0	0	0	0	0.0545	0	0.0837383
1300482	0	1	27	36.8	93	65	0	0	0	0	0	0.119231	0	0	0	0	0	0	0	0	0	0	0	0	0	0.0568698	0	0	0.0713227	0	0	0	0	0	0.0746366	0	0	0	0	0	0.444345	0.0652408	0	0	0	0.0863329	0.0634095	0	0.0974276
1227315	0	0	27	36.6	86	64	0	0	0	0	0	0.0904754	0	0.0535916	0	0	0.0686983	0	0.092124	0	0	0	0	0	0.0796209	0.0431541	0	0	0.0541212	0	0	0	0	0.0625028	0	0	0	0.0635256	0	0	0.289011	0	0	0	0	0	0.096233	0	0.0739302
1258409	0	0	27	36	72	63	0	0	0	0	0	0.0984211	0	0	0	0	0.149463	0	0	0	0.0713374	0	0	0	0	0	0	0	0	0	0	0.224916	0	0	0	0	0	0	0	0	0.366791	0	0	0	0	0	0.0523422	0	0
A658727	0	0	27	36.6	99	58	0	0	0	0	0	0	0	0.141023	0	0	0	0	0	0	0	0	0	0	0	0	0	0	0	0	0	0	0	0	0	0.248706	0	0	0	0	0	0	0	0	0	0	0	0.0813982	0
A835844	0	0	27	36.6	86.3333	83.6667	0	0	0	0	0	0	0	0.0796803	0	0	0.102141	0	0	0	0	0.187265	0	0	0	0	0	0	0	0	0	0	0	0	0	0.140523	0	0	0	0	0	0	0	0	0	0	0	0.0459912	0
1270963	0	1	28	36.9	85	106	1	0	0	0	0.115718	0.104923	0	0.0621494	0	0	0	0	0.106835	0	0	0	0	0	0	0.0500452	0	0.112197	0.125527	0	0	0	0	0	0	0	0.115902	0	0	0	0.335161	0	0	0	0	0.0759725	0.0558	0	0
1235099	0	1	28	36.5	93	99	1	1	0	0	0	0.10764	0	0	0	0	0	0	0	0.0791298	0	0	0	0.109443	0	0	0	0	0.193167	0	0	0	0	0.148721	0	0	0	0	0	0	0.34384	0	0	0	0	0	0.057245	0	0
1271724	0	1	28	36.3	116	98	0	0	0	0	0	0.103787	0	0	0	0	0	0	0	0	0	0	0	0	0	0.0495035	0	0	0	0	0.137721	0	0	0	0.0649689	0	0	0	0	0	0.442045	0.0567901	0	0	0.10981	0	0.0551961	0	0.0848078
1293267	0	1	28	36	96	98	1	1	0	0	0	0.110702	0	0	0	0	0	0	0	0	0.0802387	0	0	0	0	0	0	0	0	0	0.293793	0	0	0.0764757	0	0.231285	0	0.0777273	0	0	0.353621	0	0.112029	0	0	0	0.0588733	0	0
1313009	0	1	28	36.5	94	96	1	1	0	0	0	0.0566444	0	0.0671048	0	0	0	0	0.115353	0	0	0	0	0	0	0	0	0	0	0	0	0	0	0	0.0709166	0.236689	0	0.0795436	0	0	0.301571	0.0619891	0.114647	0	0	0.08203	0	0.0774654	0
1228267	0	1	28	37	110	95	0	0	0	0.100534	0	0.0681637	0	0	0	0.180259	0	0	0	0	0	0	0	0	0	0.0325121	0	0	0	0.0606686	0	0	0	0	0	0	0	0	0	0	0.254029	0	0	0	0	0	0.0362507	0	0
1275734	0	1	28	36.3	93	94	0	0	0	0	0	0.17323	0.176408	0	0	0	0	0	0	0	0	0	0	0	0.101631	0	0	0	0	0	0	0	0	0	0	0	0	0	0	0	0.0614841	0.0631916	0	0	0	0	0.0614179	0	0
A702796	0	1	28	36.4667	95.6667	93	0	0	0	0	0	0	0	0	0	0	0	0	0	0	0	0.275236	0	0	0	0	0	0	0	0.087986	0	0	0	0	0	0.103268	0	0	0	0	0	0	0	0	0	0	0	0	0.0807782
A659173	0	1	28	36.5	72	92	0	0	0	0	0	0	0	0	0	0	0	0	0	0	0	0	0.128279	0	0	0	0	0	0	0	0	0	0	0.0933645	0	0	0	0	0	0	0.0719524	0.0739506	0	0	0	0	0	0	0.110434
A669289	0	1	28	36.3	88	92	0	0	0	0	0	0	0	0.147567	0	0	0	0.137467	0	0	0	0	0	0	0	0	0	0	0	0	0.495872	0	0	0	0	0.130123	0	0	0	0	0	0.0681587	0	0	0	0	0	0	0
A637064	0	1	28	36.7	106	91	0	0	0	0	0	0	0	0	0	0	0	0	0	0.0846494	0	0	0	0	0	0	0	0	0	0	0	0	0	0	0.0720806	0	0	0	0	0.0969937	0	0.0630066	0	0	0	0	0	0.0787369	0
1236489	0	1	28	37.5	99	88	1	1	0	0	0	0.0384664	0	0	0	0	0.0584153	0	0.0783346	0	0	0	0	0	0.067703	0.0366946	0	0	0	0	0	0	0	0	0	0	0	0	0	0	0.245751	0.0420959	0	0	0	0	0.0409143	0	0
1303917	0	0	28	36.4	81	88	0	0	0	0	0	0.0963706	0	0.0761114	0	0.0566339	0	0	0	0	0	0	0	0	0	0.0306439	0	0	0.0384318	0	0	0	0	0	0.0402174	0.134229	0.0709699	0	0	0	0.239433	0	0	0	0	0	0.0341678	0	0
A782530	0	1	28	36.6	44	85	0	0	0	0	0	0	0	0.0817903	0	0.121719	0	0	0.140598	0	0	0.384448	0	0	0	0	0	0	0	0	0	0	0	0	0	0.144244	0	0	0	0	0	0.15111	0.139736	0	0	0	0	0.0944183	0
1242691	0	1	28	36.3	69	84	0	0	0	0	0	0.109435	0	0	0	0	0	0	0.111429	0	0	0.152345	0	0	0	0.0521972	0	0	0	0	0	0	0	0.0756005	0	0.228638	0	0	0	0	0.407837	0.0598804	0	0	0	0	0.0581996	0	0
1297305	0	1	28	36.5	89	83	0	1	0	0	0	0.176217	0	0	0	0.155336	0	0	0	0.129543	0.127725	0	0	0	0	0.0840504	0	0	0	0	0	0	0	0	0	0	0	0	0	0	0.469084	0	0	0	0	0	0.0937156	0	0.143992
1304130	0	1	28	36.5	107	81	0	0	0	0	0	0.0586632	0	0.138993	0	0	0	0	0	0	0	0	0	0	0	0	0	0	0	0	0	0	0	0.0810521	0.0734441	0	0	0.0823786	0	0	0.374782	0.0641984	0.118733	0	0	0.0849536	0	0.0802262	0
1261883	0	1	28	36.5	89	81	1	1	0	0	0	0.277691	0	0	0	0.195828	0	0	0	0	0.0805101	0	0	0	0	0.0529801	0	0	0	0	0	0	0	0	0.0695316	0	0	0	0	0	0.413953	0.0607785	0	0.0960993	0	0	0.118145	0	0
1279444	0	0	28	36.1	109	80	0	0	0	0	0	0.0697267	0.106509	0.0413015	0	0	0	0	0	0.0512584	0.0505391	0	0	0	0	0	0	0	0.0417096	0.124119	0	0	0	0	0	0	0	0	0	0.0587334	0.18561	0	0	0	0	0	0.037082	0	0
1240620	0	1	28	36.5	80	78	0	0	0	0	0	0.124286	0	0.220856	0	0	0	0	0	0	0.0900844	0	0	0	0	0.0592805	0	0	0	0	0	0	0	0	0	0	0	0.0872648	0	0	0.463181	0.0680063	0	0	0	0	0.0660974	0	0
1276685	0	1	28	36.3	85	74	0	1	0	0	0.0905285	0.0820835	0	0.0972416	0	0.144713	0	0	0	0	0.0594956	0	0	0	0	0.0391514	0	0	0	0	0	0	0	0	0	0	0	0	0	0	0.218503	0	0	0	0	0	0.0436535	0	0
1303654	0	0	28	36.5	79	73	0	0	0	0	0	0.13632	0	0	0	0	0	0	0	0	0	0	0	0	0	0.0433471	0	0	0.0543633	0	0	0	0	0.0627824	0.0568892	0	0.10039	0	0	0	0.338687	0.0497276	0	0.0786263	0	0.131609	0.0483318	0	0
A719373	0	0	28	36.3	65	73	0	0	0	0	0.183802	0	0	0	0	0.146907	0	0	0	0.122514	0.120795	0	0	0	0	0	0	0.178209	0	0.148331	0	0	0	0.34539	0	0	0	0	0	0	0	0	0	0	0	0	0	0	0
A641769	0	1	28	36.3	72	73	0	0	0	0	0.158344	0	0	0.170086	0	0	0	0	0	0	0	0	0	0	0	0	0	0	0.171767	0.127786	0	0.3281	0	0.099184	0.089874	0	0	0	0	0	0	0	0	0	0	0	0	0.0981733	0
1280489	0	0	28	36.9	96	72	0	0	0	0	0	0.120167	0	0.0711788	0	0	0	0	0	0	0	0	0	0	0	0	0	0	0	0	0	0	0	0.0830143	0	0	0	0	0	0	0.447831	0	0	0	0	0	0.0639069	0	0
1300206	0	0	28	36	78	72	0	0	0	0	0	0.0900858	0	0.160083	0	0	0	0	0	0	0.130592	0.125409	0	0	0.079278	0	0	0	0.0538882	0.0801802	0	0	0	0.124467	0.056392	0	0	0	0	0	0.335727	0.049293	0	0	0	0	0.0479093	0	0
A731046	0	0	28	36.7	53	72	0	0	0	0	0	0	0	0	0	0	0.097891	0	0.131271	0	0.0934451	0.179473	0	0	0	0	0	0	0	0	0	0	0	0	0	0.134676	0	0	0	0.108596	0	0.141087	0	0	0	0	0	0.0881552	0
A910096	0	0	28	36.5	66	72	0	0	0	0	0	0	0	0	0	0	0	0	0	0	0.141018	0	0	0	0.0856077	0	0	0	0.116381	0	0	0	0	0.0672025	0	0	0	0	0	0	0	0	0	0	0	0.0704372	0	0.0665177	0
A770876	0	0	28	36.3	85	71	0	0	0	0	0	0	0	0	0	0	0.0840238	0.122122	0	0	0	0	0	0	0	0	0	0	0	0	0	0	0	0	0	0.115598	0	0	0	0.0932123	0	0	0	0	0	0	0	0	0
1263681	0	1	28	36.6	80	71	0	0	0	0	0	0.114585	0	0	0	0	0	0	0	0	0.166107	0	0	0	0	0.0546538	0	0	0.0685435	0	0	0	0	0	0	0	0	0	0	0	0.427031	0.0626986	0	0	0	0	0.0609386	0	0
1306790	0	0	28	36.7	72	70	0	0	0	0	0	0.0731381	0	0	0	0.0644714	0	0	0.0744708	0	0	0	0	0	0	0.0348847	0	0	0	0	0	0	0	0	0	0	0	0	0	0.0616069	0.233629	0	0	0	0	0	0.0388962	0	0
A774780	0	0	28	37	126	69	0	0	0	0	0	0	0	0.101852	0	0	0	0	0	0.126407	0.124633	0	0	0	0	0	0	0	0	0	0	0	0	0.118788	0	0	0	0	0	0	0	0	0	0.148766	0	0	0	0.117578	0
1225582	0	1	28	36.4	76	68	0	0	0	0	0	0.0919004	0	0	0	0	0.0697803	0	0	0	0	0	0	0	0	0.0438338	0	0	0	0	0	0	0	0	0.0575279	0	0	0.0645261	0	0	0.34249	0	0	0	0	0	0.0488743	0	0
1318573	0	1	28	36.6	81	66	0	0	0	0	0	0.112436	0	0	0	0	0	0	0	0	0.0814953	0	0	0	0	0.0536284	0	0	0	0	0	0	0	0.155347	0	0	0	0	0	0	0.359159	0.0615222	0	0	0	0	0.0597953	0	0.0918745
A832691	0	1	28	36.2	89	65	0	0	0	0	0	0	0.132765	0.0514832	0	0	0.0659955	0	0	0.0638948	0	0	0	0	0	0	0	0	0	0	0	0	0	0.48035	0.0544076	0	0	0	0	0	0	0.0475584	0	0.0751965	0.091959	0	0	0.0594319	0
1255423	0	0	28	36.3	78	63	0	0	0	0	0.0912643	0.124126	0	0.049016	0	0.0729448	0	0	0	0	0	0	0	0	0	0.0394696	0	0	0.0990008	0	0	0	0	0	0.0518003	0.0864437	0.18282	0	0	0	0.308391	0.0452793	0	0.071593	0	0.119836	0.0880167	0	0
1219221	0	0	28	36.2	113	57	0	0	0	0	0	0.085899	0	0.0508808	0	0.07572	0.0652234	0	0.0874642	0	0.124522	0	0	0	0	0.0409713	0	0	0	0	0	0	0	0	0.0537711	0	0	0.0603123	0	0	0.274392	0.188008	0	0	0	0	0.0456827	0	0
A672693	0	0	28	36.5	70	51	0	0	0	0	0	0	0	0.158753	0	0	0.0678345	0	0	0	0.0647536	0	0	0	0	0	0	0	0	0	0	0.102079	0	0	0	0	0.0986861	0	0	0	0.0951255	0	0	0.0772919	0	0	0	0.061088	0
A760422	0	0	28	36.3	56	45	0	0	0	0	0	0	0	0.0879054	0	0	0.0563423	0	0	0	0	0.103298	0	0	0	0	0	0	0.0443871	0	0	0	0	0	0	0.0775142	0	0	0	0.0625036	0	0	0	0	0	0	0	0	0
A831778	0	1	29	36	102	150	0	0	0	0.171429	0	0	0	0	0	0.102459	0	0	0	0	0	0	0	0.236358	0.102287	0	0	0	0.0695285	0	0.154235	0.132809	0	0	0	0	0	0	0	0	0	0.0635996	0	0	0	0.168322	0	0	0
A683226	0	0	29	36.3	116	125	0	0	0	0	0	0	0	0.0931647	0	0	0.119426	0	0	0.0578124	0.114002	0	0	0	0	0	0	0	0.0940853	0	0	0	0.228896	0	0.0492284	0	0.0868713	0	0	0	0	0.0430312	0	0	0	0.056943	0	0.0537744	0
1253974	0	1	29	36.7	80	119	0	0	0	0	0	0.105393	0	0	0	0	0	0	0	0	0.0763906	0	0	0	0	0.0502693	0	0	0	0	0	0	0	0	0	0	0	0	0	0	0.392773	0	0	0	0	0.0763127	0.0560499	0	0
1280714	0	1	29	36.2	84	118	0	0	0	0	0	0.11184	0	0	0	0	0	0	0.113878	0	0.0810634	0	0	0	0	0.0533442	0	0	0	0	0	0.127791	0	0.0772618	0.0700095	0	0	0	0	0.0942067	0.357256	0.0611962	0	0	0	0.0809807	0.0594784	0	0.0913876
A798984	0	1	29	36.3	91	104	0	0	0	0	0	0	0.773072	0	0	0	0.0480351	0	0	0	0	0	0.0600463	0	0	0	0	0.135295	0.0378425	0	0	0	0	0.131109	0	0	0	0	0	0	0	0.0346156	0	0	0	0	0	0.0432577	0.0516934
1289290	0	0	29	36.6	78	98	0	0	0	0	0	0.0903995	0	0	0	0	0	0	0.0920467	0	0	0	0	0	0	0.0431179	0	0	0	0	0	0	0	0	0	0	0	0	0	0	0.24064	0	0	0	0	0	0.0480761	0	0
1299948	0	0	29	36.3	126	96	0	0	0	0	0	0	0	0	0	0	0	0	0	0	0	0	0	0	0	0	0	0	0	0	0	0	0	0	0.0464877	0	0	0	0	0	0.276762	0	0.0751539	0	0	0	0.0394949	0	0
1233232	0	1	29	36.5	62	90	0	1	0	0	0	0.120513	0	0.285535	0	0	0.0915058	0	0	0	0	0	0	0	0	0	0	0	0.0720892	0	0	0	0	0.166507	0	0	0.133123	0	0	0	0.384961	0.0659419	0	0	0	0	0.0640909	0	0.0984746
1297628	0	1	29	36.4	61	88	0	0	0	0	0.114965	0.208481	0	0	0	0	0	0	0	0	0	0	0	0	0	0.0497196	0	0	0.0623552	0	0	0	0	0.0720119	0.0652524	0	0.115148	0	0	0	0.388477	0.057038	0	0.0901851	0	0.150956	0	0	0
1261367	0	0	29	36	70	86	0	0	0	0	0	0.0948724	0	0.037464	0	0.0557534	0	0	0	0	0.0458434	0	0	0	0	0.0301675	0	0	0.113503	0.112587	0	0	0	0	0	0	0	0.133226	0	0	0.202037	0.103824	0.0640063	0	0	0	0.0336366	0	0
A627197	0	0	29	36.1	90	86	0	0	0	0	0	0	0	0	0	0	0	0	0.139488	0	0.0992944	0	0	0	0	0	0	0	0	0.121929	0	0	0	0	0	0	0	0	0	0	0	0.0749591	0	0	0	0	0	0.0936734	0
A727635	0	0	29	36.5	124	84	0	0	0	0	0	0	0	0	0	0.185562	0	0	0	0	0	0	0	0	0	0	0	0	0	0	0.279333	0	0	0	0	0	0	0	0	0	0	0.115185	0	0	0	0	0	0.143942	0
1283432	0	1	29	36.3	81	83	0	0	0	0	0	0.0908869	0	0.0538353	0	0	0	0	0	0	0	0	0	0	0	0.0433503	0	0	0.0543673	0	0	0	0	0	0.0568934	0	0	0	0	0.0765574	0.290325	0.0497313	0	0	0	0	0.0483353	0	0.0742664
A785243	0	0	29	36.3	82	82	0	0	0	0	0	0	0	0.0637889	0	0	0	0	0	0	0.0780562	0	0	0	0	0	0	0	0	0	0	0	0.104482	0.148791	0	0	0	0	0	0	0	0	0	0	0	0	0	0.0736375	0
1292612	0	0	29	36.5	76	81	0	0	0	0	0.0963703	0.0873804	0	0.103517	0	0	0.132696	0	0	0	0	0	0	0	0	0.0416778	0	0	0.10454	0	0	0	0	0	0	0	0	0	0	0	0.279124	0	0	0	0	0	0.0464705	0	0
1270507	0	1	29	36.6	80	80	0	0	0	0	0	0.10316	0	0.0611049	0	0	0	0	0	0.0758361	0.0747719	0	0	0	0	0.0492041	0	0	0	0	0	0	0	0	0	0	0	0	0	0.0868951	0.274607	0.0564466	0	0	0	0	0.0548622	0	0.0842948
A918349	0	1	29	36	79	78	1	0	0	0	0	0	0	0.104472	0	0	0	0.0973213	0	0	0	0	0	0	0	0	0	0.0942999	0	0.0784898	0	0	0	0.0609215	0	0	0	0	0	0	0	0	0	0	0	0.063854	0	0	0
1238070	0	1	29	36.5	100	77	0	0	0	0	0	0.108098	0	0.0640302	0	0	0	0	0	0	0	0	0	0	0	0.0515597	0	0	0	0	0	0	0	0.0746771	0	0	0	0	0	0	0.345304	0	0	0	0	0	0.114977	0	0.0883304
A736521	0	0	29	36.6	81	73	0	0	0	0	0	0	0	0.0913869	0	0	0	0	0	0	0	0	0	0	0	0	0	0.164978	0	0.137318	0	0	0	0	0.096578	0	0	0	0	0	0	0	0	0.13348	0.163235	0	0	0.105496	0
1312187	0	1	29	36.3	78	72	0	0	0	0	0	0.109788	0	0	0	0	0	0	0	0	0	0	0	0	0	0.0523655	0	0	0	0	0	0	0	0	0.068725	0	0	0.0770854	0	0	0.467601	0.120147	0	0	0	0	0	0	0.0897108
A732455	0	1	29	36.3	95	72	1	1	0	0	0	0	0	0	0	0	0	0	0	0	0	0	0	0.0967294	0.0837222	0	0	0.101731	0	0	0	0	0	0	0	0	0	0	0	0	0	0.0520562	0	0.0823082	0	0	0	0	0
A695050	0	0	29	36.7	87	72	0	0	0	0	0	0	0	0	0	0	0	0	0	0	0.129717	0	0	0	0	0	0	0	0	0.159287	0	0	0	0.0618171	0	0	0	0	0	0.0753747	0	0.048963	0	0	0	0.0647926	0	0.0611871	0
A896262	0	0	29	36.5	90	70	0	0	0	0	0	0	0	0.0733367	0	0	0.0940092	0	0	0	0	0.172356	0	0	0	0	0	0	0	0	0	0	0	0	0	0	0	0	0	0	0	0	0	0	0	0	0	0	0
A904987	0	1	29	36.5	77	70	0	0	0	0	0	0	0	0.112605	0	0	0	0.104898	0	0	0	0	0	0	0	0	0	0.101642	0	0.0846007	0	0	0	0.0656647	0	0	0	0	0	0	0	0	0	0	0	0.0688254	0	0	0
1312768	0	0	29	36.5	78	68	0	0	0	0	0	0.103936	0	0.123129	0	0.0916196	0	0	0	0	0.0753345	0	0	0	0	0.0495743	0	0	0	0	0	0	0	0	0	0	0	0	0	0	0.387343	0.0568714	0	0	0	0	0.2211	0	0
1273112	0	0	29	36.5	78	68	0	0	0	0	0	0.0986373	0	0.116852	0	0	0	0	0	0	0	0	0	0	0	0.047047	0	0	0.0590035	0	0	0	0	0	0.12349	0	0	0	0	0	0.367596	0.107944	0	0	0.104361	0	0.0524571	0	0.0805995
1233956	0	1	29	36.8	98	66	0	0	0	0	0	0.0893345	0	0.0529158	0	0	0	0	0	0	0	0	0	0	0	0.0426099	0	0	0.0534387	0	0	0	0	0	0.0559217	0	0.0986825	0	0	0	0.332927	0.0488818	0	0.0772891	0	0.12937	0.0475097	0	0
1298438	0	1	29	36.5	85	66	0	0	0	0	0	0.115457	0	0	0	0	0	0	0	0	0	0	0	0	0	0.0550693	0	0	0	0	0	0	0.112016	0	0.0722735	0	0	0	0	0	0.430277	0	0	0	0	0.0835996	0.0614019	0	0.094343
A672041	0	1	29	36	75	64	0	0	0	0	0	0	0	0.124051	0	0	0	0	0	0.0769786	0	0.145773	0	0	0	0	0	0	0.0626384	0	0	0	0	0	0	0.109387	0	0	0	0	0	0.057297	0	0	0	0	0	0.0716018	0.17113
1232828	0	0	29	36.6	88	63	0	0	0	0	0	0.101414	0	0.120142	0	0	0	0	0	0	0	0.141179	0	0.103113	0	0.0483714	0	0	0	0	0.134571	0	0	0	0	0.211879	0	0	0	0.0854246	0.323952	0	0	0	0	0	0.0539338	0	0
1217206	0	1	29	36.7	78	63	0	0	0	0	0	0.109522	0	0	0	0	0.0831607	0	0	0	0	0	0	0	0	0.0522389	0	0	0	0.0974796	0	0.250286	0	0	0	0	0	0	0	0	0.408162	0	0	0	0	0	0.0582461	0	0
A770924	0	0	29	36.3	83	62	0	0	0	0	0	0	0	0	0	0	0	0.220123	0	0	0	0	0	0	0	0	0	0	0	0	0	0	0	0	0	0	0	0	0	0.168014	0	0.109141	0	0	0	0	0	0	0
A918062	0	0	29	36.7	75	59	0	0	0	0	0	0	0.162462	0	0	0	0.0807572	0.117374	0	0	0	0	0	0.108139	0	0	0	0.11373	0	0	0	0	0	0	0	0	0	0	0	0	0	0	0.215263	0	0	0	0	0	0
A757776	0	0	29	36.3	75	59	0	0	0	0	0	0	0	0	0	0.0916823	0	0.114781	0	0	0.0753861	0	0	0	0	0	0	0.111217	0.0622157	0	0	0	0	0.287403	0	0	0	0	0	0.087609	0	0.0569103	0	0	0	0	0	0	0
A676546	0	0	29	36.6	86	58	0	0	0	0	0	0	0	0.0628041	0	0	0	0	0	0	0.0768512	0	0	0	0	0	0	0	0	0	0	0	0	0.0732471	0	0	0	0	0	0	0	0	0	0	0	0	0	0.0725007	0
A723571	0	0	29	36.4333	91.3333	97.6667	0	0	0	0	0	0	0	0	0	0	0.0399904	0	0	0	0.0763482	0	0	0	0	0	0	0	0	0.046876	0	0	0	0.0363838	0	0	0	0	0	0	0	0.0288183	0	0	0	0.0381352	0	0.0360131	0
A653255	0	1	29	36.5333	88.6667	80.3333	0	0	0	0	0	0	0	0	0	0	0	0	0	0	0	0.140105	0	0	0	0	0	0	0	0.179152	0	0	0.0976437	0	0.0630003	0.105134	0	0	0	0	0	0	0	0	0	0	0	0.068818	0.082238
A647017	0	0	30	36.7	82	137	0	0	0	0	0	0	0	0	0	0	0	0	0	0	0	0	0	0	0	0	0	0	0	0	0	0	0	0	0.0505925	0	0	0.113494	0	0	0	0.0442236	0	0	0	0.0585209	0	0.0552644	0.0660414
1312715	0	1	30	36.5	115	129	0	0	0	0	0	0	0	0.0680942	0	0	0	0	0.117054	0	0	0	0	0	0	0	0	0	0	0	0	0	0	0	0.0719622	0.12009	0	0	0	0	0.306017	0.0629031	0	0	0	0.0832395	0	0.0786075	0
A724635	0	1	30	36.6	84	117	0	0	0	0	0	0	0	0	0	0	0	0	0	0	0	0	0	0	0	0	0	0.103098	0	0	0	0	0	0	0	0.100717	0	0	0	0	0	0.0527558	0	0	0	0	0	0	0
A951729	0	1	30	36.6	105	103	0	0	0	0	0	0	0	0.0739638	0	0	0	0	0	0.0917951	0.0905069	0	0	0	0	0	0	0	0.0746947	0.444553	0	0	0	0	0.0781653	0	0	0	0	0	0	0.0683253	0	0.216064	0	0	0	0.0853834	0
A921946	0	0	30	36.6	87	100	0	0	0	0	0	0	0	0	0	0	0.0943361	0	0	0	0	0	0	0	0	0	0	0	0	0	0	0	0	0	0.0777721	0	0	0.087233	0	0	0	0.0679816	0	0	0	0	0	0.0849539	0.101521
A975716	0	0	30	37	109	99	0	0	0	0	0	0	0	0	0	0.133501	0.114995	0	0	0	0	0	0	0	0	0	0	0	0	0	0	0.346095	0	0	0.0948033	0	0	0.106336	0	0.12757	0	0.0828688	0	0	0	0	0	0.103558	0
1264815	0	1	30	36.3	92	95	0	0	0	0	0	0.109018	0	0	0	0	0	0	0	0	0.0790182	0	0	0	0	0.0519984	0	0	0	0	0	0	0	0	0.0682432	0	0	0	0	0	0.406283	0.119305	0	0	0	0	0.0579779	0	0
1215713	0	1	30	36.5	102	95	0	0	0	0	0	0.115859	0	0	0	0.10213	0	0	0	0	0	0	0	0	0	0.0552612	0	0	0.0693052	0	0	0	0	0	0	0	0	0	0	0	0.308412	0	0.117247	0	0	0	0.123232	0.0792226	0
1248745	0	1	30	36.3	110	94	0	0	0	0	0	0.103884	0	0	0	0	0.0788795	0	0.105777	0	0	0	0	0.105624	0	0	0	0	0.0621421	0	0	0	0	0	0	0	0	0	0	0	0.331842	0	0	0	0	0.0752202	0.0552475	0	0.0848868
1268816	0	1	30	36.3	90	93	1	1	0	0	0	0.0588495	0	0	0	0	0	0	0	0	0	0	0	0	0	0	0	0	0	0	0	0	0	0	0.0736773	0	0	0.0826402	0	0	0.375973	0.0644023	0	0	0	0.0852234	0	0.080481	0
1307679	0	1	30	36.8	69	92	0	0	0	0	0	0.120695	0	0.0714919	0	0	0	0	0	0	0	0	0	0	0	0.0575681	0	0.258125	0.0721984	0	0	0	0	0.0833795	0	0	0	0	0	0	0.449801	0.0660418	0	0	0	0	0.0641881	0	0.0986239
A972720	0	0	30	36.3	88	89	0	0	0	0	0	0	0	0.0786812	0	0.117092	0	0	0	0	0	0	0	0	0	0	0	0.142041	0	0	0	0	0	0.183529	0.0831507	0	0	0	0	0	0	0.0726831	0	0	0	0	0	0	0
1221050	0	1	30	36.5	116	87	0	0	0	0	0	0.064062	0	0	0	0	0.0972849	0	0	0	0	0	0	0	0.0563763	0.0305557	0	0	0	0.0570179	0	0	0.124306	0	0.0802031	0	0	0	0	0	0.238743	0.0701066	0	0	0	0	0.0340693	0	0.052347
1264520	0	0	30	36.5	80	85	0	0	0	0	0	0.0782667	0	0.13908	0	0.137984	0.0594282	0	0	0	0	0	0	0	0	0.0373309	0	0	0	0	0	0	0	0	0	0	0	0.0549535	0	0	0.29168	0.0428258	0	0	0	0	0.0832474	0	0
1318342	0	1	30	36.5	85	84	0	0	0	0	0	0.122962	0	0	0	0.216783	0	0	0	0	0.0891253	0	0	0	0	0.0586494	0	0	0	0	0	0	0.238597	0	0	0	0	0	0	0	0.392785	0.0672823	0	0	0	0	0.0653937	0	0
1215681	0	1	30	36.4	100	79	0	0	0	0	0	0.093731	0	0	0	0.082624	0	0	0	0	0	0	0	0	0	0.0447069	0	0	0.112137	0.0834246	0.124377	0	0	0	0	0	0	0	0	0	0.349312	0	0	0	0	0	0.0498479	0	0.0765904
1278875	0	0	30	36.6	79	79	0	0	0	0	0	0.119378	0	0.282847	0	0.210465	0	0	0	0	0	0	0	0	0	0.03796	0	0	0.142821	0	0	0	0	0	0	0	0	0.0558796	0	0	0.296596	0.0435475	0	0	0	0	0.0423251	0	0
1273620	0	1	30	36.3	79	78	0	0	0	0	0	0.141513	0	0	0	0	0	0	0	0	0	0	0	0	0	0.0674974	0	0	0	0	0	0	0	0	0.0885842	0	0	0	0	0	0.527382	0.0774326	0	0	0	0	0.0752591	0	0
1274190	0	1	30	36.5	73	78	1	1	0	0	0	0.110668	0	0	0	0	0.0840305	0	0	0.0813557	0	0	0	0	0	0	0	0.23668	0	0	0	0	0	0	0	0	0.244496	0	0	0	0.353512	0	0	0.095746	0.117089	0	0.0588552	0	0
1267916	0	1	30	36.6	88	78	0	0	0	0	0	0.0999604	0	0.0592099	0	0.17623	0.0759002	0	0	0	0	0	0	0	0	0.0476781	0	0	0	0.088969	0.132643	0	0	0	0	0	0	0	0	0	0.372527	0.0546961	0	0	0	0	0.106322	0	0
1245096	0	1	30	36.5	78	78	0	0	0	0	0	0.0752213	0	0	0	0	0	0	0	0	0	0	0	0	0.0661968	0.0358783	0	0	0	0	0	0	0	0	0	0	0	0	0.192011	0	0.240284	0	0.0761228	0	0	0	0.0400041	0	0.122931
1255587	0	1	30	36.5	80	78	0	0	0	0	0	0.0597199	0	0.0707482	0	0	0	0	0	0	0	0	0	0	0	0	0	0	0.0714474	0	0	0	0	0.0825121	0.074767	0	0	0	0	0	0.381533	0.0653548	0	0	0	0.0864838	0	0.0816713	0
1256086	0	0	30	37.5	80	77	0	0	0	0	0	0.0853214	0	0	0	0.0752109	0	0	0	0	0.0618425	0	0	0.0867506	0.0750852	0.0406958	0	0	0	0.0759397	0	0	0	0	0	0	0	0	0.435586	0	0.317971	0	0	0	0.0902721	0	0.0453755	0	0.0697187
A668634	0	0	30	36.6	108	75	0	0	0	0	0	0.0429223	0	0.0508487	0	0	0	0	0	0	0	0	0	0	0	0	0	0	0	0	0	0	0	0	0.0537371	0	0	0	0	0.0723101	0	0	0	0.0742698	0	0	0	0.0586994	0
1230548	0	0	30	37.7	80	75	0	0	0	0	0	0.104923	0	0.124299	0	0.184979	0	0	0.106835	0	0	0	0	0	0	0.050045	0	0	0	0	0	0	0	0	0.131359	0	0	0	0	0	0.391021	0	0	0	0	0	0.0557999	0	0
1315790	0	1	30	36.3	67	74	0	0	0	0	0	0.103124	0	0	0	0	0	0	0	0	0.0747463	0	0	0	0	0.0491872	0	0	0	0	0	0	0	0	0.0645538	0	0	0	0	0	0.384318	0.0564273	0	0	0	0	0.219374	0	0
A734065	0	1	30	36.5	105	73	0	0	0	0	0	0	0	0.103321	0	0	0.0662227	0	0	0	0	0.121413	0	0	0	0	0	0	0	0	0	0	0	0	0	0.182215	0	0	0	0	0	0	0	0	0	0	0	0.0596365	0
A681183	1	1	24	36.8	68	63	1	0	0	0	0.108978	0	0	0	0	0	0.0750283	0.109047	0	0	0	0	0	0	0	0.0471304	0.20743	0	0.118216	0	0	0.22581	0	0.273048	0	0	0	0	0	0	0	0	0	0	0	0	0	0	0
1270493	0	1	30	36.5	97	72	0	0	0	0	0	0.0674493	0	0	0	0.0594566	0	0	0	0	0	0	0	0	0	0.0321713	0	0	0	0	0	0	0	0.0465957	0.0422219	0	0.0745072	0	0	0	0.251366	0	0	0.0583547	0	0.0976771	0.0358708	0	0
1223998	1	1	30	36	75	72	0	0	0	0	0	0.103558	0.158186	0.0613407	0	0	0	0	0	0	0	0	0	0	0	0	0	0.110737	0.0619468	0	0	0	0	0.143081	0	0	0	0	0	0	0.3308	0	0	0	0	0	0.0550739	0	0
A668197	0	1	30	36.2	70	71	1	1	0	0	0.0950274	0	0	0.102074	0	0	0	0	0	0	0	0	0	0	0	0	0	0.0921358	0	0	0	0	0	0.297617	0	0	0	0	0	0	0	0	0	0	0	0	0	0.0589169	0
A962027	1	1	33	36.1	87	79	1	0	0	0	0	0.0596497	0	0	0	0	0.0905844	0	0	0.0877009	0	0	0	0	0	0.113804	0.125219	0	0	0	0	0	0.115745	0	0	0.124623	0	0.0837638	0	0	0	0	0	0	0	0.0863821	0.0634456	0	0
1234271	0	0	30	36.6	121	70	0	0	0	0	0	0.118291	0	0.0700675	0	0	0	0	0	0	0	0	0	0	0	0.0564211	0	0	0	0	0	0	0	0.0817183	0	0	0	0	0	0	0.440839	0	0.239417	0	0	0	0.0629092	0	0
1254300	0	0	30	36.3	65	69	0	0	0	0	0	0.0975345	0	0	0	0	0	0	0	0	0	0	0	0	0.085833	0.046521	0	0	0	0	0	0	0	0	0.0610547	0	0	0	0	0	0.363486	0	0	0	0.103194	0.0706226	0.0518707	0	0
1220659	0	1	30	36.3	85	69	0	0	0	0	0	0	0	0	0	0	0	0	0	0	0.0696093	0	0	0	0	0.0458068	0	0	0	0	0	0	0	0	0.0601173	0	0	0	0	0	0.306776	0.0525493	0	0	0	0.0695384	0.0510743	0	0
A744014	0	0	30	36.3	96	68	0	0	0	0	0.123298	0	0	0.132441	0	0	0	0	0	0	0	0	0	0	0	0	0	0	0	0	0	0	0	0.0772318	0	0	0	0	0	0.0941702	0	0	0	0	0	0	0	0.0764448	0
1217545	0	1	30	36.5	74	68	0	0	0	0	0	0.076856	0	0	0	0	0	0	0	0	0	0	0	0	0	0.036658	0	0	0	0	0	0	0	0.0530941	0.144331	0	0.0848982	0	0	0	0.286423	0.0420539	0	0.0664931	0	0.1113	0.0408734	0	0
1314363	0	0	30	36.5	78	67	0	0	0	0	0	0.143301	0	0	0	0	0	0	0	0	0.103867	0	0	0	0	0.0683504	0	0	0	0	0	0	0	0.0989961	0	0	0	0	0	0	0.381462	0.0784112	0	0	0	0	0.0762102	0	0.117096
1246354	0	0	30	36.6	105	67	0	0	0	0	0	0.169576	0	0	0	0	0.0643798	0	0	0	0.0614558	0	0	0	0.0746157	0.0404413	0	0	0.050719	0	0	0	0	0	0.0530756	0	0	0	0	0	0.315983	0	0	0	0	0	0.0450918	0	0
A691744	0	1	30	36.5	96	67	1	0	0	0	0.136155	0	0	0.0731258	0	0	0.0937389	0	0	0	0	0	0	0	0	0	0	0	0	0	0	0	0	0.17057	0	0	0	0	0	0	0	0	0	0	0	0	0	0.0844161	0
A622302	0	0	30	36.4	82	66	0	0	0	0	0	0	0	0.147393	0	0	0	0	0.126685	0.0914635	0	0	0	0	0.109491	0	0	0	0.074425	0.110737	0	0	0	0.171902	0	0	0	0	0	0	0	0	0	0	0	0	0	0.085075	0
A642671	0	0	30	36.2	80	66	0	0	0	0	0	0.0490618	0	0.0581219	0	0	0	0	0	0	0	0	0	0	0	0	0	0	0	0	0	0	0	0.135573	0	0	0.108391	0	0	0	0	0	0	0	0	0	0	0.0670955	0
A757364	0	1	30	36.3	94	64	1	0	0	0	0	0	0	0	0	0.0955348	0	0	0	0	0.0785538	0	0	0	0	0	0	0	0.0648299	0	0	0	0	0.449219	0	0	0	0	0	0	0	0.0593017	0	0	0	0	0	0.074107	0
1228828	0	1	30	36.5	69	57	0	0	0	0	0	0.0983155	0	0	0	0	0	0	0	0	0.0712608	0	0	0	0	0.0468936	0	0	0	0	0	0	0	0.135838	0.0615436	0	0	0	0	0.0828147	0.314054	0.053796	0	0	0	0	0.156858	0	0
1220313	0	1	31	36.5	98	118	0	0	0	0	0	0.0924857	0	0	0	0	0	0	0	0	0	0	0	0	0.0813899	0.0441129	0	0	0	0	0.122724	0	0	0	0	0.0966131	0	0	0	0	0.295432	0	0	0	0	0	0.0491856	0	0
A747660	0	1	31	36.3	106	118	0	0	0	0	0	0	0	0.0763256	0	0	0.0978406	0	0	0	0	0	0	0	0	0	0	0	0	0	0	0.294467	0	0	0	0	0	0	0	0	0	0.070507	0	0.111481	0	0	0	0.0881098	0
1291197	0	0	31	36.6	80	117	0	1	0	0	0	0.11734	0	0	0	0.103436	0	0	0.119479	0.0862608	0	0	0	0	0	0.0559679	0	0	0	0	0	0	0	0	0	0	0	0	0	0	0.312356	0.064206	0	0	0	0	0.0624038	0	0
A802849	0	1	31	36.3	70	113	0	0	0	0	0	0	0	0.121171	0	0	0	0.112878	0	0	0	0	0	0	0	0	0	0	0	0	0	0	0	0.0706595	0.064027	0	0.112986	0.0718159	0	0	0	0.0559668	0	0.176983	0	0	0	0	0
1283785	0	0	31	36.4	78	110	0	0	0	0	0	0.0409639	0	0.097057	0	0	0.062208	0	0.166841	0.0602278	0.0593826	0.114052	0	0	0.0720986	0.0390771	0	0	0	0	0.108714	0	0	0	0	0.0855839	0	0	0	0	0.261706	0.044829	0	0	0	0	0.0435707	0	0
1310106	0	1	31	36.2	74	93	1	1	0	0	0	0.0989952	0	0.0390921	0	0.116352	0	0	0	0	0	0	0	0	0	0.0314785	0	0	0	0	0	0	0	0	0	0	0	0	0.0842323	0	0.210817	0.036112	0	0	0	0	0.0350983	0	0
1289883	0	0	31	36.5	100	90	0	0	0	0	0	0.114791	0	0	0	0	0	0	0	0.0843869	0	0	0	0	0	0.054752	0	0	0.0686666	0	0	0	0	0	0	0	0	0	0	0	0.427798	0	0.116167	0	0	0	0.0610481	0	0
1289749	0	1	31	36.3	68	90	0	0	0	0	0	0.105046	0	0.0622222	0	0	0	0	0	0	0	0	0	0	0.0924432	0.0501037	0	0	0.062837	0	0	0	0	0.0725684	0	0	0	0.073756	0	0	0.50333	0.0574787	0	0	0	0	0.111731	0	0
1308274	0	1	31	36.6	79	90	0	0	0	0	0	0.0964323	0	0.11424	0	0.17001	0	0	0	0.141781	0	0	0	0	0	0.0459953	0	0	0	0	0	0.220371	0	0	0	0	0	0	0	0	0.359379	0.0527656	0	0	0	0	0.0512845	0	0
1263329	0	1	31	36.5	78	88	0	0	0	0	0	0.0588408	0	0	0	0	0	0	0	0	0.0426489	0	0	0	0	0.0280653	0	0	0	0	0	0	0	0	0.0736664	0	0	0	0	0	0.187958	0	0	0	0	0	0.0312926	0	0
A691703	0	0	31	36.5	92	88	0	0	0	0	0	0	0	0.0917342	0	0	0.0587963	0	0	0	0.056126	0	0	0	0	0	0	0	0	0	0	0	0	0	0.0484726	0	0	0	0.0988305	0	0	0.0423705	0	0	0	0	0	0.0529487	0
A791887	1	1	34	36.4	81	81	0	0	0	0	0	0	0	0	0	0	0	0	0	0	0	0	0	0	0	0	0	0	0.109235	0	0	0.417308	0	0	0	0	0	0	0	0	0	0.0999199	0	0	0	0	0	0.124866	0
1231654	0	1	31	36.5	81	87	0	0	0	0	0	0.0918867	0	0.21771	0	0	0.0697699	0	0	0	0.133202	0	0	0	0	0	0	0	0	0	0	0	0	0.126955	0	0.0959874	0.101502	0	0	0	0.342438	0	0.0929879	0	0	0	0.0488671	0	0
A831507	0	1	31	36.3	102	86	0	0	0	0	0	0	0	0.0646549	0	0	0	0	0	0	0	0.151952	0	0	0	0	0	0	0	0.0971507	0	0	0	0	0.0683276	0.228048	0	0.153279	0	0	0	0.059726	0	0	0	0	0	0.0746372	0
1281816	0	0	31	36.5	94	85	0	0	0	0	0	0.0604229	0	0	0	0	0.0458793	0	0.0615239	0	0.0875912	0	0	0	0.0531739	0.0288199	0	0	0	0	0	0	0	0	0.0378236	0	0	0	0.154237	0	0.225181	0	0	0	0.0639289	0	0.032134	0	0
A674861	1	1	34	36.1	72	70	1	0	0	0	0	0	0	0.089015	0	0	0	0	0.153017	0	0.108925	0	0	0	0	0.0716784	0	0.160696	0	0	0	0	0	0	0	0	0.166004	0	0	0	0	0.0822291	0	0	0	0	0	0.102758	0
1258591	0	0	31	36.3	87	84	0	0	0	0	0	0.186432	0	0.11043	0	0	0	0	0	0	0	0	0	0	0	0.0444612	0	0	0.0557605	0	0	0	0	0.064396	0.0583513	0	0.10297	0	0	0	0.347392	0	0	0.0806471	0	0.134991	0	0	0
1290840	0	0	31	36.4	96	83	0	0	0	0	0	0.0853144	0	0.0505345	0	0	0	0	0	0	0	0	0	0	0	0.0406924	0	0	0.102068	0	0	0	0	0	0.0534051	0	0.0942417	0	0	0	0.272524	0	0	0.073811	0	0.123549	0.0453718	0	0
A965733	0	0	31	36.2	104	83	0	0	0	0	0	0.0408643	0	0.0968211	0	0	0.0620567	0	0	0	0	0	0	0	0	0	0	0	0	0.0727419	0	0	0	0	0	0	0	0	0	0.0688429	0	0	0	0	0	0	0	0	0
1300141	0	1	31	36.3	76	82	1	1	0	0	0	0.0989868	0	0.0586332	0	0	0	0	0.100791	0.0727685	0.0717474	0	0	0	0	0.0472138	0	0	0	0	0	0	0	0	0	0	0	0	0	0	0.368899	0.0541634	0	0	0	0	0.052643	0	0
1287213	0	1	31	36.6	106	81	0	0	0	0	0	0.0835173	0	0.0989402	0	0.147241	0	0	0	0	0	0	0	0	0.0734975	0.0398353	0	0	0	0.0743339	0.221647	0	0	0	0	0.174489	0	0.0586401	0	0	0.311248	0	0.0845182	0	0	0	0.044416	0	0
1237920	0	1	31	36.2	74	79	0	0	0	0	0	0.123054	0	0	0	0	0	0	0	0	0	0	0	0	0	0.0586932	0	0	0	0	0	0	0	0	0	0	0	0	0	0	0.458592	0	0	0	0	0	0.0654426	0	0
1297687	0	0	31	37	80	78	0	0	0	0	0	0.100548	0	0	0	0.0886332	0	0	0	0	0.145758	0	0	0	0	0.0479584	0	0	0.0601465	0	0	0	0	0.0694612	0	0	0	0	0	0	0.321186	0.110035	0	0	0	0	0.0534733	0	0
A842516	0	1	31	36.3	103	76	0	0	0	0	0	0	0	0	0	0	0	0	0	0	0	0	0	0	0	0	0	0	0	0.110587	0	0.14197	0	0	0	0	0	0	0	0	0	0.135973	0	0.107496	0.131458	0	0	0.0849598	0
1309848	0	1	31	36.3	75	76	0	0	0	0	0	0.13651	0	0	0	0	0	0	0	0	0	0	0	0	0	0.0434075	0	0	0.108878	0	0	0	0	0	0.0569684	0	0.10053	0	0	0	0.339159	0.0497968	0	0.0787358	0	0.197688	0	0	0
1293136	0	1	31	36.3	96	75	0	0	0	0	0	0.116448	0	0	0	0	0	0	0	0	0	0	0	0	0	0.0555421	0	0	0	0	0	0	0	0	0.072894	0	0	0	0	0	0.371975	0.0637176	0	0	0	0	0.247716	0	0.0951529
1276388	0	1	31	36.4	89	75	0	0	0	0	0.115178	0.208867	0	0	0	0	0	0	0	0	0	0	0	0	0	0.0498116	0	0	0.187412	0	0	0	0	0.0721452	0.0653732	0.109094	0.115361	0	0	0	0.389196	0.0571436	0	0.090352	0	0.151236	0	0	0
A691834	0	0	31	36.5	89	74	0	0	0	0	0	0	0	0.0638967	0	0	0.0819083	0	0	0	0	0	0	0	0	0	0	0	0	0	0	0	0	0.223564	0	0	0	0	0	0.0908653	0	0	0	0	0	0	0	0.073762	0
1314108	0	0	31	36.5	64	74	0	0	0	0	0	0.106862	0	0	0	0	0	0	0.108809	0	0.0774552	0	0	0	0	0.0509698	0	0	0	0	0	0	0	0	0	0	0	0	0	0	0.341354	0.175417	0	0	0	0	0.056831	0	0
A637188	0	0	31	36.2	93	74	0	0	0	0	0	0	0	0.0618029	0	0	0	0	0	0	0	0	0	0	0	0	0	0	0	0	0	0	0	0	0.0653136	0	0	0	0	0	0	0	0	0.0902696	0.110392	0	0	0.071345	0
1232989	0	1	31	36.6	70	73	0	0	0	0	0	0.112612	0	0	0	0	0	0	0	0	0	0	0	0	0	0.0537125	0	0	0	0	0	0	0	0	0.0704928	0	0	0	0	0	0.419676	0.0616187	0	0	0	0	0.059889	0	0
1265947	0	0	31	36.5	89	72	0	0	0	0	0	0.12328	0	0	0	0	0.0936072	0	0.125527	0	0	0.171619	0	0	0	0	0	0	0	0	0	0	0	0	0	0.128782	0.13618	0	0	0	0.459435	0	0.124758	0	0	0	0.0655628	0	0
A921247	0	0	31	36.5	81	72	0	0	0	0	0	0.0403884	0	0	0	0	0.0613341	0	0	0.0593817	0	0	0	0	0	0	0	0	0.0966393	0.0718948	0	0	0	0.111605	0.0505647	0	0	0	0	0.0680413	0	0	0	0	0.0854638	0.116978	0	0.0552341	0
1249076	0	0	31	36.6	78	72	0	0	0	0	0	0.134888	0	0	0	0	0	0	0	0	0	0	0	0	0.118705	0.0643377	0	0	0	0	0	0	0	0	0.0844374	0	0	0	0	0	0.502694	0	0	0	0	0	0.0717361	0	0
1218267	0	0	31	36.3	111	72	0	0	0	0	0	0.0754108	0	0	0	0	0	0	0	0	0	0	0	0	0	0.0359687	0	0	0	0.0671189	0	0	0	0	0.0472057	0	0	0.0529483	0	0	0.281037	0.0412631	0	0	0	0	0.0401049	0	0
1292835	0	1	31	36.4	78	70	0	0	0	0	0	0.0924415	0	0.0547562	0	0	0	0	0	0	0	0	0	0	0	0.0440919	0	0	0.0552973	0	0	0	0	0	0	0	0	0	0	0	0.344506	0.101164	0	0	0	0	0.147486	0	0
1261309	0	1	31	36.5	74	70	0	0	0	0	0	0.0945202	0	0.111975	0	0	0.0717695	0	0.0962426	0	0	0	0	0	0	0.0450833	0	0	0	0	0	0.216002	0	0	0	0	0	0	0	0	0.352253	0.0517194	0	0	0	0	0.0502676	0	0
1255495	0	1	31	36.5	62	70	0	0	0	0	0	0.140205	0	0	0	0	0	0	0	0	0	0	0	0	0	0.0668738	0	0	0	0	0	0	0	0	0	0	0	0	0	0	0.52251	0.0767173	0	0	0	0	0.0745639	0	0
1262824	0	0	31	36.1	81	69	0	0	0	0	0	0.139388	0	0.0550426	0	0.245741	0.0705583	0	0	0	0.0673537	0	0	0	0	0.0443225	0	0	0.0555866	0	0	0	0	0.064195	0	0	0	0	0	0.0782742	0.296836	0	0	0	0	0	0.0494193	0	0.0759319
1300892	0	1	31	36.8	98	69	0	0	0	0	0	0.110895	0	0.065687	0	0.195509	0	0	0.112916	0	0.0803788	0	0	0	0	0.0528937	0	0	0.132672	0	0	0	0	0	0.0694183	0	0	0	0	0	0.354239	0	0	0	0	0	0.0589762	0	0.0906159
1299997	0	0	31	36.3	90	68	0	0	0	0	0	0.11119	0	0.131723	0	0	0	0	0	0	0	0	0	0	0	0.0530342	0	0	0	0	0	0	0	0	0	0.116152	0	0	0	0	0.414376	0.0608405	0	0	0	0	0.0591327	0	0
1264109	0	1	31	36.8	118	68	1	1	0	0	0	0.0808439	0	0	0	0	0	0	0	0	0	0	0	0.0821981	0	0.0385601	0	0	0	0	0.214552	0	0	0	0	0.0844517	0	0.056763	0	0	0.301285	0	0	0	0	0	0.0429943	0	0
A782355	0	1	31	36.6	74	68	1	0	0	0	0	0	0	0	0	0	0	0	0	0	0	0	0.137956	0	0	0	0	0	0	0	0	0	0	0.100408	0	0	0	0	0	0.122429	0	0	0	0	0	0	0	0.0993847	0
A942387	0	0	31	36.6	102	67	0	0	0	0	0	0	0	0.0770523	0	0	0.0987722	0	0	0	0	0	0	0	0	0	0	0	0	0	0	0	0	0	0	0	0	0	0	0	0	0.0711783	0	0	0	0	0	0.0889487	0
A807792	0	1	31	36.8	76	66	1	0	0	0	0.126151	0	0	0.135506	0	0	0.0868513	0	0	0	0.0829067	0	0	0	0.10066	0	0	0	0.0684223	0	0	0	0	0	0	0	0	0	0	0	0	0	0	0	0	0	0	0.0782134	0.0934657
1301610	0	0	31	37.3	85	66	0	0	0	0	0	0.0923506	0	0	0	0	0.0701221	0	0	0	0	0	0	0	0	0.0440485	0	0	0	0.082196	0	0	0	0	0.173429	0	0	0.0648422	0.117868	0	0.295001	0	0	0	0.0977091	0	0.0491138	0	0
1276155	0	1	31	36.4	96	64	0	1	0	0	0	0.0559711	0	0.0331536	0	0.0493386	0	0	0	0	0.0405688	0	0	0	0	0.0266966	0	0	0	0	0	0	0	0	0	0	0	0	0	0	0.148993	0	0	0	0	0.0810549	0.0297665	0	0.0457357
1222674	0	0	31	36.3	136	62	0	0	0	0	0	0.0998958	0	0	0	0	0	0	0.101716	0	0.0724062	0	0	0	0	0.0476473	0	0	0	0.0889115	0	0	0	0	0	0	0	0	0	0	0.319102	0.0546607	0	0	0	0	0.0531264	0	0
A721590	0	0	31	36.5	91	62	0	0	0	0	0	0	0	0.112839	0	0	0.0723231	0.105116	0	0	0	0	0	0.0968449	0	0	0	0	0.0569769	0	0	0	0	0.0658007	0	0	0	0	0	0	0	0.0521183	0	0	0	0	0	0	0.0778311
1271191	0	0	31	36.8	86	62	0	0	0	0	0	0.157302	0	0.0621167	0	0	0	0	0	0	0.07601	0	0	0	0	0	0	0	0	0	0	0	0	0	0.262581	0	0	0.073631	0	0	0.279154	0	0	0	0	0.0759325	0.0557707	0	0.0856906
A955004	0	1	31	36.2	62	62	0	0	0	0	0	0.0604977	0	0.0716697	0	0	0	0	0	0	0	0	0	0	0	0	0	0	0	0	0	0	0.11739	0.0835868	0.0757408	0	0	0	0	0	0	0	0	0.104681	0.128016	0.17522	0	0.0827351	0
1217506	0	0	31	36.5	78	60	0	0	0	0	0	0.0994015	0	0	0	0	0	0	0	0	0	0	0	0	0	0.0474116	0	0	0.118921	0	0	0	0	0.0686691	0.0622234	0	0	0	0	0	0.317524	0.217561	0	0.0859987	0	0.143949	0.0528636	0	0
1239163	0	0	31	36.6	69	59	0	0	0	0	0.119842	0.108663	0	0	0	0	0	0	0	0	0	0	0	0	0	0.0518289	0	0	0.0650006	0	0	0	0	0	0.0680207	0	0	0.0762954	0	0	0.404958	0.0594578	0	0	0	0	0.0577888	0	0
A709798	0	0	31	36.9	71	56	0	0	0	0	0	0.0451323	0	0	0	0	0	0	0	0.0663565	0	0.125658	0	0	0	0	0	0	0	0	0	0	0	0.124714	0.0565038	0.0942928	0	0	0	0.0760331	0	0	0	0	0	0	0	0.0617217	0
1318824	1	1	35	36.6	102	89	0	0	0	0	0	0.101981	0	0.0604068	0	0	0	0	0	0	0	0	0	0.103689	0	0.0486419	0	0	0	0	0	0	0	0.281805	0	0	0	0	0	0	0.380058	0.0558018	0	0	0	0	0.0542354	0	0
A743860	0	0	31	36.5667	85	65.6667	0	0	0	0	0	0	0	0.0380145	0	0	0.0487303	0.0708254	0	0	0	0	0	0	0	0	0	0	0	0.228483	0	0	0	0	0	0	0.0708932	0.0450611	0	0	0	0.0351166	0	0	0	0	0	0	0
A806393	0	0	31	36.5667	85	65.6667	0	0	0	0	0	0	0	0.0403799	0	0	0.0517624	0.0752323	0	0	0	0	0	0	0	0	0	0	0	0.182025	0	0	0	0	0	0	0.0753043	0.0478649	0	0	0	0.0373016	0	0	0	0	0	0	0
1242568	1	1	35	36.5	91	81	0	0	0	0	0	0.0976869	0	0	0	0	0.074174	0	0	0	0	0	0	0	0	0	0	0	0.11687	0	0	0	0	0	0	0.102046	0.107909	0	0	0	0.364054	0	0	0	0	0	0.0519517	0	0
1275419	0	1	32	36.8	97	112	1	1	0	0	0	0.0812621	0	0	0	0.0716326	0	0	0.0827428	0	0	0	0	0	0	0.0387596	0	0	0	0	0	0	0	0	0	0.0848886	0	0	0	0	0.302843	0	0	0	0	0	0.0432167	0	0
1273787	0	1	32	36.2	90	109	0	0	0	0	0	0.123762	0	0.0733084	0	0	0	0	0.126017	0	0	0	0	0	0	0.0590308	0	0	0	0	0	0	0	0	0	0.129285	0	0	0	0	0.46123	0.0677198	0.125245	0	0	0	0.0658189	0	0.10113
1246224	0	1	32	36.3	77	102	0	0	0	0	0	0.103091	0	0.0610644	0	0	0	0	0	0	0	0	0	0	0	0.0491714	0	0	0	0	0	0	0	0	0	0	0	0.0723835	0	0	0.384195	0.0564092	0	0	0	0	0.0548258	0	0.0842389
1309589	0	1	32	36.5	75	102	0	0	0	0	0	0.0823069	0	0	0	0	0	0	0	0	0.0596575	0	0	0	0	0.0392579	0	0	0.0984698	0	0	0	0	0.0568597	0.0515225	0	0.0909195	0.0577902	0	0	0.306737	0.0450365	0	0.071209	0	0.119193	0.0437723	0	0
1260578	0	1	32	36.1	71	100	0	0	0	0	0	0.109168	0	0.129327	0	0	0	0	0.111157	0	0.0791267	0	0	0	0	0.0520698	0	0	0	0	0	0	0	0	0.0683369	0	0	0	0	0	0.406841	0.0597342	0	0	0	0.079046	0.0580574	0	0
1242670	0	1	32	36.6	74	98	0	0	0	0	0	0.0804887	0	0	0	0.141902	0	0	0	0	0	0.112049	0	0	0	0.0383907	0	0	0	0	0	0	0	0	0.0503843	0	0	0	0	0	0.299961	0.0440416	0	0	0	0	0.0428054	0	0
1265268	0	1	32	36.1	91	98	0	0	0	0	0	0.12164	0	0.0720513	0	0	0	0	0	0	0.0881666	0	0	0.123677	0	0.0580185	0	0	0	0	0	0	0	0.0840319	0	0	0	0	0	0	0.45332	0	0	0	0	0	0.0646903	0	0
A940474	1	1	35	36.8	105	80	0	0	0	0	0	0	0	0.13866	0	0	0	0.12917	0	0	0	0	0	0.119006	0	0	0	0	0.14003	0	0	0	0	0	0	0	0	0	0	0	0	0	0.118449	0.101264	0	0.169501	0	0	0
1261096	0	1	32	36.4	84	96	1	1	0	0	0	0.0597138	0	0.070741	0	0	0	0	0	0.0877953	0	0	0	0	0	0	0	0	0	0	0	0	0	0.0825037	0.0747594	0.124757	0	0	0	0	0.317912	0.0653482	0	0	0	0.086475	0	0.081663	0.0975879
1242814	1	1	36	36.4	89	88	0	0	0	0	0	0.10802	0	0	0	0	0	0	0.109988	0	0.0782946	0	0	0	0	0.0515222	0	0	0	0	0	0	0	0	0	0	0	0	0	0	0.345053	0	0.109314	0	0	0	0.0574469	0	0
1265705	0	1	32	36.8	89	95	1	1	0	0	0	0.0681372	0	0	0	0.120126	0	0	0	0	0	0.0948541	0	0	0.0599626	0.0324994	0	0	0	0	0	0	0	0	0.0426525	0	0	0	0	0	0.217654	0.0372831	0	0	0	0	0.0362366	0	0
1246938	0	0	32	36.6	103	94	0	0	0	0	0	0.0903353	0	0	0	0.159261	0	0.0996927	0.0919814	0	0	0	0	0	0	0.0430873	0	0	0.108075	0	0	0.206438	0.0876436	0	0.0565482	0	0	0	0	0	0.336657	0.0494295	0	0	0	0	0	0	0
A893562	0	1	32	36.6	96	94	0	0	0	0	0	0	0	0	0	0	0	0	0	0	0	0.153909	0	0	0	0	0	0	0.198403	0	0	0	0	0.152753	0.0692072	0	0	0	0	0	0	0	0	0	0	0	0	0	0
1287159	0	1	32	36.3	87	94	0	0	0	0	0	0.0854689	0	0	0	0	0.129794	0	0	0	0	0	0	0	0	0.0407661	0	0	0	0	0	0	0	0	0.0535018	0	0	0	0	0	0.318521	0.0467667	0	0	0	0	0.0454539	0	0.0698392
1292186	0	1	32	36.2	79	93	0	0	0	0	0	0.143593	0	0.113407	0	0.16877	0.0726871	0	0	0	0	0	0	0	0	0.0456597	0	0	0	0	0.254055	0	0	0	0	0.200002	0	0	0	0	0.356757	0	0	0	0	0	0.0509103	0	0
A651381	0	1	32	37	75	93	0	0	0	0	0	0	0.356266	0	0	0	0	0	0	0	0	0	0	0	0	0	0	0	0.0697581	0.103793	0	0	0	0.0805612	0.0729993	0	0	0	0	0	0	0.0638096	0	0	0	0	0	0.0797403	0.0952903
A728250	0	1	32	36.1	78	91	0	0	0	0	0	0	0	0	0	0	0	0	0	0	0	0	0	0	0	0	0	0	0	0	0	0	0	0	0.131062	0	0	0	0	0	0	0.114563	0	0	0	0	0	0.143164	0.171083
1217901	0	1	32	37.2	99	91	0	1	0	0	0	0.0672454	0	0	0	0.0592769	0	0	0.0684707	0	0.0487406	0	0	0	0	0.032074	0	0	0	0	0	0	0	0	0.0841886	0	0	0	0.0858259	0	0.250606	0.0367952	0.0680513	0	0.0711472	0.0486909	0.0357623	0	0.0549482
1247791	0	0	32	36.1	92	91	0	0	0	0	0	0.0458704	0	0	0	0	0	0	0	0	0	0	0	0	0	0	0	0	0	0	0	0.20965	0	0	0.057428	0.095835	0	0.0644141	0	0.0772767	0.244211	0.0501985	0	0	0	0.0664276	0	0.0627311	0
1308423	0	1	32	36.5	78	87	0	0	0	0	0	0.168981	0	0.133457	0	0	0	0	0	0	0	0	0	0	0	0.0537326	0	0	0	0	0	0	0	0	0	0	0	0	0	0	0.419833	0	0	0	0	0	0.0599115	0	0
A955472	0	1	32	36.6	87	87	0	0	0	0	0	0	0	0.0990938	0	0	0	0	0	0.122983	0	0	0	0	0	0	0	0	0	0	0	0	0	0	0.104723	0	0	0	0	0	0	0.0915395	0	0.289474	0	0	0	0.114393	0.136701
A918345	0	1	32	36	90	86	0	0	0	0	0	0	0	0.151907	0	0	0	0	0	0	0	0	0	0	0	0	0	0	0	0	0	0	0	0	0	0	0	0	0	0	0	0	0	0	0	0	0	0.0876805	0.104779
1246712	0	1	32	36.1	99	85	0	0	0	0	0	0.147215	0	0	0	0.25954	0	0	0	0	0	0	0	0	0	0.070217	0	0	0	0	0	0	0.285656	0	0	0	0	0	0	0	0.548632	0	0	0	0	0	0.0782915	0	0
1273289	0	0	32	37.5	80	84	0	0	0	0	0	0.0852592	0	0	0	0	0	0	0	0	0.0617974	0	0	0	0	0.0406661	0	0	0.0510009	0	0	0	0	0	0.0533706	0	0	0	0	0.0718169	0.272348	0	0	0	0	0	0.0453424	0	0.0696679
1288867	0	1	32	36.2	73	83	0	0	0	0	0	0.14416	0	0.170781	0	0.169436	0	0	0	0	0	0	0	0.0977163	0.0845763	0.0458399	0	0	0	0	0	0	0	0	0	0	0	0.0674793	0	0	0.358164	0.0525873	0	0	0	0	0.0511112	0	0
1215852	0	1	32	36.4	97	81	0	0	0	0.239243	0	0.0811054	0	0	0	0.142989	0	0	0	0	0	0	0.0769826	0.0824639	0	0.0386848	0	0	0	0	0	0	0	0	0.0507704	0	0	0.0569466	0	0	0.302259	0	0	0	0	0	0.0431333	0	0
1240530	0	1	32	36.6	84	80	1	1	0	0	0.0965746	0.0875656	0	0.155604	0	0.0771892	0	0	0	0	0	0	0	0.0890324	0	0.0417662	0	0	0.0523806	0	0	0	0	0.0604926	0	0	0	0	0	0	0.326335	0.0479139	0	0	0	0	0.046569	0	0
1287056	0	1	32	36.3	85	80	0	0	0	0	0.121862	0.110494	0	0.0654493	0	0.0974006	0	0	0.112507	0	0.080088	0	0	0	0	0.0527024	0	0	0.0660961	0	0	0	0	0.0763321	0	0	0	0	0	0	0.411783	0.0604599	0	0	0	0	0.117526	0	0
1273659	0	1	32	36.5	70	80	0	0	0	0	0	0.0916693	0	0	0	0.323226	0	0	0.0933397	0	0	0	0	0	0	0.0437235	0	0	0.109671	0.0815896	0	0	0.177876	0	0	0	0	0.0643639	0	0	0.341628	0	0	0	0	0	0.0487515	0	0.0749058
1310357	0	0	32	36.6	76	80	0	0	0	0	0	0.110866	0	0.0656699	0	0	0	0	0	0	0.0803579	0	0	0	0	0.05288	0	0	0	0	0	0	0	0	0	0	0	0	0.1415	0	0.354147	0	0	0	0	0	0.0589608	0	0
1241663	0	0	32	36.6	94	77	0	0	0	0	0	0.103326	0	0	0	0	0	0	0	0	0	0	0	0	0	0.0492835	0	0	0.123617	0.0919648	0	0	0	0	0.0646802	0	0	0	0	0	0.330061	0.0565378	0.104565	0	0	0	0.0549508	0	0
1258117	0	0	32	36.7	97	77	0	0	0	0	0	0.15151	0	0.269232	0	0	0	0	0	0	0	0	0	0	0	0.0722655	0	0	0.090631	0	0	0	0	0.104667	0	0	0	0	0	0	0.564638	0.0829026	0	0	0	0	0.0805756	0	0
1283773	0	0	32	36.5	78	76	0	0	0	0	0	0.0882317	0	0	0	0.0777764	0	0	0	0	0	0	0	0	0	0.0420839	0	0	0	0	0	0	0	0	0	0	0	0	0	0	0.281843	0.0482784	0	0.076335	0.0933513	0	0.0469233	0	0.0720968
1218047	0	1	32	36.5	76	75	0	0	0	0	0	0.0496949	0	0.117744	0	0	0	0	0	0	0	0	0	0	0	0.047406	0	0	0	0	0	0	0	0	0	0	0	0	0	0	0.370401	0.108768	0.100581	0	0	0	0.0528574	0	0
A741700	0	0	32	36.2	84	75	0	0	0	0	0	0	0	0	0	0	0	0	0	0.0772054	0	0	0	0	0.0924226	0	0	0	0	0	0	0	0	0.145104	0	0	0	0	0	0	0	0	0	0.0908616	0.111116	0	0	0.0718128	0
1253145	0	0	32	36.6	78	75	0	0	0	0	0	0.0606496	0	0.0359248	0	0	0	0	0	0	0.0439599	0	0	0	0	0.0289281	0	0	0.0362798	0	0	0	0	0	0.0379655	0	0	0	0	0.0510874	0.193736	0	0	0	0	0	0.0322546	0	0.0495586
1256400	0	0	32	36	100	74	0	0	0	0	0	0.124345	0	0.0736537	0	0	0	0	0	0	0	0	0	0.126428	0	0.0593088	0	0	0	0	0	0	0	0	0	0	0	0	0	0	0.463402	0.136078	0	0	0	0	0.132258	0	0.101606
A620311	0	1	32	36.7	82	74	0	0	0	0	0	0	0.230127	0	0	0	0	0	0	0	0	0	0	0	0	0.0718577	0	0.161098	0	0.134089	0	0	0	0.104076	0	0	0.166419	0	0	0	0	0.0824347	0.15246	0	0	0	0	0.103015	0
A622633	0	0	32	36.7	78	74	0	0	0	0	0.138629	0	0	0.148909	0	0	0	0	0	0	0	0	0	0	0	0	0	0	0.0751904	0	0	0	0	0.0868348	0	0	0	0	0	0	0	0	0	0	0	0	0	0.08595	0
A773536	0	1	32	36.3	83	71	0	0	0	0	0	0	0	0	0	0	0	0	0	0.0982773	0	0	0	0	0.117648	0	0	0	0.0799694	0	0	0	0	0	0.0836851	0	0.147675	0	0	0	0	0	0	0.115661	0.141443	0.0967994	0	0.0914129	0.109239
1257191	0	1	32	36.6	82	70	0	0	0	0	0	0.079734	0	0.0472291	0	0.0702856	0	0	0.0811869	0	0	0	0	0	0	0.0380307	0	0	0	0	0	0	0	0	0	0	0	0	0	0	0.254699	0.0436287	0	0	0	0	0.042404	0	0
A632753	0	1	32	37	70	70	0	0	0	0	0	0	0	0	0	0	0	0	0	0	0.0829934	0	0	0	0	0	0	0.12244	0	0.101912	0	0	0	0.395506	0	0	0	0	0	0	0	0	0	0	0	0	0	0.0782952	0.0935634
A712225	0	1	32	36.6	129	68	1	1	0	0.0913366	0	0	0	0.0733639	0	0	0	0	0	0.136576	0.0897728	0.0862101	0	0	0	0	0	0	0.0740889	0	0.0821754	0	0.0600826	0	0.0775313	0	0	0	0	0	0	0.0338856	0	0.0535778	0	0.134522	0.0329344	0	0
A741215	0	0	32	36.1	83	68	0	0	0	0	0	0	0	0	0	0	0	0	0.105784	0	0	0	0	0	0	0	0	0	0	0	0	0	0	0.215311	0	0	0	0	0	0.0875111	0	0	0	0	0	0	0	0.0710391	0
1293219	0	1	32	36.5	106	68	0	0	0	0	0	0.127964	0.195468	0	0	0	0	0	0	0	0.0927509	0	0	0	0	0.0610352	0	0.136835	0	0	0	0	0	0	0.0801033	0	0	0	0	0	0.408764	0	0	0	0	0.0926563	0.0680539	0	0.104564
1222607	0	0	32	36.2	72	67	0	0	0	0	0	0.117954	0	0.139736	0	0	0	0	0	0	0	0.164204	0	0	0	0.0562605	0	0	0	0	0.156519	0	0	0	0	0.123218	0	0	0	0	0.439585	0.0645418	0	0	0	0	0.0627301	0	0
1278580	0	0	32	36.5	78	67	0	0	0	0	0	0.12124	0	0	0	0	0	0	0	0	0	0	0	0	0	0.057828	0	0	0	0	0	0	0	0	0.0758941	0	0	0	0	0	0.451832	0	0	0	0.128275	0	0.0644779	0	0.0990691
1234944	0	1	32	36.5	106	67	0	0	0	0	0	0.0993919	0	0.117746	0	0	0	0	0	0	0.144082	0	0	0.101057	0	0.047407	0	0	0	0	0	0	0	0	0.0622174	0	0	0	0	0.0837215	0.317493	0.054385	0	0	0	0	0.158575	0	0
A812750	0	0	32	36.5	78	67	0	0	0	0	0	0	0	0	0	0	0	0.138644	0	0	0	0	0	0.127735	0.110559	0	0	0	0	0.111817	0	0	0	0.260367	0	0	0	0	0	0.105823	0	0	0	0	0	0	0	0	0
A809785	1	1	36	36.6	77	75	0	0	0	0	0	0	0	0	0	0	0	0	0	0	0	0	0	0	0	0	0	0.104088	0.174683	0	0	0	0	0.067245	0.060933	0	0	0	0	0	0	0.0532623	0	0	0.102988	0	0	0.0665598	0
A635089	0	0	32	36.4	96	63	0	0	0	0	0	0	0	0.0770966	0	0	0.098829	0.14364	0	0	0	0	0	0	0	0	0	0	0	0	0	0	0	0.0899162	0.0814761	0	0	0	0	0	0	0	0	0	0	0	0	0	0
A820141	0	1	32	36.3	100	61	0	0	0	0	0	0	0	0	0	0	0	0	0	0	0	0	0	0.0515435	0.0892248	0	0.0532099	0	0	0.0451201	0	0.115849	0	0.0350209	0	0	0	0	0	0.0427017	0	0.0277388	0	0	0	0.11012	0	0.0346641	0
A795485	0	1	32	36.6	66	61	0	0	0	0	0	0	0	0	0	0	0	0	0	0	0	0	0	0	0	0	0	0	0	0	0	0	0	0	0	0	0	0.0633001	0	0.0759402	0	0.0493304	0	0	0	0	0	0.0616462	0
1233940	0	0	32	36.6	78	60	0	0	0	0	0	0.0706782	0	0	0	0.124606	0.0536662	0	0	0	0	0	0	0	0	0.0337114	0	0	0	0	0	0	0.137144	0	0	0	0	0.0496254	0	0	0.2634	0	0.0715253	0	0	0	0.037588	0	0.0577533
A694678	0	0	32	36.4	96	52	0	0	0	0	0	0	0	0	0	0	0	0	0	0	0	0	0	0	0	0	0	0	0	0	0	0	0	0.0792188	0	0	0	0	0	0	0	0.0627463	0	0	0	0	0	0.0784116	0
A751555	0	0	32	36.7	91	52	0	0	0	0	0	0	0	0	0	0	0.0971808	0	0	0.0940873	0	0.178171	0	0	0	0	0	0.136859	0.22968	0	0	0	0	0	0.0801172	0	0	0	0	0	0	0	0.129521	0	0	0	0	0.0875156	0
A971934	1	1	37	36.4	80	77	0	0	0	0	0	0	0	0	0	0.117601	0	0	0	0.0980743	0.0966981	0	0	0	0	0	0	0.142659	0.0798042	0	0	0.304875	0	0	0.0835122	0	0	0	0	0	0	0	0	0.115422	0	0	0	0.0912241	0
1282706	0	0	33	36.5	58	140	0	0	0	0	0	0.0515534	0	0	0	0	0	0	0	0	0	0	0	0	0	0	0	0	0	0	0	0	0	0	0.0645429	0.107708	0	0.144789	0	0	0.32936	0.0564178	0	0	0	0	0	0.0705031	0.0842517
1303121	0	1	33	36.5	88	135	0	0	0	0	0	0.118332	0	0.070092	0	0	0.0898499	0	0	0	0	0.164731	0	0	0	0	0	0	0	0	0	0	0	0	0	0	0	0	0	0.0996754	0.314995	0	0	0	0	0	0.0629312	0	0.0966927
A936054	0	1	33	36.5	91	124	0	0	0	0.531874	0	0.090155	0	0	0	0	0	0	0	0	0	0	0	0	0	0	0	0	0	0	0	0	0	0.124563	0.112871	0	0	0	0	0	0	0	0	0	0	0	0	0.123294	0
1232431	0	1	33	36.4	62	124	1	1	0	0	0	0.111615	0	0	0	0	0	0	0	0.0820522	0.0809008	0	0	0.113485	0.0982247	0.0532372	0	0	0	0	0	0	0	0.0771068	0	0	0	0	0	0	0.356539	0.0610735	0.112953	0	0	0	0.0593592	0	0
1255429	1	1	38	36.5	80	80	0	0	0	0	0	0.0728323	0	0	0	0	0.0553018	0	0	0	0.0527902	0	0	0	0	0.0347389	0.0764464	0	0.0871347	0.0648239	0	0	0	0.0503145	0.0455916	0	0	0	0	0	0.232652	0	0	0	0	0	0.0387336	0	0
1287846	0	1	33	36.6	72	110	0	0	0	0	0	0.104011	0	0	0	0	0	0	0	0	0	0	0	0	0	0.0496101	0	0	0	0	0	0	0	0	0.0651088	0	0	0	0	0	0.387622	0	0	0.0899866	0	0.0753121	0.055315	0	0
1269557	0	0	33	36.3	109	109	0	0	0	0	0	0.106704	0	0	0	0	0.0810205	0	0	0	0.0773408	0	0	0	0	0	0	0	0.0638288	0.094971	0	0.243844	0	0	0	0.111466	0.235739	0.0749201	0	0	0.34085	0	0	0	0	0	0.0567471	0	0
1252086	0	0	33	36.5	110	107	0	0	0	0	0	0.0909746	0	0.0538873	0	0	0	0	0	0.0668785	0	0	0.0863502	0	0	0.0433922	0	0	0	0	0.120719	0	0	0	0	0.190069	0	0	0	0	0.145303	0	0	0	0	0.0658727	0.048382	0	0.0743381
1291913	0	1	33	36.5	90	106	0	0	0	0	0	0.129464	0	0.0766859	0	0	0	0	0.131823	0.0951734	0.0938379	0	0	0	0	0.0617505	0	0	0	0	0	0	0	0	0	0	0	0	0	0	0.48248	0.0708399	0	0	0	0	0.0688514	0	0
1247949	0	0	33	36.1	110	106	0	0	0	0	0	0.0992362	0	0.0587809	0	0	0.150701	0	0	0	0	0	0	0	0	0.0473327	0	0	0	0	0	0	0	0.0685549	0	0.103665	0.10962	0	0	0	0.369828	0.0542998	0.100425	0	0	0	0.0527756	0	0
1262723	0	1	33	36.1	83	104	0	0	0	0	0	0.142911	0	0.169302	0	0	0.108513	0	0	0	0	0	0	0	0	0	0	0	0	0	0	0	0	0	0	0	0	0	0	0	0.456508	0	0	0	0	0	0.0760027	0	0.116777
A657042	1	1	38	36.3	97	78	0	0	0	0	0	0	0	0.0634126	0	0	0	0	0	0	0	0	0	0	0	0	0	0.114477	0	0	0	0	0	0.0739567	0.0670147	0	0	0	0	0	0.0569956	0.0585784	0	0	0	0	0	0.0732031	0
1267873	0	0	33	36.6	79	100	0	0	0	0	0	0.0867911	0	0	0	0	0	0	0	0	0	0	0	0	0	0.0413968	0	0	0.103835	0	0	0	0	0	0.0543295	0	0	0	0	0	0.323448	0	0	0	0	0	0.0461571	0	0
A979263	1	1	38	36.3	72	76	0	0	0	0	0	0	0	0	0	0	0	0	0	0.127051	0	0	0	0	0	0.0824336	0	0	0.103383	0	0	0	0	0	0.108187	0	0	0	0	0	0	0	0	0	0	0	0	0.118177	0
A712033	1	1	40	36.5	74	90	1	0	0	0.136096	0.101769	0	0	0.109316	0	0	0.070065	0.101834	0	0.0678348	0	0	0.0875849	0.0938211	0	0.0440126	0	0.0986723	0.055198	0	0	0	0	0.127493	0.0577626	0	0	0	0	0	0	0.0504911	0	0	0	0	0	0	0
1266170	0	0	33	39.1	96	91	0	0	0	0	0	0.117418	0	0.208652	0	0	0	0	0	0	0	0	0	0	0	0.0560049	0	0	0.0702379	0	0	0	0	0	0.0735014	0	0.129705	0	0	0	0.437587	0.128497	0	0	0	0	0.0624451	0	0
1301158	0	1	33	36.7	59	90	0	0	0	0	0	0.0886344	0	0.0525011	0	0	0.0673004	0	0	0.0651581	0.128488	0	0	0	0	0.042276	0	0	0.10604	0	0	0	0	0	0	0	0	0	0	0	0.28313	0	0	0	0	0	0.0471374	0	0.0724259
1254931	1	0	40	36.2	91	80	0	0	0	0	0.170317	0.0772145	0	0	0	0	0	0	0	0	0.111933	0	0	0	0	0.036829	0	0.0825672	0.0923773	0.0687242	0	0	0	0.266709	0.0483347	0	0	0	0	0	0.24665	0	0	0	0	0.0559093	0.0410641	0	0.0630942
1262437	0	0	33	36.5	90	89	0	0	0	0	0	0.107246	0	0	0	0.0945375	0.0814322	0	0	0.0788401	0.0777338	0	0	0	0	0.0511532	0	0	0.128306	0	0	0	0	0.0740883	0	0	0	0	0	0.0903373	0.342582	0.0586826	0	0	0	0	0.0570354	0	0
1238317	0	1	33	36.5	79	89	0	0	0	0	0	0.146775	0	0	0	0	0	0	0	0	0	0	0	0	0	0.0700072	0	0	0	0	0	0	0	0	0	0	0	0	0	0	0.46885	0.0803118	0	0	0	0	0.0780575	0	0.119934
1261943	0	1	33	36.5	76	88	0	0	0	0	0	0.142192	0	0	0	0.167123	0	0	0.0965221	0.0696868	0	0	0	0	0	0.0452143	0	0	0	0	0	0	0	0	0.0593397	0	0	0	0	0	0.353276	0	0	0.0820131	0	0	0.0504136	0	0
1276953	0	0	33	36.5	76	87	0	0	0	0	0	0.127999	0	0	0	0	0.0647932	0	0.0868873	0	0.123701	0	0	0	0	0.040701	0	0	0.0510447	0	0	0	0	0	0	0	0	0	0	0	0.136291	0	0	0	0	0.0617874	0.0453814	0	0.0697277
A681235	1	0	40	36.3	86	62	0	0	0	0	0	0	0	0.0849998	0	0	0	0	0	0	0.104011	0	0	0	0	0	0	0	0.0858398	0	0	0	0	0	0	0	0	0.100756	0	0	0	0	0	0.124151	0.151826	0	0	0.0981233	0
1260300	0	1	33	36.5	80	86	0	0	0	0	0	0.106337	0	0	0	0	0	0	0	0	0.077075	0	0	0	0	0.0507197	0	0	0	0	0	0.243007	0	0	0.066565	0	0	0	0	0	0.396292	0.0581853	0	0	0	0	0.169656	0	0
1294657	0	1	33	36.1	86	86	1	1	0	0	0	0.0718534	0	0.0425612	0	0	0.0545585	0	0.0731627	0	0.0520806	0	0	0	0.063233	0.0342719	0	0	0	0	0	0	0	0.0496382	0.0449788	0	0	0	0	0.0605248	0.229525	0.0393166	0	0.062165	0	0	0.038213	0	0
1231970	0	1	33	36.4	74	85	0	0	0	0	0.101167	0.0917292	0	0.108669	0	0	0	0	0	0	0.066487	0	0	0	0.0807243	0.0437521	0	0	0	0	0	0.209624	0	0.0633689	0.0574207	0	0	0	0	0	0.341852	0.0501922	0	0	0	0	0.195133	0	0
1244146	0	1	33	36.5	90	85	0	0	0	0	0	0.105728	0	0	0	0	0	0	0	0	0.0766335	0	0	0	0	0.0504291	0	0	0	0	0	0	0	0	0	0	0	0.0742349	0	0	0.281444	0	0	0	0	0	0.0562281	0	0.0863935
A803058	0	1	33	36.7	102	84	0	0	0	0	0	0	0	0	0	0	0.0869632	0	0	0	0.0830135	0	0	0	0	0	0	0	0	0	0	0	0.111118	0	0.0716937	0	0	0	0	0	0	0	0	0	0	0	0	0	0
1268075	0	0	33	36.6	75	84	0	0	0	0	0	0.117322	0	0	0	0	0	0	0	0.0862476	0	0	0	0.119288	0	0.0559593	0	0	0.0701807	0	0	0.134055	0	0.162099	0	0	0	0.0823757	0	0	0.437231	0.0641962	0	0	0	0	0.0623942	0	0
A795215	0	1	33	36.4	111	84	0	0	0	0	0	0	0	0	0	0	0	0	0	0	0.0608379	0	0	0	0	0	0	0	0	0	0	0	0.0814345	0	0.052542	0	0	0	0	0	0	0	0	0	0	0	0	0	0
A621555	0	1	33	36.7	106	84	1	0	0	0	0.0790885	0.0358554	0	0.0424767	0	0	0.0544502	0	0	0	0	0	0.0680655	0.0729119	0	0	0	0	0.0428964	0.0638256	0	0	0	0.148619	0.0448895	0	0	0	0	0	0	0.0392385	0	0	0	0	0	0.0490348	0
1239094	0	0	33	36.6	83	83	0	0	0	0	0	0.126961	0	0	0	0	0	0	0	0.0622222	0.122698	0	0	0	0	0.0403711	0	0	0.050631	0	0	0	0	0	0	0	0	0	0	0	0.315435	0.0463135	0	0	0	0	0.0450135	0	0
1316797	0	1	33	36.6	116	83	1	1	0	0	0	0.0926515	0	0.0548806	0	0.163345	0	0	0.0943397	0	0	0	0	0.0942035	0	0	0	0	0	0	0	0	0	0	0	0	0	0	0	0	0.345289	0	0	0	0	0	0.0492738	0	0
1290209	0	1	33	36.3	91	83	0	0	0	0	0	0.106087	0	0.125677	0	0	0	0	0	0	0	0	0	0	0	0.0506002	0	0	0	0	0	0	0	0	0	0	0	0	0	0	0.395358	0	0	0	0	0	0.0564189	0	0
1235598	0	0	33	36.6	79	82	0	0	0	0	0	0.0807833	0	0.143552	0	0	0	0	0	0	0	0	0	0	0	0.0385312	0	0	0	0	0	0	0	0	0.0505688	0	0.0892365	0	0	0	0.301059	0.0442028	0	0.0698909	0	0.116987	0.0429621	0	0
A713275	1	1	41	36	81	92	1	1	0	0	0	0	0	0	0.133223	0.0939844	0.0809558	0	0	0	0	0	0.101199	0	0	0	0	0	0	0	0	0	0	0.0736549	0	0	0	0	0	0	0	0	0	0	0	0.1544	0	0.0729043	0
1276176	0	1	33	36.4	79	82	0	0	0	0	0	0.090061	0	0.106692	0	0	0	0	0	0	0	0	0	0	0	0.0429564	0	0	0	0	0	0	0	0	0.0563764	0	0	0	0	0	0.335635	0	0	0	0	0.0652112	0.143688	0	0
1291813	0	1	33	36.3	72	81	1	1	0	0	0	0.0963094	0	0	0	0.169794	0	0	0.0980643	0	0	0	0	0	0	0.0459367	0	0	0.057611	0	0	0	0	0	0.0602878	0	0	0	0	0	0.358921	0.0526984	0	0	0	0	0.0512191	0	0.157395
1259466	0	0	33	36.7	76	81	0	0	0	0	0.123511	0.111989	0	0	0	0	0	0	0	0.082327	0	0	0	0	0	0.0534155	0	0	0	0	0	0	0	0	0.0701031	0	0	0	0	0	0.417355	0	0	0	0.118487	0.081089	0.0595579	0	0
1225510	0	1	33	36.6	90	81	0	0	0	0	0.0926108	0.0839715	0	0.0994783	0	0	0.0637599	0	0	0	0	0	0	0	0	0.0400519	0	0	0	0	0	0	0	0	0	0.087719	0	0	0	0	0.312941	0	0	0	0	0	0.0446576	0	0
1299285	0	0	33	36.5	92	80	0	0	0	0	0	0.0906908	0	0.0537192	0	0	0	0	0.0923433	0	0	0	0	0.0922099	0	0.0432568	0	0	0.16275	0	0	0	0	0	0.0567706	0	0	0	0.115749	0.0763922	0.289698	0	0.0917777	0	0	0	0.048231	0	0
1301333	0	1	33	36.5	78	80	0	0	0	0	0	0.150431	0	0	0	0	0	0	0	0	0.109035	0	0	0	0.132384	0.0717512	0	0	0	0	0	0	0	0	0.094167	0	0	0	0	0	0.560619	0.0823126	0	0	0	0	0.0800021	0	0.122922
1255855	1	1	42	36.5	88	108	0	0	0	0	0	0.112099	0	0	0	0	0.170235	0	0	0	0	0	0	0	0	0	0	0.11987	0	0	0	0.256174	0	0	0	0	0.123829	0	0	0	0.417766	0	0	0	0	0	0.0596165	0	0
1279932	0	0	33	36	88	79	0	0	0	0	0	0.0669101	0	0.158532	0	0	0	0	0.136259	0	0.0969952	0	0	0	0	0	0	0	0	0	0	0	0	0.184893	0.0837688	0	0	0	0	0	0.356224	0.0732234	0	0	0.141585	0.0968963	0.071168	0	0
1269702	0	1	33	36.4	105	79	1	0	0	0	0	0.144753	0	0	0	0	0	0	0.0982606	0.070942	0.0699465	0	0	0	0	0.0460287	0	0	0	0	0	0	0	0	0.0604085	0	0	0	0.123167	0	0.256885	0.0528038	0	0	0	0	0.0513216	0	0
A717703	1	1	42	36	75	102	1	0	0	0	0	0	0	0.186709	0	0	0	0	0	0	0	0	0	0	0	0	0	0	0	0	0.209134	0	0	0	0	0.329277	0	0.110659	0	0	0	0.0862379	0	0	0	0	0	0.107768	0.128784
1313663	0	1	33	36.5	76	78	0	0	0	0	0	0.11432	0	0	0	0	0	0	0	0	0.0828612	0	0	0	0	0.0545273	0	0	0	0	0	0	0	0	0	0	0	0	0	0	0.426042	0.0625534	0	0	0	0	0.182393	0	0
1220374	0	0	33	36.5	74	78	0	0	0	0	0	0.0641763	0	0	0	0.113143	0	0	0	0	0	0	0	0	0	0.0306102	0	0	0.0383894	0	0	0	0.124528	0	0	0	0	0	0	0	0.205002	0	0	0	0	0	0.0341302	0	0
1309847	0	0	33	36.7	78	78	0	0	0	0	0	0.079351	0	0	0	0.069948	0	0	0	0	0	0	0	0	0	0.0378481	0	0	0.0474667	0	0	0	0	0.0548177	0.0496722	0	0.0876544	0	0	0	0.295721	0.0434191	0	0.0686517	0	0.114913	0.126601	0	0
1313060	0	1	33	36.5	76	78	0	0	0	0	0	0.128535	0	0.0761356	0	0	0	0	0	0	0	0	0	0	0	0.0613074	0	0	0	0	0	0	0	0	0	0	0	0	0	0	0.479017	0.0703315	0	0	0	0.0930694	0.0683573	0	0
1219869	0	0	33	38.3	78	76	0	0	0	0	0	0.0955465	0	0	0	0.0842244	0.0725488	0	0.0972876	0	0	0	0	0	0	0.0455728	0	0	0	0	0	0	0	0	0.179431	0	0	0.0670862	0	0	0.305209	0	0	0	0	0	0.0508134	0	0.0780739
1267716	0	0	33	36.6	100	76	0	0	0	0	0	0.144592	0	0.0570976	0	0	0	0	0	0	0	0	0	0	0	0.0459773	0	0	0.115324	0	0	0	0	0.0665917	0.060341	0	0.212962	0	0	0	0.359238	0	0	0.083397	0	0.139594	0.0512643	0	0
1289422	0	1	33	36	65	76	1	1	0	0	0	0.0576103	0	0.204747	0	0	0	0	0	0	0.083514	0	0	0	0	0	0	0	0	0	0	0	0	0.238792	0.0721259	0	0	0	0	0	0.184028	0.0630462	0	0	0.121906	0.0834288	0.0612765	0	0
A769792	0	1	33	36.8	91	75	0	0	0	0	0	0	0	0.0935403	0	0	0.119908	0	0	0	0	0	0	0	0	0	0	0	0.0944647	0	0	0	0	0.109094	0	0	0	0	0	0	0	0.0864094	0	0	0	0	0	0	0.12904
A731279	0	1	33	36.2	95	75	1	0	0	0	0	0	0	0.0810675	0	0	0	0	0	0	0	0	0	0	0	0	0	0	0	0.121812	0	0	0.132783	0	0.0856724	0	0	0	0	0	0	0.0748874	0	0.118407	0	0.0990982	0	0.0935838	0
A647189	0	1	33	36.6	96	75	0	0	0	0	0	0.076608	0	0	0	0	0	0.169087	0	0	0	0	0	0	0	0	0	0	0.183304	0	0	0	0	0	0.0959103	0	0	0.107578	0	0	0	0	0	0	0	0	0	0	0
1317381	0	1	33	36.5	64	74	0	0	0	0	0	0.06596	0	0.0781407	0	0	0	0	0	0	0	0	0	0	0	0.031461	0	0	0	0	0	0	0	0	0.0412897	0	0	0	0	0	0.2107	0	0	0.0570663	0	0	0.0350788	0	0
1318781	0	1	33	36.5	104	74	1	1	0	0	0	0.11117	0	0.0658495	0	0.293989	0.0844115	0	0	0.0817245	0.161155	0	0	0	0	0	0	0	0.0665002	0	0	0	0	0	0	0	0	0	0	0	0.414301	0.0608296	0	0	0	0	0	0	0
1286970	0	0	33	36.5	72	74	0	0	0	0	0	0.128357	0	0	0	0.113147	0	0	0	0	0.0930353	0	0	0	0	0.0612224	0	0	0	0	0	0	0	0.0886722	0	0	0	0	0	0	0.410017	0	0	0	0	0	0.0682625	0	0
1273365	0	1	33	36.5	87	72	0	0	0	0	0	0.107903	0	0.0639145	0	0	0	0	0	0	0	0	0	0	0	0.0514665	0	0	0	0	0	0	0	0	0.0675451	0	0	0	0	0	0.402127	0.0590421	0	0	0	0	0.11477	0	0
A701407	0	0	33	36.3	74	72	1	0	0	0	0	0	0	0.070093	0	0	0	0	0	0.086991	0	0	0	0	0	0	0	0	0	0	0	0	0	0.40874	0	0	0	0	0	0	0	0.0647495	0.119752	0	0	0	0	0.0809149	0
1284342	0	0	33	36.5	69	72	0	0	0	0	0	0.111091	0	0.065803	0	0	0	0	0	0	0.161042	0	0	0	0.0977633	0.0529872	0	0	0	0	0	0	0	0	0	0	0	0	0	0	0.354865	0.0607866	0	0	0	0	0.0590804	0	0.090776
1221840	0	1	33	36.8	112	71	0	0	0	0	0	0.0731662	0	0	0	0	0	0	0.0744995	0	0	0	0	0	0	0.0348981	0	0	0.0875342	0	0	0	0	0.10109	0.0458006	0	0.0808224	0	0.0933827	0	0.272672	0	0.0740431	0.0633009	0	0.105956	0.0389112	0	0
A651725	0	0	33	36	118	70	0	0	0	0	0	0	0	0	0	0	0	0	0.0974678	0	0	0	0	0	0	0	0	0	0.114521	0	0	0	0	0	0.0599211	0	0	0.134421	0	0.0806315	0	0.0523778	0	0	0	0	0	0.0654545	0
1218255	0	0	33	36.5	76	70	0	0	0	0	0	0.11887	0	0	0	0.104784	0	0	0	0	0	0	0	0	0	0.0566974	0	0	0	0	0	0	0	0	0	0	0	0	0	0	0.379713	0	0.120295	0.102842	0	0.0860711	0.0632172	0	0
1218286	0	0	33	36.5	70	70	0	0	0	0	0	0.11897	0	0	0	0.314618	0.0903346	0	0	0.0874591	0	0.165619	0	0	0	0	0	0	0.142333	0	0	0	0	0.0821878	0	0.12428	0	0	0	0	0.126678	0	0	0	0	0	0.0632707	0	0
1316328	0	0	33	36.7	87	69	0	0	0	0	0	0.0982625	0	0.0582041	0	0	0.074611	0	0	0	0	0	0	0	0	0	0.103138	0	0	0.0874578	0	0	0	0	0	0	0	0	0	0	0.313885	0	0	0	0	0	0.0522578	0	0
1318988	0	1	33	36.5	86	69	0	1	0	0	0	0.1065	0	0.126167	0	0	0	0	0.10844	0	0	0	0	0	0	0	0	0	0	0	0	0	0	0	0.0666668	0	0	0	0	0	0.396898	0	0	0	0	0.0771142	0.0566386	0	0
1310233	0	1	33	36.3	77	68	0	0	0	0	0	0.133845	0	0.0528539	0	0.0786563	0	0	0	0	0.0646754	0	0	0	0	0.04256	0	0	0	0	0	0	0	0	0.0558562	0	0	0	0	0	0.285032	0.0488246	0	0	0	0	0.142362	0	0
A883558	0	0	33	36.2	66	66	0	0	0	0	0.216164	0	0	0	0	0	0.148823	0	0	0	0	0	0	0	0.0862424	0	0	0	0.0586221	0	0	0	0	0.270803	0	0	0	0	0	0	0	0	0	0	0	0	0	0	0
1273949	0	0	33	36.1	79	66	0	0	0	0	0	0.0889731	0	0	0	0	0	0	0	0	0	0	0	0	0	0.0424375	0	0	0.106445	0	0	0	0	0	0	0	0	0	0	0.0749453	0.284212	0	0	0	0	0	0.0473175	0	0
1299533	0	1	33	36.6	61	66	0	0	0	0	0	0.133973	0	0.158714	0	0	0	0	0	0	0	0	0	0.136217	0	0.0639012	0	0	0.080141	0	0	0	0	0	0.0838646	0	0	0	0	0	0.356632	0.0733071	0.135579	0	0	0	0.0712494	0	0
1273359	0	0	33	36.3	72	66	0	0	0	0	0	0.0994289	0	0	0	0	0	0	0	0	0.144136	0	0	0	0	0.0474246	0	0	0	0	0	0	0	0.137376	0.0622406	0	0	0	0	0	0.370546	0.108811	0	0	0	0	0.0528782	0	0
1318160	0	1	33	36.8	85	66	0	1	0	0	0	0.0872412	0	0.0516759	0	0	0	0	0	0	0	0	0	0	0	0.0416115	0	0	0.0521866	0	0	0	0	0	0.0546113	0	0	0	0	0	0.325126	0	0	0	0	0	0.0463965	0	0.0712874
A605765	0	0	33	36.5	103	63	0	0	0	0	0	0	0	0.131095	0	0	0	0	0	0	0	0.15405	0	0	0	0	0	0	0	0	0	0	0	0	0	0	0	0.0776975	0	0	0	0	0	0.0957388	0	0	0	0.0756675	0
A681716	0	1	33	37	56	61	1	0	0	0	0	0	0	0	0	0.134288	0	0	0	0.11199	0	0	0	0	0	0	0	0	0.182255	0	0	0	0	0.31572	0	0	0	0	0	0	0	0	0	0.131799	0.161179	0	0	0.104168	0.124481
A823674	0	0	33	36.3	60	53	0	0	0	0	0	0	0	0.0715072	0	0	0	0	0	0	0	0	0	0	0	0	0	0	0	0.214894	0	0	0	0	0	0	0	0	0	0	0	0	0	0	0	0	0	0.0825475	0
1267513	1	1	42	36.6	98	88	1	1	0	0	0	0.0974893	0	0	0	0	0.0740239	0	0.0992657	0	0	0	0	0	0	0	0	0	0	0.0867696	0	0.222787	0	0	0	0	0	0	0	0	0.363318	0.053344	0	0	0	0	0.0518466	0	0
A624938	1	0	42	37	98	88	0	0	0	0	0	0	0	0	0	0	0	0	0	0	0	0	0	0.116283	0	0	0.120043	0.122296	0.0684131	0.101792	0	0	0	0	0	0	0.126335	0	0	0	0	0.125159	0	0	0	0	0	0.0782029	0
A926447	0	1	34	36.5	101	137	0	0	0	0	0	0	0	0	0	0	0.0745035	0	0	0.072132	0	0	0	0	0	0	0	0	0	0.174664	0	0	0.0951972	0.0677845	0.0614218	0	0	0	0	0	0	0.107379	0	0	0	0	0	0	0
A698141	0	0	34	36.5	81	131	0	0	0	0	0	0	0	0	0	0	0	0	0	0	0	0.198533	0	0	0	0	0	0	0	0	0.189241	0	0	0	0	0.297956	0	0	0	0	0	0.0780349	0	0	0	0	0	0	0
1271353	0	1	34	36.8	100	130	1	1	0	0	0	0.100429	0	0	0	0	0	0	0	0	0	0	0	0	0	0.0479016	0	0	0.0600752	0	0	0.229505	0	0	0.0628665	0	0	0	0	0	0.374273	0	0	0	0.106256	0.0727184	0.0534099	0	0
A892198	0	0	34	36.5	116	123	0	0	0	0.418837	0	0	0	0.0841051	0	0.125164	0	0	0	0	0	0	0	0	0	0	0	0	0	0	0	0	0	0	0	0	0	0	0	0	0	0.155387	0	0	0	0	0	0.194181	0
1289715	0	1	34	36.1	75	121	1	1	0	0	0	0.101916	0	0	0	0.179678	0	0	0.103773	0	0	0	0	0	0	0.0486109	0	0	0	0	0	0	0	0	0	0	0	0	0	0	0.379815	0.0557662	0	0	0	0	0.0542008	0	0
1257659	0	0	34	36.3	76	112	0	0	0	0	0	0.106714	0	0	0	0	0	0	0.108658	0	0	0	0	0	0.0939109	0.0508992	0	0	0	0	0	0	0	0	0.0668006	0	0	0	0	0	0.397694	0.0583913	0	0	0	0.077269	0.0567522	0	0
1234126	0	1	34	36.2	81	108	1	1	0	0	0	0	0	0.0605679	0	0	0	0	0.104116	0	0	0	0	0	0	0	0	0	0	0.0910096	0	0	0	0	0.0640084	0	0	0	0	0.0861315	0.272194	0	0	0	0	0.0740392	0	0	0
1266167	0	0	34	36.6	76	106	0	0	0	0	0	0.143483	0	0	0	0	0	0	0	0	0	0	0	0	0	0.0684371	0	0	0.0858296	0	0	0.327894	0	0	0	0	0	0	0	0	0.534724	0	0	0	0	0.103893	0.0763069	0	0
1312203	0	1	34	36.4	82	101	0	0	0	0	0	0.13355	0	0.0527375	0	0.0784831	0.135207	0	0	0	0.129066	0	0	0	0	0	0	0	0.0532587	0	0.236287	0	0	0.0615066	0	0.279021	0	0	0	0.0749962	0.237004	0.0487171	0	0	0	0	0.0473497	0	0.0727519
1305308	0	0	34	36.5	85	100	0	0	0	0	0	0.0852185	0	0.0504778	0	0	0	0	0	0	0.0617679	0	0	0.086646	0	0.0406467	0	0	0.101953	0	0	0	0	0.0588712	0.0533451	0	0	0	0	0	0.317588	0	0	0	0	0	0.0453208	0	0
1226456	0	1	34	36.4	98	100	1	1	0	0	0	0.126482	0	0	0	0	0	0	0	0.0929812	0	0	0	0	0	0	0	0	0	0	0	0	0	0	0	0.132127	0	0	0	0	0.404029	0	0	0	0	0	0.0672655	0	0.103352
A696808	0	1	34	36.2	110	99	0	0	0	0	0	0	0	0	0	0	0.101796	0	0	0	0.0971728	0	0	0	0	0	0	0	0.080196	0.119324	0	0	0	0.0926157	0	0	0	0	0	0	0	0	0	0.231977	0	0.0970737	0	0	0.109549
1295846	0	0	34	36.3	120	97	0	0	0	0	0	0.0354202	0	0	0	0	0.0537894	0	0.0721313	0	0.0513464	0	0	0	0.0623415	0.0337888	0	0	0	0	0.188004	0	0	0	0.0443447	0.0740018	0	0.0497393	0	0	0.226289	0	0.0716894	0	0	0	0.0376742	0	0
1313247	0	1	34	36.6	90	97	0	0	0	0	0	0.0830552	0	0	0	0	0	0	0	0	0.1204	0	0	0.0844464	0	0.0396148	0	0	0.099365	0	0	0	0	0.17213	0.0519909	0	0	0	0	0	0.309526	0	0.0840506	0	0	0	0.0441703	0	0
A703550	0	1	34	36	105	96	0	0	0	0	0	0	0	0	0	0	0	0	0	0.0855359	0	0	0	0	0	0	0	0	0	0	0	0	0	0.160761	0.0728355	0	0	0	0	0	0	0.0636665	0	0	0	0	0	0.0795614	0
A839624	0	1	34	36.3	78	93	0	0	0	0	0	0	0	0	0	0	0	0	0.108214	0	0	0	0	0	0	0	0	0	0	0	0	0	0	0	0	0	0	0	0	0	0	0	0	0	0	0	0	0.0726709	0.0868423
1305107	0	1	34	36.3	89	92	1	1	0	0	0	0.118017	0	0.209717	0	0	0	0	0	0	0.085541	0	0	0	0	0.0562907	0	0	0.0705964	0	0	0	0	0	0	0	0	0	0	0	0.502652	0	0	0	0	0	0.0627638	0	0
1273715	0	0	34	36.6	89	91	0	0	0	0	0	0.106978	0	0	0	0	0.108304	0	0	0	0	0	0	0	0	0.0340167	0	0.0762624	0	0.126953	0	0.16298	0	0	0	0	0.0787811	0.10015	0	0	0.227816	0.0390238	0	0	0	0	0.0379284	0	0
1299012	1	1	43	36.2	79	88	0	0	0	0	0	0.0912016	0	0	0	0	0	0	0.0928634	0	0	0	0	0	0	0	0	0	0	0	0	0	0	0.0630044	0.0570904	0.0952717	0	0.0640355	0	0	0.339885	0	0	0	0	0.0660371	0.0485027	0	0
1307406	0	1	34	36.4	85	90	1	1	0	0	0	0.105654	0	0	0	0	0	0	0.107579	0	0	0	0	0	0	0.0503939	0	0	0	0	0	0	0.102506	0	0.0661375	0	0	0	0	0	0.393747	0	0	0	0.111785	0.153004	0.0561889	0	0
A685468	1	1	43	36.5	80	83	0	0	0	0	0	0	0	0	0	0	0	0.136513	0	0	0.0896595	0	0	0	0	0	0	0	0	0	0	0	0	0	0	0	0	0	0	0	0	0	0	0	0	0	0	0	0.101079
1234872	0	1	34	36.5	80	89	0	0	0	0	0	0.132761	0	0	0	0	0	0	0	0	0.0962276	0	0	0	0	0.0633231	0	0	0	0	0	0	0	0.18343	0	0	0	0	0	0	0.494767	0	0	0	0	0	0.0706048	0	0
1262275	0	1	34	36.2	84	88	0	0	0	0	0	0.0917854	0	0.0543676	0	0	0	0	0.0934579	0.0674745	0.0665277	0.127775	0	0	0	0.0437789	0	0	0	0	0.121795	0	0	0	0	0.191763	0	0.0644454	0	0	0.342061	0.0502229	0	0	0	0	0.0488132	0	0
A643906	1	1	43	36.5	80	72	0	0	0	0	0	0	0	0.0555386	0	0	0	0.103475	0	0	0	0	0	0	0	0	0	0	0	0	0	0	0	0.0647734	0	0	0	0	0	0	0	0.0513047	0	0	0	0	0	0	0
1229624	0	1	34	36	73	87	1	1	0	0	0	0.140434	0	0	0	0	0	0	0	0	0	0	0	0	0	0.0669828	0	0	0	0	0	0	0	0.0970154	0	0	0	0	0	0.118293	0.448596	0	0	0	0	0	0.0746854	0	0
1244145	0	1	34	36.5	96	87	0	0	0	0	0	0.148511	0	0	0	0	0	0	0	0	0	0	0	0	0	0.0708354	0	0	0	0	0	0	0	0	0	0	0	0	0	0	0.474398	0.081262	0	0	0	0	0.078981	0	0
A785791	0	1	34	36.2	102	86	0	0	0	0	0	0	0	0	0	0	0	0.160959	0	0.10722	0	0.20304	0	0	0	0	0	0	0	0	0.193538	0	0	0	0	0.15236	0	0	0	0	0	0	0	0	0	0	0	0	0.119179
A886754	0	1	34	36.6	98	86	0	0	0	0	0	0.0364813	0	0	0	0	0	0	0	0	0	0	0	0	0	0	0	0	0.0872906	0	0	0	0	0	0	0	0	0	0	0	0	0	0	0	0	0	0	0.0498909	0
1303834	0	0	34	36.5	81	85	0	0	0	0	0	0.0980855	0	0.0580993	0	0.172925	0.0744766	0	0	0	0.142188	0	0	0	0	0	0	0	0.0586734	0	0	0.112075	0	0	0.0613996	0	0	0	0	0	0.36554	0	0	0	0	0	0.0521637	0	0
A768125	0	1	34	36.4	89	84	0	0	0	0	0	0	0	0.0694217	0	0	0.0889906	0	0	0	0	0	0.111243	0.119164	0	0	0	0	0	0	0	0	0	0	0	0	0	0	0	0.0987222	0	0	0.118605	0	0	0	0	0.08014	0
1286809	0	1	34	36.3	105	83	1	1	0	0	0	0.100968	0	0	0	0	0.076665	0	0	0	0	0	0	0	0	0	0	0	0.0603975	0.0898654	0	0	0	0	0	0	0	0	0	0	0.37628	0	0	0	0	0	0.0536964	0	0
1266692	0	0	34	36.2	79	83	0	0	0	0	0	0.187516	0	0.055536	0	0	0	0	0	0	0	0	0	0.0953285	0	0.0447198	0	0	0.168254	0	0	0	0	0.0647705	0.0586907	0	0.103569	0	0	0	0.349412	0.0513023	0	0.0811161	0	0.135776	0	0	0
1235473	0	1	34	36.3	69	83	0	0	0	0	0	0.117925	0	0.0698509	0	0	0	0	0	0	0	0	0	0	0	0.0562467	0	0	0.0705412	0	0	0	0	0.0814656	0	0	0	0.0827988	0	0	0.376694	0	0	0	0	0	0.0627147	0	0.0963601
1276149	0	1	34	36.4	63	83	0	0	0	0	0	0.103139	0	0.0610926	0	0	0	0	0	0	0.0747568	0	0	0	0	0.0491941	0	0	0	0	0	0	0	0.071251	0.0645629	0	0	0	0	0	0.329462	0.0564353	0	0.0892321	0	0.0746806	0.0548511	0	0
A762387	1	1	43	36.3	80	71	0	0	0	0.283048	0	0	0	0.113676	0	0	0.0728594	0.105895	0	0	0	0	0.182156	0	0	0	0	0	0	0	0	0	0	0	0	0	0	0	0	0	0	0.0525048	0	0	0	0	0	0	0
1222851	0	0	34	36.5	78	82	0	0	0	0	0	0.135124	0	0	0	0	0	0	0	0.0993339	0	0	0	0	0.118913	0.06445	0	0	0	0.120266	0	0	0	0.0933469	0.0845848	0	0	0	0	0	0.503572	0	0	0.116904	0	0.0978401	0.0718613	0	0
1289718	0	0	34	36.5	86	82	0	0	0	0	0	0.101942	0	0.120767	0	0	0	0	0	0	0	0	0	0	0	0.0486231	0	0	0	0	0	0	0	0	0	0	0	0	0	0	0.379911	0.0557802	0	0	0	0	0.108429	0	0
1255171	0	0	34	36.7	85	82	0	0	0	0	0	0.0418557	0	0.0991701	0	0	0	0	0	0	0.0606755	0	0	0.0851136	0	0.0399278	0	0	0	0	0	0	0	0	0.0524017	0	0	0	0	0.0705132	0.222837	0.045805	0	0.0724241	0	0	0.0445193	0	0
1225026	0	1	34	36.5	84	82	0	0	0	0	0	0.146079	0	0	0	0.0858458	0	0	0	0	0	0	0	0	0	0.0464502	0	0	0.058255	0	0	0	0	0.0672767	0.0609617	0	0.107577	0	0	0	0.362933	0.0532874	0	0.0842549	0	0.14103	0.0517917	0	0
1316402	0	1	34	36.7	77	82	0	0	0	0	0	0.137526	0	0.0543075	0	0	0	0	0	0	0	0	0	0	0	0.0437306	0	0	0.109688	0	0	0	0	0.0633377	0.0573924	0	0.101278	0	0	0	0.341683	0	0	0.0793218	0	0.132773	0	0	0
A976649	0	1	34	36.2	95	81	0	0	0	0	0	0	0	0	0	0	0	0.22435	0	0	0	0	0	0	0	0	0	0	0	0	0	0	0.39447	0	0	0	0	0	0	0	0	0	0	0	0	0	0	0	0.166116
1228596	0	0	34	36.4	80	81	0	0	0	0	0	0.147566	0	0	0	0	0	0	0	0	0	0	0	0	0	0.0469231	0	0	0.117696	0	0	0	0	0	0.0615824	0	0.108672	0	0	0	0.366628	0.05383	0	0.0851127	0	0.213699	0.052319	0	0
1295090	0	1	34	36.5	63	81	0	0	0	0	0	0.12507	0	0	0	0	0	0	0	0	0.181305	0	0	0	0.110065	0.0596545	0	0	0	0	0	0	0	0.0864013	0	0	0	0	0	0	0.399517	0	0	0	0	0	0.0665143	0	0
A697445	1	0	43	36	85	67	0	0	0	0	0	0	0	0	0	0.0998868	0	0	0	0.0833012	0	0	0	0	0	0.0540476	0	0	0	0	0	0	0	0.0782805	0.0709326	0	0	0	0	0	0	0	0	0.0980357	0.119889	0	0	0.0774829	0
A718530	0	1	34	36.3	86	81	0	0	0	0	0	0.0310177	0	0	0	0	0	0	0	0	0	0	0	0	0	0	0	0	0	0	0	0	0	0	0	0	0	0.0435571	0	0.0522548	0	0	0	0	0	0	0	0.042419	0
A698718	0	1	34	36.7	80	80	0	0	0	0	0	0	0	0.100289	0	0	0	0	0	0	0.12272	0	0	0	0	0	0	0	0	0	0	0	0	0	0	0	0	0	0	0	0	0	0	0	0	0	0	0.115773	0
A896180	0	1	34	36.2	96	80	1	0	0	0	0	0	0	0	0	0	0	0.117815	0	0	0	0	0.10133	0	0	0	0	0	0	0.0950182	0	0.243966	0	0.147501	0	0	0	0	0	0	0	0.058415	0	0.0923623	0	0	0	0	0
1304235	0	1	34	36.7	81	80	0	0	0	0	0	0.101079	0	0	0	0	0	0	0.102921	0	0.0732636	0	0	0	0	0.0482115	0	0	0	0	0.268253	0	0	0.0698278	0	0.211179	0	0	0	0	0.322881	0.055308	0	0	0	0	0.0537555	0	0
1265482	0	1	34	36.6	77	79	0	0	0	0	0.122425	0.111004	0	0.197255	0	0.0978504	0	0	0	0	0.0804579	0	0	0.112864	0	0.0529458	0	0	0	0	0	0	0	0	0	0	0	0	0	0	0.413685	0	0	0	0	0	0.0590342	0	0
1316127	0	1	34	36.6	77	79	0	0	0	0	0	0.0896082	0	0.0530779	0	0	0	0	0	0	0	0	0	0	0	0.0427404	0	0	0.107205	0	0	0.102388	0	0.0619037	0	0.0936072	0	0	0	0	0.333947	0.0490316	0	0	0	0	0.0476553	0	0
A724033	0	1	34	36.5	73	79	0	0	0	0	0	0	0	0	0	0	0	0.117905	0	0	0.0774382	0	0	0	0	0	0.11214	0	0	0.0950905	0	0	0	0.147613	0	0	0	0	0	0	0	0	0	0.0924326	0	0	0	0	0
1301206	0	1	34	36.4	72	78	0	0	0	0	0	0.0975973	0	0.231241	0	0.0860321	0	0	0	0	0	0	0	0	0	0.046551	0	0	0	0	0	0	0	0	0	0	0	0.0685261	0	0	0.36372	0.053403	0.0987669	0	0	0	0.051904	0	0
A899485	0	0	34	36.7	70	77	0	0	0	0	0	0	0	0	0	0	0	0	0	0	0	0	0	0	0	0	0	0.174579	0.0976607	0	0	0	0	0	0	0	0	0	0	0	0	0.0893329	0.165218	0.141248	0.172734	0	0	0.111636	0
1279001	0	0	34	37	82	77	0	0	0	0	0	0.0464574	0	0.0275183	0	0.0819046	0	0	0	0	0.0336732	0	0	0	0	0.0221588	0	0	0	0	0	0	0	0	0	0.0485307	0	0	0	0	0.173135	0	0	0	0	0	0.0247069	0	0
1223386	0	0	34	36.2	117	77	0	0	0	0	0	0.0470478	0	0	0	0	0	0	0	0	0	0	0	0	0	0	0	0	0	0	0	0	0	0.0650037	0.0589021	0	0	0.0660675	0	0	0.250479	0.0514871	0	0	0.0995554	0.0681326	0	0	0
1270891	0	0	34	36.6	81	76	0	0	0	0	0	0.112848	0	0	0	0	0	0	0	0	0.081794	0	0	0.114738	0	0.053825	0	0	0.067504	0	0	0	0	0	0	0	0	0	0	0	0.420555	0	0	0	0	0	0.120029	0	0
1269804	0	0	34	36.3	92	75	0	0	0	0	0.0843689	0.0764986	0	0.135938	0	0	0	0	0	0	0.110895	0	0	0	0	0.0364875	0	0	0	0	0	0	0	0	0.14366	0	0	0.053712	0	0	0.285091	0	0	0	0.0809373	0.055391	0.0406834	0	0.125019
1316977	0	0	34	36.8	82	74	0	0	0	0	0	0.137595	0	0.244507	0	0	0	0	0	0	0.0997316	0	0	0.1399	0	0.0656289	0	0	0	0	0	0	0	0	0	0	0	0	0	0	0.512783	0.0752891	0	0	0	0.0996299	0.0731758	0	0
1253287	0	1	34	36.5	98	74	0	0	0	0	0	0.0894954	0	0.0530111	0	0	0	0	0	0	0.0648678	0	0	0	0.0787584	0.0426866	0	0	0	0	0	0	0	0	0.0560224	0.0934893	0	0	0	0	0.333527	0.0489699	0	0	0	0	0	0	0
A758552	0	1	34	36.3	99	74	1	0	0	0	0	0	0	0.0596208	0	0	0	0	0	0	0	0	0	0	0	0	0	0	0.06021	0	0	0	0	0.139069	0	0	0	0	0	0	0	0	0	0	0	0	0	0.0688259	0
1255313	0	1	34	36.2	117	74	1	1	0	0	0	0.118847	0	0.0703968	0	0	0	0	0	0	0	0	0	0	0	0	0	0	0	0	0	0	0	0.328409	0	0	0	0	0	0	0.442911	0	0	0	0	0	0.0632048	0	0
A799731	0	1	34	36.2	91	74	1	0	0	0	0	0.0616584	0	0.0730447	0	0	0	0	0	0.0906544	0	0	0	0	0	0	0	0.131866	0	0	0	0	0.119642	0	0	0	0	0	0	0.103874	0	0.0674763	0	0	0	0	0	0.0843224	0
1224844	0	0	34	36.4	80	72	0	0	0	0	0	0.207524	0	0	0	0	0	0	0	0	0	0	0	0	0	0.0494914	0	0	0.0620691	0	0	0	0	0.0716815	0.064953	0	0.11462	0	0	0	0.386695	0	0	0.0897712	0	0.150264	0.0551826	0	0
A763059	0	0	34	36.1	104	70	0	0	0	0	0	0	0	0.0528971	0	0.0787206	0	0	0	0	0	0	0	0	0	0	0	0.0954937	0	0	0	0	0	0.123385	0	0	0	0.0627023	0	0.0752231	0	0	0	0	0	0	0	0.0610641	0
A899171	1	1	43	36.3	66	62	0	0	0	0	0	0	0	0	0	0	0	0	0	0	0	0	0	0	0	0	0	0.138058	0	0.114912	0	0	0	0	0	0	0.142618	0	0	0	0	0.0706451	0	0	0	0	0	0.0882824	0
A751961	0	0	34	36.3	73	69	0	0	0	0	0	0	0	0	0	0	0	0	0	0	0	0	0	0	0	0	0	0	0.0911193	0.135577	0	0	0	0	0	0	0	0	0	0	0	0.0833493	0	0	0	0	0	0.104158	0
A842194	0	1	34	36.7	109	69	0	0	0	0	0	0.0716177	0	0	0	0	0	0	0	0	0	0.199399	0	0.145635	0	0	0	0	0.0856815	0	0	0	0.138967	0	0.0896625	0.149628	0	0	0	0	0	0	0	0.123922	0.151546	0.207427	0	0.0979423	0
1280473	0	0	34	36.2	81	68	0	0	0	0	0	0.0762018	0	0.0451369	0	0	0	0	0	0	0	0	0	0	0	0.036346	0	0	0	0.0678228	0	0	0	0	0.0477008	0	0	0	0	0.0641876	0.243415	0.0416959	0	0	0	0.0551761	0.0405255	0	0
1217704	0	0	34	36.4	82	68	0	0	0	0	0	0.100714	0	0	0	0	0	0	0	0	0	0	0	0	0	0.0480378	0	0	0.060246	0	0	0	0	0.0695761	0.0630453	0	0.111253	0	0	0	0.321717	0.0551087	0	0.0871345	0	0.14585	0.0535618	0	0
1268879	0	1	34	36.8	80	68	0	0	0	0	0	0.101214	0	0	0	0	0	0	0	0	0	0	0	0	0	0.0321839	0	0	0	0	0	0	0	0	0.126716	0	0	0	0	0.0568373	0.215542	0	0.0682845	0	0	0.0488578	0.0358849	0	0
1265235	0	0	34	36.5	109	67	0	0	0	0	0	0.0962116	0.146965	0	0	0	0	0	0	0	0	0	0	0	0	0.04589	0	0	0	0	0	0	0	0.0664654	0.0602266	0	0	0	0	0	0.307334	0	0	0	0	0.139329	0.0511671	0	0
A654271	1	1	44	36.8	76	79	1	0	0	0	0	0	0	0.135107	0	0	0	0	0	0.0838394	0	0	0	0	0	0	0	0.121953	0	0	0	0	0	0	0.0713909	0	0	0	0	0	0	0	0	0	0	0	0	0.0779834	0
1276333	0	1	34	36.5	78	64	0	0	0	0	0	0.104577	0	0	0	0	0	0	0.106483	0	0	0	0	0	0	0.0498803	0	0	0.0625568	0	0	0	0	0	0.0654634	0	0	0	0	0	0.389733	0	0	0	0.110645	0	0.0556162	0	0
1226752	0	0	34	36.7	98	63	0	0	0	0	0	0.11647	0	0.0689889	0	0	0	0	0	0	0	0	0	0	0	0.0555526	0	0	0	0	0	0	0	0	0	0	0	0	0	0	0.434053	0	0	0	0	0	0.123881	0	0
A968840	0	0	34	36.1	77	62	0	0	0	0	0	0	0.195383	0	0	0	0	0.141158	0	0	0	0	0	0	0	0	0	0	0.0765134	0	0	0	0	0.176725	0.0800684	0	0	0	0	0	0	0	0	0	0	0	0	0.0874623	0
1246791	0	0	34	36.5	61	60	0	0	0	0	0	0.0893005	0	0	0	0	0	0	0.0909277	0	0	0	0	0	0	0.0425937	0	0	0.0534184	0	0	0	0	0	0	0	0	0	0	0	0.3328	0	0	0	0	0	0.0474917	0	0.0729701
1258568	0	1	34	36.5	71	60	0	0	0	0	0	0.0908971	0	0.0538414	0	0	0	0	0	0	0	0	0	0	0	0.0433552	0	0	0	0	0	0	0	0	0	0.0949536	0	0	0	0	0.290358	0.0497369	0	0	0	0	0.0483408	0	0
1277703	0	0	34	36.4	91	58	0	0	0	0	0.131609	0.119331	0	0.070684	0	0.105191	0	0	0	0	0.0864935	0	0	0	0	0.0569175	0	0	0	0	0	0	0	0	0	0	0	0	0	0	0.444718	0.130591	0	0	0	0	0.126925	0	0
A675596	0	0	34	36.2	62	56	0	0	0	0	0	0.0621701	0	0.0736509	0	0	0	0	0	0	0.090124	0	0	0	0	0	0	0	0	0	0	0	0	0	0	0	0	0	0	0	0	0	0	0	0	0	0	0.0850222	0.101602
A647729	0	0	34	37	85	55	0	0	0	0	0	0.0632488	0	0	0	0	0	0.139601	0	0.0929926	0	0.352196	0	0	0	0	0	0	0	0	0	0	0	0	0.079185	0.264286	0	0	0	0	0	0	0	0	0	0	0	0	0.103365
1219934	0	1	34	36.4	76	52	0	0	0	0	0	0.112292	0	0	0	0	0.0568422	0	0	0	0	0	0	0	0	0.0357065	0	0	0	0.0666295	0	0	0	0	0.0468616	0	0	0	0	0	0.278988	0.0409623	0	0	0	0	0.0398125	0	0
1243779	0	1	35	36.5	125	156	1	1	0	0	0	0.143741	0	0.170285	0	0	0	0	0	0.105669	0	0	0	0	0	0	0	0	0	0	0	0	0	0	0	0.150156	0	0	0	0	0.153053	0	0	0	0	0	0.0764442	0	0
1297316	0	0	35	36.5	78	120	0	0	0	0	0	0.0735514	0	0.174268	0	0	0.0558478	0	0	0	0.0533113	0	0	0	0.0647272	0.0350818	0	0	0	0.0654638	0.0975992	0	0	0	0.0460417	0.153668	0	0	0	0	0.234949	0	0	0.063634	0	0.0532569	0.039116	0	0.180303
A794381	0	1	35	36.3	96	113	0	0	0	0	0	0	0	0	0	0	0	0	0	0	0	0	0	0	0	0	0	0	0.0746427	0	0	0	0	0	0.0781108	0	0	0	0	0	0	0	0	0	0	0	0	0.0853239	0
1292654	0	1	35	36.3	100	112	1	1	0	0	0	0.122899	0	0.0727971	0	0	0	0	0	0	0	0	0	0	0	0	0	0	0	0	0	0	0	0	0	0.256767	0	0.0862912	0	0	0.392583	0	0	0	0	0	0.0653599	0	0
1242940	0	1	35	36.1	111	110	0	1	0	0	0	0.111055	0	0.0657817	0	0	0	0	0.113079	0.0816404	0.0804948	0.154601	0	0	0	0.05297	0	0	0	0	0.147365	0	0	0	0	0.116011	0	0	0	0	0.413875	0.0607669	0	0	0	0	0.0590612	0	0
A926833	1	1	44	36.5	92	77	0	0	0	0.198389	0	0	0	0	0	0	0	0	0	0	0	0	0	0	0	0	0	0.287672	0.0804629	0	0	0	0	0.0929238	0	0	0	0	0	0	0	0.0736016	0	0	0	0	0	0.0919769	0
1238548	0	1	35	36.1	84	103	1	1	0	0	0	0.0964227	0	0.0571144	0	0	0	0	0	0	0.0698889	0	0	0	0	0.0459908	0	0	0.115358	0	0	0	0	0.0666113	0.0603587	0	0	0	0	0	0.359343	0	0	0.0834215	0	0.139635	0.0512794	0	0.0787899
1252945	0	1	35	36.3	71	103	0	0	0	0	0	0.0575355	0	0	0	0	0.0436869	0	0	0	0	0	0	0	0.0506328	0.0274427	0	0	0	0	0	0	0	0	0	0	0	0	0	0	0.183789	0	0	0	0	0	0.0305984	0	0
A926813	0	1	35	36.3	106	103	0	0	0	0	0	0	0	0	0	0	0.093773	0	0.125749	0	0	0.343846	0	0	0	0	0	0	0	0	0.163877	0	0	0	0	0.25802	0	0	0	0	0	0	0	0	0	0	0	0.0844467	0
1293233	0	1	35	36.4	87	102	0	0	0	0	0	0.134312	0	0	0	0	0.135978	0	0	0	0	0	0	0	0	0	0	0	0.107125	0	0	0	0	0	0	0	0.0989109	0	0	0	0.333698	0.048995	0	0	0	0	0.0476197	0	0
A713718	1	1	44	36.3	78	77	1	1	0	0	0	0	0	0	0	0	0	0.0932247	0	0	0	0.117597	0	0	0.0743398	0	0	0	0	0.0751858	0	0.0965224	0	0.0583571	0.0528793	0.0882443	0	0.0593121	0	0	0	0	0	0	0	0	0	0	0
1242628	0	0	35	36.5	103	99	0	0	0	0	0	0.0933376	0	0.055287	0	0	0.141743	0	0.0950384	0	0	0	0	0	0	0.0445193	0	0	0.0558333	0	0	0	0	0	0	0	0	0	0	0.0786217	0.298153	0.0510723	0	0	0	0	0.0496387	0	0.076269
1311778	0	1	35	36.4	111	99	1	1	0	0	0	0.0522339	0	0.185639	0	0	0.0793227	0	0	0	0	0	0	0	0	0	0	0	0	0.0929808	0	0	0	0	0.0653948	0	0	0	0	0	0.166854	0.0571624	0	0	0.110529	0.0756429	0.0555579	0	0
A794331	0	1	35	36.6	80	99	1	1	0	0	0	0	0	0	0	0	0	0	0	0.0689218	0	0	0	0	0	0	0	0	0	0.0834452	0	0	0	0	0	0	0	0	0	0	0	0	0	0	0	0	0	0.0641078	0
1256315	0	1	35	36.6	98	99	0	0	0	0	0	0.083497	0	0	0	0	0	0	0	0	0	0	0	0	0	0.0398256	0	0	0	0	0	0	0	0	0.0522675	0	0	0	0	0.0703326	0.266719	0.0456877	0	0.0722386	0	0.0604584	0.0444053	0	0
1315241	0	0	35	36.5	76	98	0	0	0	0	0	0.133569	0	0.237352	0	0.117741	0	0	0.136003	0	0	0	0	0	0	0.0637083	0	0	0	0	0	0.305238	0	0	0	0	0	0	0	0	0.426666	0	0	0	0	0	0.0710344	0	0
1294492	0	1	35	36.3	88	98	0	0	0	0	0.111833	0.1014	0	0.180189	0	0	0.0769937	0	0	0	0	0	0	0	0	0.048365	0	0	0	0	0	0	0	0.1401	0	0	0	0	0	0	0.377894	0.0554841	0	0	0	0	0.16178	0	0
A832198	0	1	35	36.2	79	98	0	0	0	0	0	0	0	0	0	0	0	0	0	0	0	0	0	0	0	0	0	0	0	0	0	0	0	0	0	0	0	0	0	0	0	0	0	0	0	0	0	0.087188	0.10419
A926508	0	0	35	36	183	94	0	0	0	0	0	0.0757717	0	0.179528	0	0	0.115067	0	0	0	0.109841	0	0	0	0	0	0	0	0.0906513	0	0	0	0	0	0.0948632	0	0	0	0	0	0	0.0829212	0	0	0	0	0	0.103623	0.123831
1316487	0	1	35	36.8	80	92	0	0	0	0	0	0.0861701	0	0.102083	0	0.151918	0	0	0	0.0633465	0	0	0	0	0	0.0411006	0	0	0	0	0	0	0	0	0	0	0	0	0	0	0.321134	0.0471504	0.0872028	0	0	0	0.0458269	0	0
A774268	0	1	35	36.3	88	92	0	0	0	0	0	0	0	0	0	0	0	0.120494	0	0	0	0.151996	0	0	0	0	0	0.116754	0	0	0	0	0	0.0754275	0	0.114057	0	0	0	0.0919702	0	0	0	0	0	0	0	0	0
1287215	0	1	35	36.5	77	91	0	0	0	0	0	0.120847	0	0	0	0	0	0	0.123049	0	0	0	0	0	0	0.0576406	0	0	0.0722894	0	0	0	0	0	0.0756481	0	0	0	0.308477	0	0.450368	0	0	0	0.127859	0	0.0642689	0	0
A847657	0	1	35	36.3	51	91	0	0	0	0	0	0	0	0.142546	0	0	0	0	0	0	0	0	0	0	0	0	0	0	0	0	0	0	0	0.166248	0	0	0	0	0	0	0	0	0	0	0	0	0	0.082277	0
1218619	0	1	35	36.4	80	90	0	0	0	0	0	0.0895822	0	0	0	0	0	0	0	0	0	0	0	0	0	0.042728	0	0	0	0	0	0	0	0	0	0	0	0.125797	0	0	0.33385	0	0	0	0	0	0.0476415	0	0
A796865	1	1	46	37.2	107	87	1	0	0	0	0	0	0	0	0.111736	0	0.135798	0	0	0	0	0	0	0	0	0.0426519	0	0	0.106983	0	0	0	0	0.0617754	0	0	0	0	0	0	0	0.04893	0.0904943	0	0	0	0	0.0611459	0
A679443	1	1	46	36.3	75	80	0	0	0	0	0	0	0	0.20174	0	0	0.193956	0	0	0	0	0	0	0	0	0	0.0893715	0	0	0.0757839	0	0	0	0	0	0.0889463	0	0	0	0.0717219	0	0.0465902	0	0	0	0	0	0.0582219	0
1252933	0	1	35	36	89	89	0	0	0	0	0	0.0873086	0	0.0517158	0	0	0	0	0.0888995	0	0	0	0	0	0	0	0	0	0	0	0.231709	0	0	0	0.0546535	0.091205	0	0.122604	0	0	0.325377	0.0477733	0	0	0	0.0632183	0.0464324	0	0
1293042	0	0	35	36.6	80	88	0	1	0	0	0	0.139849	0	0.165675	0	0	0	0	0	0	0.101365	0	0	0	0	0.066704	0	0	0	0	0	0	0	0	0	0	0	0	0	0	0.372274	0.0765225	0	0	0	0	0.0743746	0	0
1318813	0	1	35	36.7	82	87	0	0	0	0	0	0.141578	0	0.0838614	0	0	0	0	0	0	0	0	0	0	0	0	0	0	0	0	0	0.323541	0	0	0	0	0	0	0	0	0.226125	0	0	0	0	0.102514	0.0752939	0	0.115688
1223599	0	1	35	36.6	73	87	0	0	0	0	0	0.0930176	0	0	0	0	0	0	0.0947125	0	0	0	0	0	0	0.0443666	0	0	0	0.0827896	0	0	0	0	0	0.0971687	0	0	0	0	0.297131	0	0	0	0	0	0.0494685	0	0
1227061	0	0	35	36.3	88	86	0	0	0	0	0	0.142061	0	0.0841477	0	0	0	0	0	0.104434	0	0	0	0.144441	0	0	0	0	0.0849792	0	0	0	0	0	0	0	0	0	0	0.119664	0.378162	0	0	0	0	0	0.0755509	0	0
1278561	0	1	35	36	110	84	0	0	0	0	0	0.0527909	0	0	0	0	0	0	0	0	0	0	0	0	0.092915	0	0	0	0	0	0	0	0	0.0729387	0.132184	0	0	0	0	0	0.224844	0.057772	0	0	0.111708	0.0764495	0.0561504	0	0
1264488	0	0	35	36.5	85	84	0	0	0	0	0	0.0482504	0	0	0	0.0425328	0	0	0	0	0	0	0	0	0	0.023014	0	0	0	0.0858898	0	0	0.0468127	0	0.0302038	0	0	0	0	0.0406431	0.154129	0	0	0	0	0	0.0256604	0	0
1235646	0	1	35	36.5	77	84	1	1	0	0	0	0.0815338	0	0	0	0	0	0	0	0	0	0	0	0	0.071752	0.0388892	0	0	0	0	0	0	0	0.112651	0	0.0851724	0	0	0	0	0.303856	0	0	0	0	0.0590369	0.0433612	0	0
1222068	0	0	35	36.2	71	83	0	0	0	0	0	0.148293	0	0	0	0	0	0	0	0.109015	0	0	0	0	0	0.0707313	0	0	0	0	0	0	0	0	0	0	0	0	0	0	0.55265	0	0.15007	0	0	0.107376	0.0788649	0	0
1234259	0	1	35	36.6	68	83	0	0	0	0	0	0.158055	0	0.0936214	0	0	0	0	0	0	0	0	0	0	0	0.0753877	0	0	0	0	0	0	0	0	0	0	0	0	0	0	0.589032	0.0864843	0	0	0	0	0.0840567	0	0
1282678	0	0	35	36.5	93	83	1	0	0	0	0	0.0886586	0	0	0	0	0.0673187	0	0	0	0.0642613	0	0	0	0	0.0422875	0	0	0	0	0	0	0	0.122495	0.0554985	0.0926152	0	0	0	0	0.236006	0.048512	0	0	0	0	0.0943006	0	0
1292233	0	0	35	36.8	74	83	0	0	0	0.275137	0	0.0932738	0	0	0	0.0822209	0	0	0	0.0685687	0	0	0	0	0	0.0444888	0	0	0	0	0	0	0.0904945	0	0.0583876	0	0	0	0	0	0.297949	0	0	0	0	0.0675375	0.0496047	0	0
1272635	0	0	35	36.1	94	83	0	0	0	0	0	0.150161	0	0	0	0	0	0	0	0	0.108839	0	0	0	0	0.0716223	0	0	0	0	0	0	0	0	0	0	0	0	0	0	0.559612	0	0.151961	0	0	0	0.0798584	0	0
1281774	0	1	35	36.4	83	83	0	0	0	0	0	0.119548	0	0.141624	0	0	0.0907731	0	0	0	0.0866504	0	0	0	0	0.0570208	0	0	0.143024	0	0	0	0	0	0	0	0	0	0	0	0.445525	0.0654139	0.120981	0	0	0.086562	0.0635778	0	0
1292174	0	0	35	36.3	87	82	0	0	0	0	0	0.10407	0	0	0	0.0917374	0	0	0	0	0	0	0	0	0	0.0496381	0	0	0.124506	0	0	0	0	0	0	0	0	0	0	0	0.332435	0	0	0.0900373	0	0	0.0553461	0	0
1297363	1	0	46	36.5	70	70	0	0	0	0	0	0.151403	0	0.0896811	0	0	0	0	0	0	0.10974	0	0	0	0	0	0	0	0	0	0	0	0	0	0	0	0	0	0	0	0.564241	0	0	0	0	0	0.080519	0	0
A755190	1	1	46	36.6	60	53	0	0	0	0	0	0	0	0	0	0.116183	0	0.145453	0	0.0968912	0	0	0	0	0	0.0628651	0	0.140938	0	0	0	0	0	0	0	0	0	0	0	0	0	0.0721185	0	0	0	0	0	0	0
1272480	0	1	35	36.3	74	80	1	1	0	0	0	0.111851	0	0	0	0	0	0	0	0	0.0810714	0	0	0	0	0.0533495	0	0	0	0	0	0	0	0	0.0700164	0	0	0	0	0	0.41684	0.0612023	0	0	0	0	0.0594843	0	0
1248640	0	0	35	36.5	76	80	0	0	0	0	0	0.112413	0	0	0	0	0	0	0	0	0.0814788	0	0	0	0	0.0536176	0	0	0	0	0	0	0	0.0776577	0	0	0	0	0	0	0.418934	0.0615098	0.11376	0	0	0	0.0597832	0	0
1249017	0	1	35	36.8	78	80	0	0	0	0	0	0.135177	0	0	0	0	0	0	0	0	0	0	0	0	0	0.0644754	0	0	0	0	0	0	0	0	0.0846182	0	0	0	0	0	0.503771	0	0.136797	0	0	0	0.0718897	0	0
A706696	1	0	47	36.2	87	107	0	0	0	0	0	0	0	0	0	0	0	0.111208	0	0	0.0730398	0	0	0	0	0	0	0	0.0602792	0	0	0	0	0.139229	0	0.105267	0	0.0707537	0	0.0848822	0	0	0	0.0871826	0	0.0729653	0	0	0.0823421
1261843	0	1	35	36.6	68	79	0	1	0	0	0	0.0797046	0	0.0944234	0	0	0	0	0.0811569	0	0.0577713	0	0	0	0.0701422	0.0380167	0	0	0.0476782	0	0	0	0	0	0.0498935	0	0	0	0	0	0.297039	0	0	0.0689576	0	0	0.127165	0	0
A893593	0	1	35	36.3	74	79	0	0	0	0	0	0	0	0	0	0	0	0.147178	0	0.0980399	0	0	0	0	0.117364	0	0	0	0	0.118699	0	0	0	0	0	0	0	0	0	0	0	0	0	0	0	0	0	0	0.108975
A926603	0	1	35	36.3	90	79	0	0	0	0	0	0	0	0.0607317	0	0	0	0	0	0	0	0	0	0	0	0	0	0	0	0	0	0	0	0.0708301	0	0	0	0	0	0	0	0	0	0	0	0	0	0	0.0837801
1235093	0	1	35	36.3	67	78	1	1	0	0	0	0.135296	0	0	0	0	0	0	0.137761	0	0.0980646	0	0	0	0	0.064532	0	0	0	0	0	0	0	0.186931	0	0	0	0	0	0	0.360152	0	0.136917	0	0	0	0.0719527	0	0
A898548	0	1	35	36.3	88	77	0	0	0	0	0	0	0	0	0	0	0.0650107	0.0944877	0	0	0.124116	0	0	0.0870531	0	0	0	0	0	0	0	0.19566	0	0	0.107191	0	0	0	0	0	0	0	0	0	0	0	0	0	0
1262436	0	1	35	36.5	78	77	0	0	0	0	0	0.116791	0	0	0	0.102951	0.0886798	0	0	0.085857	0.0846522	0	0	0	0	0.0557058	0	0	0.139726	0	0	0	0	0.0806822	0	0	0	0	0	0	0.43525	0.0639054	0	0	0	0	0.0621116	0	0
1313139	0	1	35	36.5	80	77	0	0	0	0	0	0.0661776	0	0.0783984	0	0.116671	0	0	0	0.0486494	0	0	0	0	0	0.0315647	0	0	0	0	0	0	0	0	0	0	0	0	0	0	0.246627	0.0362109	0.0669707	0	0	0	0.0351945	0	0
1224893	0	1	35	37.6	73	75	0	0	0	0.0990306	0	0.0671445	0	0.0397719	0	0	0	0	0.068368	0	0	0	0	0	0	0.0320259	0	0	0	0	0	0	0	0	0.0420311	0	0	0	0	0	0.25023	0.03674	0	0	0	0	0	0	0.0548658
1253750	0	0	35	36.8	75	75	0	0	0	0	0.0888776	0.0805866	0	0.0477341	0	0	0.0611897	0	0	0	0.0584106	0	0	0	0	0.0384374	0	0	0.0482058	0.0717255	0	0	0	0	0	0	0	0	0	0	0.300326	0.176381	0	0	0	0	0.0428574	0	0.131699
1306615	0	1	35	36.2	83	74	0	0	0	0	0	0.076466	0	0	0	0.0674049	0	0	0.0778594	0	0	0	0	0	0	0.036472	0	0	0	0	0	0	0	0	0.0478662	0	0.0844675	0	0	0	0.284969	0.0418405	0	0.0661557	0	0.110735	0.121998	0	0
1310614	0	0	35	36.2	96	74	0	0	0	0	0	0.124539	0	0.0983582	0	0.0731875	0	0	0	0	0	0	0	0.0844168	0.0730652	0.0396009	0	0	0	0	0	0	0	0	0	0	0	0	0	0	0.265214	0.04543	0	0	0	0	0.0441548	0	0
1282200	0	0	35	36.5	76	73	0	0	0	0	0	0.150551	0	0	0	0	0	0	0	0	0.109122	0	0	0	0	0.0718083	0	0	0	0	0	0	0	0.208009	0	0	0	0	0	0	0.480913	0.0823781	0.152355	0	0	0	0.0800658	0	0
1305430	0	1	35	36.5	101	73	1	1	0	0	0	0.099001	0	0.175925	0	0.174539	0	0	0.100805	0	0.143515	0	0	0	0	0.0472206	0	0	0	0	0	0	0	0	0	0	0	0	0	0	0.316244	0	0	0	0	0	0.0526506	0	0.0808967
A924431	0	1	35	36.5	93	72	0	0	0	0	0	0	0	0.0948825	0	0	0	0	0	0	0	0	0	0	0	0	0	0	0	0	0	0	0	0.110659	0	0	0	0	0	0	0	0	0	0	0	0	0	0.109532	0
1229274	0	0	35	36.4	92	72	0	0	0	0	0	0.111387	0	0	0	0.098188	0	0	0	0	0.161471	0	0	0	0	0.0531284	0	0	0	0	0	0	0	0.0769492	0.0697262	0	0	0	0	0	0.35581	0.0609486	0	0	0	0	0.177713	0	0
1306950	0	0	35	36.5	76	71	0	0	0	0	0	0.0988319	0	0.117083	0	0	0	0	0.100633	0	0.0716351	0	0	0	0.0869748	0.0471399	0	0	0.0591199	0	0	0	0	0	0.0618668	0	0	0	0	0	0.315704	0	0	0	0	0	0.0525606	0	0
1313880	0	0	35	36.3	80	71	0	0	0	0	0.0962228	0.0872466	0	0.0516791	0	0	0	0	0	0	0.0632379	0	0	0.0887081	0	0.0416141	0	0	0	0.0776532	0	0	0	0.0602722	0	0	0	0	0.111354	0.0734911	0.278697	0	0	0.0754827	0	0	0.139198	0	0
A733701	1	0	47	36.5	85	90	0	0	0	0	0	0	0	0.103906	0	0	0.133195	0	0	0.128955	0	0.2442	0	0	0	0	0	0	0.104933	0	0	0	0	0	0.109808	0	0	0	0	0	0	0.0959847	0	0	0	0	0	0.119948	0.143339
1231736	0	0	35	36.4	89	70	0	0	0	0	0	0.106747	0	0.126459	0	0	0.0810531	0	0	0	0	0	0	0	0	0.050915	0	0	0	0	0	0	0	0	0	0	0	0	0	0	0.397818	0.0584094	0	0	0	0	0.11354	0	0
1298125	0	0	35	36.5	80	70	0	0	0	0	0	0.106681	0	0	0	0	0.0810028	0	0	0	0.154648	0	0	0	0	0.0508834	0	0	0	0	0	0	0	0	0	0	0	0	0	0	0.340775	0	0	0	0	0	0.0567347	0	0.0871718
1263532	0	0	35	39.7	108	70	0	0	0	0	0	0.0939574	0	0	0	0	0.0713421	0	0	0	0	0	0	0	0	0.0448149	0	0	0.112408	0	0	0	0	0	0.117631	0	0	0	0.359756	0	0.350155	0	0	0	0	0	0.0499683	0	0.0767754
1311307	0	0	35	37	79	69	0	0	0	0	0	0.0906731	0	0	0	0.159857	0	0	0	0	0.0657215	0	0	0	0	0.0432484	0	0	0.0542395	0.161406	0	0	0	0	0.113519	0	0	0	0	0	0.289642	0	0	0	0	0	0.0482216	0	0.0740917
A935270	0	1	35	36	85	68	0	0	0	0	0	0	0	0	0	0	0	0	0	0	0	0	0	0	0	0	0	0.120251	0	0	0	0	0	0.0776868	0.0703946	0	0	0	0.143527	0.094725	0	0.0615329	0	0	0	0	0	0.0768952	0
1278619	0	1	35	36.5	85	65	0	0	0	0	0	0.0965738	0	0	0	0	0	0	0	0	0	0	0	0	0	0.0460628	0	0	0	0	0	0	0	0	0.0604533	0	0	0	0	0	0.359906	0.158529	0	0	0	0.069927	0.0513597	0	0
1249733	0	0	35	36.6	80	65	0	0	0	0	0	0.0788568	0	0.0467095	0	0.0695123	0	0	0	0	0.114314	0	0	0	0	0.0376123	0	0	0	0	0	0	0	0	0.0987256	0	0	0.0553678	0	0	0.293879	0.0431487	0	0	0	0	0.0419375	0	0
1234002	0	1	35	36.5	74	64	0	0	0	0	0	0.0926854	0	0.109801	0	0	0	0	0	0	0	0	0	0.0942379	0	0.0442082	0	0	0	0	0	0	0	0	0	0	0	0.130155	0	0	0.345415	0.0507154	0	0	0	0	0.0985836	0	0
1257441	0	0	35	36.4	59	63	0	0	0	0	0	0.136891	0	0	0	0.12067	0	0	0	0	0.0992214	0	0	0	0	0.0652932	0	0	0	0	0	0	0	0	0	0	0	0	0	0	0.51016	0.074904	0	0	0	0	0.0728014	0	0
A607742	0	0	35	36.2	70	63	0	0	0	0	0	0	0	0.0826663	0	0	0	0	0	0	0	0	0	0	0	0	0	0.149235	0	0	0	0	0	0	0	0	0	0	0	0	0	0.152729	0	0	0	0	0	0.0954295	0
1248472	0	0	35	36.5	74	62	0	0	0	0	0	0.119141	0	0	0	0	0	0	0	0	0.0863556	0	0	0.121137	0.104847	0.0568268	0	0	0	0	0	0	0	0	0.07458	0	0	0	0	0	0.444009	0.0651914	0	0	0	0	0.0633615	0	0
A832505	0	1	35	36.3	81	62	0	0	0	0	0	0	0	0	0	0	0.0752759	0	0	0.0728797	0	0	0	0	0	0	0	0	0	0	0	0	0	0.47941	0.0620585	0	0	0	0	0	0	0.0542462	0	0.0857708	0.10489	0	0	0.0677893	0
1237267	0	0	35	36.1	90	61	0	0	0	0	0	0.0412632	0	0	0	0	0	0.091075	0.0840303	0	0.0598166	0	0	0	0	0.0393627	0	0	0	0	0	0	0	0	0	0	0	0	0	0	0.307555	0	0	0	0	0	0	0	0.0674349
1311490	0	0	35	36.3	79	60	0	0	0	0	0	0.0973481	0	0	0	0.171625	0	0	0	0	0.0705596	0	0	0	0.085669	0.0464321	0	0	0	0	0	0	0.188895	0	0	0	0	0	0	0	0.362792	0	0	0	0	0	0.0517715	0	0.159092
1245220	0	0	35	36.5	69	58	0	0	0	0	0	0.115026	0	0	0	0	0	0	0	0	0	0	0	0.116952	0	0.0548638	0	0	0	0	0	0.262862	0	0	0	0	0	0	0	0	0.428671	0.0629395	0	0	0	0	0.0611728	0	0
A643891	0	0	35	36.5	70	56	0	0	0	0	0	0	0	0.0434301	0	0	0	0	0	0	0	0	0	0	0	0	0	0	0.0438593	0	0	0	0	0	0	0	0	0	0	0	0	0	0	0	0	0	0	0.0501355	0
A624589	0	0	35	36.2	68	55	0	0	0	0	0.240641	0	0	0.129243	0	0	0	0	0	0	0	0	0	0	0	0	0	0	0.13052	0	0	0	0	0	0	0	0	0	0	0	0	0	0	0	0	0	0.116039	0	0
A784161	0	1	35	36.5	82	53	0	0	0	0	0	0	0	0.164706	0	0	0.0703782	0.102289	0	0	0	0.258063	0	0	0	0	0	0	0	0	0	0	0	0.0640312	0	0	0	0	0	0	0	0	0.0937988	0	0	0	0	0	0
A934448	0	1	36	36	92	124	1	0	0	0	0	0	0	0	0	0	0	0	0	0	0	0	0	0	0	0	0	0	0	0	0	0	0	0	0	0.209537	0	0	0	0	0	0	0	0	0	0	0	0	0.163905
1271141	0	1	36	36.9	86	120	0	1	0	0	0	0.104874	0	0.0621205	0	0	0	0	0.21357	0	0.0760147	0	0	0	0.0922922	0.0500219	0	0	0	0	0	0	0	0	0	0	0	0.0736355	0	0	0.39084	0.0573848	0	0	0	0	0.0557741	0	0
A670108	1	0	47	36.3	75	77	0	0	0	0	0	0	0	0	0	0	0	0	0	0.112017	0	0	0	0	0	0.0726791	0.159938	0	0	0	0	0	0	0	0	0	0	0.106988	0	0	0	0	0	0	0	0	0	0	0
1268360	0	1	36	36.5	88	106	1	1	0	0	0	0.0831029	0	0.0984492	0	0	0	0	0	0	0	0	0	0	0	0.0396376	0	0	0.049711	0	0	0	0	0	0.0520208	0	0	0.116698	0	0	0.309703	0	0	0.0718977	0	0	0.0441956	0	0
1248807	0	1	36	36.5	67	103	0	0	0	0	0	0.118847	0	0.140794	0	0	0.090241	0	0	0	0	0	0	0	0	0	0	0	0	0	0	0	0	0	0	0.124151	0.131283	0	0	0	0.442913	0	0	0	0	0	0.0632051	0	0
1281889	0	1	36	36.2	86	98	1	1	0	0	0	0.125348	0	0.0742481	0	0	0	0	0	0	0	0	0	0	0	0.0597875	0	0	0	0	0	0	0	0	0	0.130942	0	0	0	0	0.467142	0.0685879	0	0	0	0	0.0666626	0	0.102426
1268664	0	0	36	36.5	80	97	0	0	0	0	0	0.117249	0	0	0	0	0	0	0	0	0.0849838	0	0	0	0	0.0559241	0	0	0	0	0	0	0	0.0809983	0	0	0	0.0823238	0	0.0987627	0.374533	0	0	0	0	0	0.12471	0	0
A915816	0	0	36	36.7	97	97	0	0	0	0	0	0	0	0	0	0	0.0904816	0	0	0	0	0	0	0	0	0	0	0	0	0	0	0.13616	0.115613	0	0	0.124482	0	0	0	0.100376	0	0	0	0	0	0	0	0.0814827	0.0973725
1259544	0	1	36	36.5	80	96	0	0	0	0	0.110039	0.199547	0	0	0	0	0	0	0	0	0	0	0	0	0	0.0475891	0	0	0.17905	0	0	0	0	0.0689262	0.0624564	0.104226	0.110214	0	0	0	0.371831	0	0	0.0863207	0	0.144488	0	0	0
1271988	0	1	36	36.1	81	95	0	0	0	0	0	0.0865214	0	0	0	0	0	0	0	0	0	0	0	0	0	0.0412681	0	0	0	0	0	0	0	0.0597712	0.0541607	0	0.19115	0	0	0	0.322443	0.0473426	0	0.0748552	0	0.125297	0.0460137	0	0
A760810	0	1	36	36.5	99	95	0	0	0	0	0	0	0	0	0.199095	0	0	0	0	0	0.0384965	0	0	0	0	0.0253328	0.111495	0	0	0.0472719	0	0	0	0.0366911	0	0	0	0.0372916	0	0	0	0.0290617	0	0.137852	0	0	0	0.0363172	0
1263259	0	1	36	36.5	85	93	0	0	0	0	0	0.0898786	0	0.106476	0	0.158456	0	0	0	0	0.0651456	0	0	0	0	0.0428694	0	0	0.0537642	0	0	0.205395	0	0	0	0	0	0	0	0	0.334955	0	0	0	0	0	0.0477991	0	0
1278341	0	0	36	36.9	93	91	0	0	0	0	0	0.0859536	0	0	0	0	0	0	0	0	0	0	0	0	0	0.0409973	0	0	0	0	0	0	0	0.059379	0.0538053	0	0	0	0	0	0.320327	0	0	0	0.0909409	0.124474	0.0457117	0	0
A849003	1	1	47	36.2	69	65	1	0	0	0.355743	0	0.0603	0	0.142871	0	0	0	0.133092	0	0	0	0	0	0.12262	0	0	0	0	0	0	0	0	0	0	0	0	0	0.084677	0	0	0	0	0	0.104339	0.127598	0.0873238	0	0	0
1292151	0	0	36	36.6	86	86	0	0	0	0	0	0.0867623	0	0	0	0	0	0	0	0	0	0	0	0	0	0.0413831	0	0	0.0519001	0	0	0	0	0.0599377	0	0	0	0	0	0	0.27715	0	0	0	0	0	0.0461418	0	0.0708961
1302116	0	1	36	36.5	91	85	0	0	0	0	0	0.0766597	0	0.0454081	0	0	0.116416	0	0	0	0	0	0	0	0.0674626	0.0365644	0	0	0	0.136461	0.203448	0	0	0	0	0.160162	0	0.0538251	0	0.0645733	0.204065	0.0838929	0	0	0	0	0.040769	0	0
1221303	0	0	36	36.4	127	84	1	1	0	0	0	0.102843	0	0.0609174	0	0	0	0	0.104717	0	0.0745425	0	0	0.104566	0	0.0490531	0	0	0	0	0	0	0	0	0	0	0	0	0	0	0.273764	0	0.104076	0.0889762	0	0.148933	0.0546939	0	0
1220049	0	0	36	36.2	92	84	0	0	0	0	0	0.047113	0	0.0558133	0	0.166121	0.0357731	0	0	0	0	0.131173	0	0	0.0414608	0.0224715	0	0	0	0.0419326	0	0	0.0457092	0	0	0.196862	0	0	0	0	0.175578	0	0.0476777	0	0	0	0.0250556	0	0
1257176	0	0	36	36.3	76	83	0	0	0	0	0	0.132235	0	0.078327	0	0	0	0	0	0	0	0	0	0	0	0.063072	0	0	0.079101	0	0	0	0	0	0	0	0	0	0	0	0.492805	0.217068	0	0	0	0	0.0703248	0	0.108053
1284962	0	0	36	36.5	82	83	0	0	0	0	0.118304	0.160902	0	0	0	0	0.0814492	0	0	0	0.1555	0	0	0	0	0.0511638	0	0.114705	0	0	0	0	0	0	0.0671479	0	0	0	0	0	0.285544	0.0586948	0	0	0	0	0.0570473	0	0
1302046	0	1	36	36.6	82	82	0	0	0	0	0.131971	0.11966	0	0.141758	0	0	0.0908584	0	0	0	0	0	0	0	0	0.0570744	0	0	0.143158	0	0	0	0	0	0	0	0	0	0	0	0.445943	0.0654754	0	0	0	0	0.0636375	0	0
1255775	0	0	36	36.3	93	81	0	0	0	0	0	0.161213	0	0	0	0	0	0	0	0	0	0	0	0	0	0.0512626	0	0	0.0642904	0	0	0	0	0.0742468	0.0672776	0	0.118722	0	0	0	0.400534	0	0	0.092984	0	0.155641	0	0	0
A734278	1	0	47	36.5	70	59	0	0	0	0	0.103823	0	0	0.111522	0	0	0	0.103889	0	0	0.136466	0	0	0	0	0	0	0	0.0563121	0	0	0	0	0.0650329	0	0	0	0	0	0.0792958	0	0.0515102	0	0	0	0	0	0	0.0769229
A945293	0	0	36	36.7	112	80	0	0	0	0	0	0	0	0.0418958	0	0	0.0537056	0.0780567	0	0.0519961	0	0	0	0	0	0	0	0	0	0	0	0.161636	0	0	0	0	0	0	0	0.0595786	0	0	0	0	0	0	0	0	0
1263443	0	0	36	36.7	86	80	0	0	0	0	0	0.0958891	0	0.0567983	0	0.0845263	0	0	0.0976363	0	0	0	0	0	0	0.0457362	0	0	0	0	0	0	0	0	0.0600247	0	0	0	0	0	0.357354	0	0.0970383	0.16592	0.101453	0.0694312	0.0509956	0	0.0783538
1223264	0	1	36	36.1	60	80	0	0	0	0	0	0.130873	0	0	0	0	0	0	0	0	0	0	0	0	0	0	0	0	0	0	0	0	0	0	0	0.136713	0	0	0	0	0.139351	0	0	0	0	0	0.0696005	0	0.10694
1254813	0	1	36	36.4	67	79	1	1	0	0	0	0.148578	0	0.176015	0	0	0	0	0	0	0	0	0	0	0	0.0708672	0	0	0	0	0	0	0	0	0.0930068	0	0	0	0	0	0.553712	0	0	0	0	0	0.0790164	0	0
A721440	0	1	36	36.3	92	79	1	1	0	0	0.161407	0	0	0	0	0	0.111124	0	0	0	0	0	0	0	0	0	0	0	0.175089	0	0	0	0	0	0	0	0	0	0	0	0	0.0800793	0	0	0	0	0	0.100072	0
1224241	0	1	36	36.6	78	79	0	0	0	0	0	0.0963276	0	0	0	0	0	0	0	0	0	0	0	0	0	0.0459454	0	0	0	0	0	0	0	0	0	0	0	0	0	0	0.358989	0	0	0	0	0	0.0512288	0	0
1306089	0	1	36	36.6	79	78	0	0	0	0	0	0.0596284	0	0	0	0	0	0	0	0	0	0	0	0.0606272	0	0.028441	0	0	0	0	0	0	0	0	0.0746524	0	0	0	0	0	0.22222	0	0.060343	0	0	0	0.0317115	0	0
1275052	0	1	36	36.5	76	78	0	1	0	0	0	0.150923	0	0.0893968	0	0	0	0	0	0.110949	0.109392	0	0	0	0	0.0719858	0	0	0	0	0	0	0	0	0	0	0	0	0	0	0.401751	0.0825817	0	0	0	0	0.0802637	0	0.123324
A680260	0	1	36	36.6	74	77	1	0	0	0	0	0	0	0	0	0	0	0	0	0	0.10816	0	0	0.151723	0	0	0	0	0	0	0	0	0	0	0	0	0	0.104775	0	0	0	0	0	0	0	0.10805	0	0	0
1260764	0	0	36	36.5	76	76	0	0	0	0	0	0.0811641	0	0	0	0	0.0616282	0	0	0	0	0	0	0	0	0.0387129	0	0	0.0485513	0	0	0	0	0	0.101614	0	0	0	0	0	0.302478	0	0.0821369	0	0	0	0.0431646	0	0
A646715	1	1	48	36.5	85	89	1	1	0	0	0	0	0	0.137942	0	0	0.088413	0	0	0	0	0	0	0	0	0.0555382	0	0.124512	0	0	0	0.266093	0	0.0804395	0.0728889	0	0	0.0817559	0	0	0	0	0	0	0	0.0843114	0	0.0796198	0
1227984	0	0	36	36.6	112	74	0	0	0	0	0	0.107813	0	0.127723	0	0.190075	0	0	0	0	0.0781451	0	0	0	0.0948788	0.0514238	0	0	0	0	0	0.24638	0.104601	0	0	0	0	0	0	0.0908152	0.344394	0	0	0	0	0	0.0573372	0	0
1220184	0	1	36	36.8	77	74	0	0	0	0	0	0.140669	0	0	0	0	0	0	0	0	0	0	0	0	0	0.0670947	0	0	0.0841461	0	0	0	0	0	0	0	0	0	0	0	0.524236	0	0.142354	0	0	0.101855	0.0748101	0	0
A715980	1	1	48	36.3	58	78	0	1	0	0	0	0	0	0	0	0	0.113602	0	0.15234	0	0	0	0	0	0	0	0	0	0	0	0	0	0	0.103357	0	0	0	0.105049	0	0	0	0	0	0	0	0	0	0.102304	0
A624000	0	0	36	36.7	78	74	0	0	0	0	0.109016	0	0	0.1171	0	0	0	0	0	0	0	0	0	0	0	0	0	0	0	0	0	0	0	0.204858	0	0	0	0	0	0	0	0	0	0	0	0	0	0.0675901	0
A807878	1	1	48	36.3	90	76	0	0	0	0	0	0.0638239	0	0.0756101	0	0	0	0.14087	0	0.0938382	0	0	0	0	0	0	0.133982	0.136497	0	0	0	0	0	0	0.0799051	0	0	0.0896255	0	0	0	0	0	0	0	0.092427	0	0	0.104305
1220567	0	0	36	36.5	85	73	0	0	0	0	0	0.114116	0	0.202785	0	0	0.0866489	0	0	0	0	0.158862	0	0	0	0.0544301	0	0	0	0	0	0	0	0	0.0714346	0.238418	0	0	0	0	0.425283	0.0624419	0	0	0	0	0.0606892	0	0
1266932	0	0	36	36.3	88	73	0	0	0	0	0.146459	0.132797	0	0.15732	0	0	0	0	0	0	0	0	0	0.135021	0	0.06334	0	0	0	0	0	0	0	0.0917393	0	0	0	0	0	0	0.494899	0.0726633	0	0	0	0	0.0706237	0	0
1280238	0	1	36	36.3	64	73	0	0	0	0	0	0.117849	0	0.0465373	0	0	0	0	0	0	0	0	0	0	0	0.0374737	0	0	0	0	0	0	0	0	0	0	0	0	0.100275	0	0.292796	0	0	0	0.0831248	0	0.0417829	0	0.0641987
1277709	0	0	36	36.3	84	72	0	0	0	0	0	0.130303	0	0	0	0	0	0	0	0.09579	0	0	0	0	0	0.0621506	0	0	0	0	0	0	0	0	0	0	0	0	0	0	0.416234	0.0712989	0	0	0	0	0.0692975	0	0
1279279	0	1	36	36.2	58	72	0	0	0	0	0	0.148578	0	0.0586717	0	0	0	0	0	0	0	0.137891	0	0	0	0.0472448	0	0	0	0	0.131437	0	0	0	0	0.103472	0	0	0	0	0.369141	0.054199	0	0	0	0	0.21071	0	0
1220753	0	1	36	36.6	72	72	0	0	0	0	0	0.0998809	0	0	0	0	0	0	0	0	0	0	0	0	0	0.0476402	0	0	0.119495	0	0	0	0	0.0690003	0.0625235	0	0.110332	0	0	0	0.372231	0	0	0.0864134	0	0.144643	0.0531185	0	0
A969854	0	1	36	36.3	94	71	0	0	0	0	0	0	0	0.0818856	0	0	0.104968	0	0	0	0	0	0	0	0	0	0	0.147826	0.0826948	0	0	0	0	0	0.086537	0	0	0	0	0.116447	0	0.0756431	0	0	0	0	0	0.0945282	0.112962
1298949	0	1	36	36.1	70	70	0	0	0	0	0	0.0865754	0	0	0	0.152633	0.065737	0	0	0	0	0	0	0	0	0.0412939	0	0	0	0	0.229763	0.197846	0	0	0	0.180878	0	0	0	0	0.322645	0	0	0	0	0	0.0460424	0	0
1281344	0	1	36	36.8	101	68	0	0	0	0	0	0.0632625	0	0	0	0	0	0	0	0	0.137561	0	0	0.0643222	0	0.0301743	0	0	0	0	0	0	0	0	0.0792022	0	0	0	0	0	0.202083	0.0346158	0	0	0.0669332	0	0.0336442	0	0.0516937
A746308	0	0	36	36.2	84	66	0	0	0	0	0	0	0	0	0	0	0	0	0	0.103077	0	0	0	0	0	0	0	0	0.0838753	0.124798	0	0	0	0.387459	0	0	0	0	0	0	0	0.076723	0	0	0	0	0	0.0958777	0
A668793	0	1	36	36.8	74	65	0	0	0	0	0	0	0	0.0791389	0	0	0.101447	0	0	0	0	0	0	0	0	0	0	0.142867	0	0	0	0	0	0	0	0	0	0	0	0	0	0.146212	0	0	0	0	0	0.0913575	0.109173
A962539	0	1	36	36.3	96	60	1	1	0	0	0	0	0	0	0	0	0	0.100763	0	0.0671215	0	0	0	0.0928346	0	0	0	0	0	0.0812655	0	0	0	0	0.0571552	0	0	0	0	0	0	0.0499601	0	0.078994	0.096603	0.0661121	0	0	0.0746082
A910985	0	0	36	36	80	60	0	0	0	0	0	0.0423846	0	0	0	0	0	0	0	0	0.122884	0	0	0	0	0	0	0	0.0507078	0	0	0	0	0.0585607	0	0	0	0	0	0	0	0.0927676	0	0	0	0	0	0.057964	0
1224264	0	1	36	36.6	85	59	0	0	0	0	0	0.105985	0	0.0627782	0	0.186851	0	0	0	0	0.0768195	0	0	0	0	0.0505515	0	0	0	0	0	0	0	0	0.0663443	0	0	0	0	0	0.394978	0.0579924	0	0	0	0	0.0563646	0	0
A782878	0	0	36	36.6667	99.3333	88	0	0	0	0	0	0.0344918	0	0	0	0.0608091	0	0	0	0	0	0	0	0	0	0	0	0	0	0	0	0	0	0	0.0431824	0	0	0	0	0.0581074	0	0.0377463	0	0	0	0	0	0.04717	0.0563686
A917633	0	0	36	36.6667	99.3333	88	0	0	0	0	0	0.0243742	0	0	0	0	0.0370149	0	0	0	0	0	0	0	0	0	0	0.0521279	0	0	0	0	0	0	0	0.050924	0	0.0342278	0	0	0	0	0	0	0	0	0	0.0333335	0
A940601	0	0	36	36.6667	99.3333	88	0	0	0	0	0	0.0592738	0	0.0702197	0	0	0	0	0	0	0	0	0	0	0	0	0	0	0	0	0	0	0	0	0	0	0	0	0	0	0	0.0648666	0	0	0	0	0	0.0810612	0
A944547	0	1	36	36.2	87.6667	91.6667	1	0	0	0	0	0	0	0.111066	0	0	0.0355934	0	0	0.103381	0	0	0	0	0.0412525	0	0	0	0.0841225	0	0.0622027	0.053562	0.0454796	0	0.0586874	0	0	0.0329134	0.0598287	0	0	0	0.0474382	0.0811115	0	0.203653	0.0249297	0	0
1273898	0	1	37	36.2	90	121	1	1	0	0	0	0.135935	0	0.322076	0	0	0	0	0	0	0	0	0	0	0.119627	0.0648371	0	0	0	0	0.18038	0	0	0	0	0	0	0	0	0	0.434226	0.0743808	0	0	0	0	0.0722929	0	0.111077
1278106	0	0	37	36.4	89	118	0	0	0	0	0	0.114473	0	0.0678063	0	0	0.0869198	0	0	0	0	0	0	0	0	0	0	0	0	0	0	0	0	0	0	0	0	0	0	0	0.365668	0.0626371	0.115845	0	0	0	0.0608789	0	0
1296771	0	0	37	36.9	102	113	0	0	0	0	0	0.152463	0	0.0903087	0	0.134396	0	0	0	0	0	0	0	0.155016	0	0.0727201	0	0	0	0	0	0	0	0	0	0	0	0	0	0	0.568189	0.0834241	0	0	0	0	0.0810824	0	0
A652637	1	1	48	36.5	86	74	0	0	0	0	0	0	0	0.183803	0	0	0	0	0	0	0	0	0	0	0	0	0	0	0	0	0	0	0	0.142911	0.0647481	0	0	0	0	0	0	0.0565971	0	0	0	0	0	0	0
1225816	0	1	37	36.2	92	110	0	0	0	0	0	0.087967	0	0.0521058	0	0	0	0	0.0895699	0.0646675	0.06376	0.122459	0	0	0	0.0419576	0	0	0	0	0	0	0	0	0	0.183786	0	0	0	0	0.280998	0.0962672	0	0	0	0	0.0467825	0	0.0718805
1317222	0	1	37	36.6	136	109	0	0	0	0	0	0.115098	0	0.0681761	0	0	0	0	0	0	0	0	0	0	0	0.0548981	0	0	0	0	0	0	0	0	0.0720488	0	0	0	0	0	0.428939	0.188936	0	0	0	0	0.061211	0	0.0940497
1269247	0	0	37	36.6	77	105	0	1	0	0	0	0.0295262	0	0	0	0	0	0	0	0	0	0	0	0	0	0.0281663	0	0	0	0	0.0783598	0	0	0	0	0	0	0.0414626	0	0	0.157195	0	0	0	0	0	0.0314052	0	0
1302367	0	1	37	36.1	103	103	1	1	0	0	0	0.123945	0	0	0	0	0	0	0.252408	0	0.0898378	0	0	0	0	0.0591183	0	0	0.148285	0	0	0	0	0	0	0	0	0	0	0	0.461913	0.0678202	0	0	0	0	0.0659165	0	0.10128
1279350	0	1	37	36.3	74	102	1	1	0	0	0	0.127312	0	0	0	0	0	0	0.129632	0.0935913	0.0922779	0	0	0.129445	0	0.060724	0	0	0	0	0	0	0	0.0879504	0	0	0	0	0	0	0.474459	0.0696622	0	0	0	0	0.0677068	0	0
1240369	0	1	37	36.3	85	102	0	0	0	0	0	0.0931033	0	0	0	0.164141	0	0	0.0947998	0	0.0674829	0	0	0	0	0.0444075	0	0	0	0	0	0	0.180658	0	0.0582808	0	0	0	0	0.0784243	0.297405	0.050944	0	0	0	0.0674141	0.0495141	0	0
1317221	0	1	37	36.5	102	99	0	1	0	0	0	0.126797	0	0	0	0	0	0	0.129107	0	0.0919044	0	0	0.128921	0	0.0604782	0	0	0	0	0.168253	0	0	0	0	0.132455	0	0	0	0	0.472539	0.0693803	0	0	0	0	0.0674328	0	0
1256045	0	1	37	36.5	92	98	1	1	0	0	0	0.0983762	0	0	0	0	0	0	0	0	0	0	0	0	0	0	0	0	0	0	0	0	0	0	0	0.205533	0	0	0	0	0.366623	0	0	0	0	0	0.0523183	0	0
1255906	0	1	37	36.8	89	96	0	0	0	0	0	0.0899856	0	0	0	0	0	0	0	0	0.0652232	0	0	0	0	0.0429205	0	0	0	0.080091	0	0	0	0	0	0	0	0.0631817	0	0	0.335354	0.0492381	0.0910641	0	0	0	0.047856	0	0.07353
1256893	0	1	37	36.1	82	96	0	0	0	0	0	0.109159	0	0.0646583	0	0	0	0	0	0	0.07912	0	0	0	0.0960625	0.0520654	0	0	0	0	0	0.249454	0	0.0754095	0.0683311	0	0	0	0	0	0.348691	0.0597291	0	0	0	0.0790393	0.0580525	0	0
1236380	0	1	37	36.6	78	96	0	0	0	0	0	0.0869094	0	0	0	0	0	0	0	0	0	0	0	0	0	0.0414532	0	0	0	0	0	0	0	0	0	0	0	0	0	0	0.323889	0	0	0	0	0.188788	0.04622	0	0
A696221	1	1	49	36.6	79	83	1	0	0	0	0	0.104142	0	0	0	0	0	0	0	0	0	0	0	0	0	0.0993453	0	0	0.124593	0	0	0	0	0	0	0	0	0	0	0.175445	0	0.113968	0	0	0	0	0	0	0.170195
1224166	0	0	37	36	90	95	0	0	0	0	0	0.0813533	0	0.0321255	0	0.191235	0.0823624	0	0	0	0.0393108	0	0	0	0	0.0258687	0	0	0.0648859	0	0	0	0	0	0.0339504	0	0	0.0761609	0	0	0.202122	0	0.0548855	0	0	0	0.0288434	0	0.0443175
1252030	1	1	49	36.4	85	78	1	1	0	0	0	0.110459	0	0.130857	0	0	0	0	0.112472	0	0.0800628	0	0	0	0	0.0526857	0	0	0	0	0	0	0	0.0763081	0	0	0	0	0	0	0.411653	0	0	0.0955654	0	0.0799811	0.0587443	0	0
1305744	0	1	37	36.7	103	93	0	0	0	0	0	0.110367	0	0	0	0	0	0	0	0	0	0	0	0	0	0.0526416	0	0	0.0660199	0.0982311	0	0	0	0	0	0	0	0	0	0	0.411309	0.0603902	0	0	0	0	0.0586951	0	0.090184
1285246	0	1	37	36.4	76	92	0	0	0	0	0	0.139051	0	0	0	0	0	0	0	0	0	0	0	0	0	0.0442156	0	0	0.110905	0	0	0	0	0	0.058029	0	0.102401	0	0	0	0.345473	0.0507239	0.0938119	0.0802016	0	0.201368	0	0	0
A698721	0	1	37	36.7	80	91	0	0	0	0	0	0	0	0.0660775	0	0	0.0847038	0	0	0	0	0	0	0	0.0981711	0	0	0	0	0	0	0	0	0.0770648	0	0	0	0.078326	0	0	0	0	0	0	0	0	0	0.0762795	0
1244273	0	1	37	36.6	51	90	0	0	0	0	0	0.101387	0	0	0	0	0.0769836	0	0	0	0	0.282283	0	0	0.0892235	0	0	0	0.0606485	0	0	0	0	0	0	0.317735	0	0	0	0	0.323866	0	0	0	0	0	0.0539196	0	0
1293194	0	1	37	36.5	77	89	0	0	0	0	0	0.106747	0	0.126459	0	0	0	0	0	0	0	0	0	0	0	0.0509149	0	0	0.0638544	0	0	0	0	0	0.0668213	0	0.117917	0	0	0	0.397817	0.0584093	0	0.0923533	0	0.154586	0	0	0
1282801	0	1	37	36.3	66	89	1	1	0	0	0	0.0547252	0.167187	0	0	0	0	0	0	0	0.0793315	0	0	0.111284	0	0.0522046	0	0	0	0	0.145236	0	0	0.0756111	0.0685138	0	0	0	0	0	0.291353	0.0598888	0	0	0.115801	0.0792506	0.0582077	0	0.0894352
1220349	0	1	37	36.2	93	88	0	0	0	0	0	0.100022	0	0	0	0.264508	0.0759467	0	0.101844	0.0735292	0	0	0	0	0.0880218	0.0477073	0	0	0	0	0	0	0	0	0	0	0	0	0	0	0.319505	0	0	0	0	0	0.0531934	0	0
1287555	0	1	37	36.2	74	88	0	0	0	0	0	0.0943983	0	0.0559153	0	0	0	0	0	0	0	0	0	0	0	0.0450252	0	0	0	0	0	0	0	0	0.0590915	0	0	0	0	0	0.351799	0	0	0.0816701	0	0.0683518	0.0502028	0	0
A653873	1	1	49	36.3	68	76	0	0	0	0	0	0	0	0.096035	0	0	0	0.089462	0	0	0	0	0	0.0824229	0	0	0	0	0.048492	0	0	0	0	0.112004	0.0507451	0	0	0.0569182	0	0	0	0	0	0.0701345	0	0.0586974	0	0	0
1299841	0	1	37	36.3	93	86	1	1	0	0	0	0.0784236	0	0	0	0	0	0	0	0	0	0	0	0	0.0690149	0.0374057	0	0	0	0	0	0	0	0	0.0490916	0	0	0.0550636	0	0	0.292265	0	0	0	0	0	0.166828	0	0
1256615	0	1	37	36.4	68	85	0	0	0	0	0	0.12748	0	0	0	0	0	0	0	0	0	0	0	0	0	0.0405362	0	0	0.152514	0	0	0	0	0	0.0532001	0	0.09388	0	0	0	0.316725	0.0465029	0	0.0735277	0	0.184612	0	0	0
A716586	0	0	37	36.5	89	85	0	0	0	0	0	0	0	0	0	0	0	0	0	0.0891921	0	0	0	0	0	0.0578697	0	0	0	0.107987	0.160996	0	0.117713	0	0	0.126742	0.134024	0	0	0	0	0.0663878	0	0	0	0.175702	0	0.0829622	0.0991405
1244432	0	0	37	36.4	75	84	0	0	0	0	0	0.0967926	0	0	0	0	0	0	0	0	0	0	0	0	0	0.0461672	0	0	0	0	0	0	0	0	0.0605903	0	0	0	0.247074	0	0.360721	0	0	0	0	0	0.0514761	0	0.0790921
1269587	0	1	37	36.3	93	84	0	0	0	0	0	0.0621098	0	0	0	0	0	0	0	0	0	0	0.0589526	0	0	0.0296245	0	0	0.11146	0	0	0	0	0.128721	0	0	0	0	0	0	0.198401	0	0	0	0	0	0.0330311	0	0.0507518
1239068	0	1	37	36.5	100	83	0	0	0	0	0	0.0768556	0	0	0	0	0	0	0	0	0	0	0	0	0	0.0366578	0	0	0.045974	0.0684048	0	0	0	0.106188	0.0481101	0	0.0848978	0	0	0	0.286421	0.0420537	0	0.0664927	0	0.111299	0.0408732	0	0
1268179	0	1	37	36.5	71	81	1	1	0	0	0	0.108972	0	0.129095	0	0	0	0	0	0	0.0789847	0	0	0	0	0.0519763	0	0	0	0	0	0	0	0.0752806	0.0682143	0	0	0	0	0	0.406111	0.059627	0	0	0	0	0.231813	0	0
1280182	0	1	37	36.5	60	81	0	1	0	0	0	0.0943888	0	0.111819	0	0	0	0	0	0	0.136829	0	0	0	0	0.0450207	0	0	0	0	0	0	0	0	0	0	0	0	0	0	0.251259	0.154942	0	0	0	0	0.0501977	0	0
A931181	0	1	37	36	106	81	1	0	0	0	0	0	0	0	0	0	0	0	0	0	0	0	0	0	0	0	0	0	0	0.0994631	0	0	0	0	0	0	0	0	0	0	0	0	0	0	0	0	0	0.0764138	0
1238288	0	0	37	36.4	96	81	0	0	0	0	0	0.114021	0	0.135077	0	0.201019	0	0	0.232197	0	0.0826442	0	0	0.115931	0	0.0543845	0	0	0.136411	0	0	0	0	0	0	0	0	0	0	0	0.424926	0	0	0.0986467	0	0.16512	0.0606383	0	0.0931698
1279093	0	0	37	36	74	80	0	0	0	0	0	0.0552961	0	0	0	0.146231	0.0419865	0	0.0563037	0	0.0801591	0	0	0	0.0486621	0.0263746	0	0	0	0	0.0733753	0	0	0	0	0	0	0	0	0	0.206074	0	0	0	0	0	0.0294075	0	0
1219052	0	0	37	36.5	94	79	0	0	0	0	0	0.0686376	0	0.121969	0	0.0605042	0.0521168	0	0	0	0.0497498	0	0	0	0	0.0327381	0	0	0	0	0	0	0	0	0	0	0	0.0481926	0	0.057816	0.219253	0	0.0694602	0	0	0	0.0365028	0	0
1266562	0	1	37	36.6	92	79	0	0	0	0	0	0.105295	0	0.0623698	0	0	0	0	0	0	0	0	0	0	0	0	0	0.112595	0	0	0	0	0	0	0	0	0	0	0	0	0.392408	0.0576151	0	0	0	0	0.0559979	0	0
A886380	0	0	37	36.5	87	78	0	0	0	0	0	0.0451317	0	0.106932	0	0.159135	0	0.0996133	0	0	0	0	0	0.183551	0.0794343	0	0	0.0965208	0.0539944	0.0803383	0	0	0	0.124713	0	0	0	0	0	0	0	0	0	0.0780927	0	0.0653578	0	0	0
1314008	0	1	37	36.5	78	78	0	0	0	0	0.11543	0.104662	0	0	0	0	0	0	0.106569	0	0	0	0	0	0	0.0499205	0	0	0.125215	0	0	0	0	0.072303	0.0655162	0	0.115614	0	0	0	0.390048	0.0572686	0	0.0905496	0	0.151567	0.0556611	0	0
1227454	0	0	37	36.4	80	77	0	0	0	0	0	0.109773	0	0.130044	0	0	0	0	0	0	0	0	0	0.111612	0	0.0523584	0	0	0.196994	0	0	0.250858	0	0	0.0687157	0	0	0.077075	0	0.0924657	0.350653	0.0600653	0	0	0	0	0.0583793	0	0
1316454	0	1	37	36.6	86	77	0	0	0	0	0	0.0761523	0	0	0	0	0	0	0	0	0	0	0	0	0	0.0363224	0	0	0	0	0	0	0	0	0	0	0	0	0	0	0.2838	0.0833377	0.077065	0	0	0	0.0404992	0	0
A907445	1	1	49	36.2	62	70	0	0	0	0	0	0	0	0	0	0	0.0846287	0	0.113487	0	0	0	0	0.113323	0.0980841	0	0	0	0	0.198401	0	0	0	0	0	0	0	0	0	0	0	0.0609861	0.112791	0	0	0.0807027	0	0.0762119	0
1244759	0	1	37	36.2	82	76	0	0	0	0	0	0.203703	0	0	0	0	0	0	0	0	0	0	0	0	0	0.0485801	0	0	0.121852	0	0	0.116378	0	0.0703616	0.063757	0	0.112509	0	0	0	0.379575	0.0557308	0	0.0881183	0	0.147497	0	0	0
1318082	0	0	37	36.5	76	75	0	0	0	0	0	0.115942	0	0	0	0	0	0	0	0	0.168074	0	0	0	0	0.0553011	0	0	0	0	0	0.264957	0	0.0800961	0	0	0	0	0	0	0.370361	0	0	0	0	0	0.0616604	0	0
1272440	0	0	37	36.4	73	75	0	0	0	0	0	0.123937	0	0	0	0	0	0	0	0	0	0	0	0	0	0.0394096	0	0	0.0988501	0	0	0	0	0	0.0517215	0	0.0912707	0	0	0	0.307922	0.0452104	0	0.071484	0	0.17948	0	0	0
1272292	0	0	37	36.5	79	75	0	0	0	0	0	0.105503	0	0.0624929	0	0	0	0	0	0	0	0	0	0	0	0.0503218	0	0	0	0	0	0	0	0.0728841	0	0	0	0	0	0	0.393183	0	0	0	0	0	0.224434	0	0
A976183	1	1	49	36.5	70	69	0	0	0	0	0	0	0	0.12307	0	0	0	0.114647	0	0	0	0	0	0.105626	0	0.0495506	0	0	0	0	0	0	0	0.0717672	0	0	0	0.145883	0	0	0	0	0	0	0	0	0	0	0
A710073	0	1	37	36.3	66	74	0	0	0	0	0	0	0	0	0	0	0	0	0	0	0	0	0	0	0	0	0	0	0	0	0	0	0	0.0767844	0	0	0	0	0	0	0	0	0	0	0	0	0	0	0
A935429	0	1	37	36.5	105	74	1	0	0	0	0	0	0	0.09364	0	0	0	0	0	0	0	0	0	0.0803673	0	0	0	0	0	0	0	0	0	0.0546051	0	0	0	0	0	0	0	0.0432507	0	0	0	0	0	0.0540487	0
A885337	0	0	37	36.2	60	73	0	0	0	0	0	0.080719	0	0	0	0	0	0	0	0.118678	0	0	0	0	0	0	0	0	0	0	0	0	0	0	0.101057	0	0	0	0	0	0	0	0	0.13967	0.170805	0.116894	0	0.110389	0
1300200	0	1	37	36.8	80	73	0	1	0	0	0	0.0439457	0	0	0	0	0.0667362	0	0	0	0	0	0	0	0	0.0209608	0	0	0	0	0	0	0	0	0	0	0	0	0	0	0.163774	0.0721383	0.0444724	0	0	0	0.0233711	0	0
A655490	0	0	37	36.4	81	73	0	0	0	0	0	0	0	0.0485573	0	0	0	0.0904678	0	0	0	0	0	0	0	0	0	0	0	0	0	0.187336	0	0	0	0	0	0	0	0	0	0	0	0.070923	0	0.0593573	0	0	0
A779968	1	1	49	36.5	60	59	0	0	0	0.12685	0	0	0	0	0	0	0.13061	0	0	0	0	0	0	0.0874473	0	0.0410226	0	0	0.102896	0	0	0	0	0.0594156	0	0	0	0	0	0	0	0.0470609	0	0	0	0.0622755	0.0457399	0	0
A662244	0	1	37	36.5	78	70	0	0	0	0	0	0	0	0	0	0	0	0	0	0	0.187657	0	0	0	0	0	0	0.138425	0	0	0	0	0	0.268285	0	0	0	0	0	0	0	0	0	0	0	0	0	0	0
A891621	1	1	50	36.4	76	96	0	0	0	0	0	0	0	0	0	0	0	0	0	0.10195	0	0	0	0	0	0	0	0	0	0	0	0	0	0	0.0868127	0	0	0	0	0	0	0.0758841	0	0	0	0	0	0.0948293	0
1242279	0	0	37	36.8	94	70	0	0	0	0	0	0.129304	0	0	0	0	0	0	0	0	0	0	0	0	0	0.0616743	0	0	0	0	0	0	0	0	0	0	0	0	0	0	0.413044	0.0707525	0	0	0	0	0.0687665	0	0
1228587	0	1	37	36.6	78	70	0	0	0	0	0	0.0666761	0	0	0	0	0	0	0	0	0	0	0	0	0	0.0318025	0	0	0.0398847	0	0	0	0	0.0460615	0.0417379	0	0.0736531	0	0	0	0.248485	0.0364837	0	0.0576858	0	0.0965574	0.0709191	0	0
1278291	0	1	37	36.3	51	70	1	1	0	0	0	0.115095	0	0.204524	0	0	0	0	0	0	0.083423	0	0	0	0	0	0.120806	0	0	0	0	0	0	0	0	0	0	0	0	0	0.367655	0	0	0	0	0	0.0612098	0	0.0940478
1235806	0	1	37	38.3	80	70	0	0	0	0	0	0.0886842	0	0	0	0.15635	0	0	0	0	0.0642798	0	0	0	0	0.0422997	0	0	0	0	0	0	0	0	0.111029	0	0	0.0622679	0	0	0.283289	0.048526	0	0.0767264	0.0938299	0	0.0471639	0	0
A773345	0	0	37	36.6	85	69	0	0	0	0	0	0	0	0.0555142	0	0	0	0	0.095429	0	0	0	0	0	0	0	0	0	0.0560628	0	0	0	0	0	0	0	0	0	0	0.0789448	0	0.0512822	0	0	0	0	0	0.0640853	0
1301308	0	1	37	36.5	100	69	0	0	0	0	0	0.0460617	0	0	0	0	0	0	0.093802	0	0	0	0	0	0	0.0439401	0	0	0	0	0.122243	0	0	0	0	0	0	0	0.117578	0	0.245229	0	0.0932274	0	0.0974687	0	0.0489929	0	0
1247831	0	0	37	36.5	76	69	0	0	0	0	0.0935199	0.0847959	0	0	0	0	0.0643858	0	0.086341	0	0.0614616	0	0	0	0	0.0404451	0	0	0	0	0	0	0	0	0	0	0.093669	0	0	0	0.270868	0.0463984	0	0	0	0	0.045096	0	0
A956384	0	0	37	36	68	69	0	0	0	0	0	0.0578831	0	0.0685722	0	0	0	0	0	0	0	0	0	0	0	0	0	0	0	0	0	0	0	0	0	0	0	0	0	0	0	0.0633447	0	0	0	0	0	0.0791594	0
1222202	0	0	37	36.4	66	68	0	0	0	0	0	0.0811544	0	0.0480704	0	0	0.0616208	0	0	0	0.117644	0	0	0	0.0714181	0.0387082	0	0	0.0970909	0	0	0	0	0	0.050801	0	0	0.056981	0	0.0683593	0.259236	0.0444059	0	0	0	0	0.0431594	0	0.0663137
A744588	1	0	50	36.6	77	92	0	0	0	0	0.0879982	0	0	0.0472618	0	0	0	0	0	0	0	0	0	0	0	0	0	0	0.0477289	0	0	0	0	0.165361	0	0	0	0.0560225	0	0.0672094	0	0	0	0	0	0	0	0.0545588	0
A677228	0	1	37	36.8	62	68	0	0	0	0	0	0.0827173	0	0	0	0.145831	0	0	0	0	0.11991	0	0	0	0	0	0	0	0.0989608	0	0	0	0	0.228573	0	0	0	0	0	0	0	0	0	0.143128	0	0	0	0.113122	0
1312719	0	0	37	36.5	78	68	0	0	0	0	0	0.102011	0	0.0604243	0	0	0	0	0	0	0.0739391	0	0	0	0.0897722	0.048656	0	0	0	0	0.135363	0	0	0	0	0	0	0	0	0.0859273	0.325858	0.167454	0	0	0	0	0.108502	0	0.0833559
1255543	0	1	37	36.6	97	68	0	0	0	0	0	0.0805169	0	0	0	0.212927	0	0	0	0.0591906	0.05836	0	0	0	0	0.0384042	0	0	0	0	0	0	0.156235	0.0556231	0	0.0841101	0	0	0	0	0.300066	0.044057	0	0	0	0	0.0428204	0	0
1236481	0	0	37	36.3	76	67	0	0	0	0	0	0.0948094	0	0.0561588	0	0	0	0	0	0	0	0	0	0	0.0834349	0.0452213	0	0	0	0	0	0	0	0.0654968	0.0593488	0	0	0.0665686	0	0.0798614	0.302855	0.0518776	0	0	0	0	0.0504214	0	0.0774716
1272678	0	0	37	36.5	78	67	0	0	0	0	0	0.0891743	0	0.105642	0	0	0	0	0	0	0.0646351	0	0	0	0	0.0425335	0	0	0	0	0	0	0	0.123208	0.0558214	0	0.0985055	0	0	0	0.33233	0.0487942	0	0.0771504	0	0.129138	0	0	0
A705271	1	0	50	36.5	73	85	0	0	0	0	0	0	0	0	0	0.116287	0	0	0	0	0	0	0	0.134129	0	0.0629218	0.138466	0	0	0	0	0	0	0	0	0	0	0	0	0.111121	0	0	0	0.114132	0.139574	0.19104	0	0.0902049	0
A602890	0	0	37	36.5	66	67	0	0	0	0	0	0	0	0	0	0	0	0.06908	0	0	0	0	0	0	0	0	0	0	0	0.0557131	0	0	0	0	0	0.0653895	0	0.0439506	0	0	0	0	0	0	0	0	0	0	0
1256478	0	0	37	36.3	120	66	0	0	0	0	0	0.061095	0	0.0361886	0	0.107711	0	0	0	0	0	0	0	0	0	0.0291405	0	0	0	0.0543772	0	0	0.0592746	0	0	0.0638215	0	0	0	0	0.227686	0.0334298	0	0	0	0	0.0324915	0	0.0499226
1271402	0	1	37	36.3	82	65	0	0	0	0	0	0.0679766	0	0	0	0.119843	0	0	0.0692153	0	0	0	0.0645212	0	0	0.0324228	0	0	0.0406627	0.0605021	0	0	0	0	0	0	0	0.0477285	0	0	0.253332	0	0	0	0	0	0.0361512	0	0
A846924	0	1	37	36.2	84	64	0	0	0	0	0	0	0	0	0	0.144042	0	0	0	0	0	0	0	0	0	0	0	0	0	0	0.216831	0	0	0	0	0.170698	0	0	0	0	0	0.0894118	0	0	0	0	0	0.111734	0
A730138	1	1	50	36	97	84	0	0	0	0	0.139462	0	0	0	0	0	0	0	0	0	0	0	0	0	0	0	0	0	0.151284	0	0	0	0	0.0873567	0	0	0	0.0887863	0	0	0	0.069192	0	0	0	0.0915615	0	0	0
1225707	0	0	37	36.5	71	62	0	0	0	0	0	0.0891411	0	0.0528012	0	0	0.0676851	0	0.0907654	0	0	0	0	0	0.0784466	0.0425176	0	0	0.053323	0	0	0	0	0.0615809	0	0	0	0.0625887	0	0	0.332206	0	0	0	0	0	0.0948137	0	0.0728398
1249652	0	0	37	36.5	80	62	0	0	0	0	0	0.103917	0	0	0	0	0	0	0	0	0	0	0	0	0	0.0495653	0	0	0	0	0	0	0	0	0.1301	0	0	0	0	0	0.387272	0	0	0	0	0	0.055265	0	0.0849137
A677947	0	0	37	36.5	82	61	0	0	0	0	0	0.0479095	0	0	0	0	0	0	0	0	0	0.26678	0.181897	0	0	0	0	0	0	0	0	0	0	0	0.0599808	0.20019	0	0	0	0.0807118	0	0.05243	0	0.0828992	0	0	0	0.0655197	0
A889022	0	0	37	36	73	60	0	0	0	0	0	0	0.113312	0	0	0	0.0563256	0	0	0	0	0	0	0	0.065281	0	0	0.0793231	0.0887478	0	0	0	0	0.0512459	0	0	0	0	0	0.0624851	0	0.04059	0	0	0	0	0	0	0
A833818	0	0	37	36.3	46	59	0	0	0	0	0	0.0614223	0	0	0	0	0	0.135569	0	0	0	0	0	0	0.108107	0	0	0	0	0.109337	0	0	0	0	0	0	0	0	0	0	0	0.0672179	0	0	0	0	0	0	0
1252029	0	0	37	36.4	70	54	0	0	0	0	0	0.0944146	0	0.0559249	0	0	0	0	0	0	0.0684334	0	0	0	0	0.045033	0	0	0	0	0	0	0	0	0	0	0	0	0	0	0.301594	0	0	0	0	0	0.100423	0	0
A929291	1	1	50	36.2	84	82	1	1	0	0	0	0	0	0.0730668	0	0	0.0936632	0	0	0	0	0	0	0	0.108555	0.117673	0	0	0	0.109791	0	0	0	0	0	0	0	0.259833	0	0	0	0.0674967	0	0	0	0	0	0.0843479	0
A623106	0	1	38	36	117	124	0	0	0	0.261533	0	0.044331	0	0	0	0	0	0.0978459	0	0.0651783	0	0	0	0	0	0	0	0	0.0530364	0	0	0	0	0	0	0	0	0	0	0	0	0	0	0.153414	0	0	0	0	0
1287487	0	1	38	36.3	107	120	1	1	0	0	0	0.0903448	0	0.107028	0	0	0	0	0.091991	0.0664155	0.0654835	0	0	0	0.0795059	0.0430918	0	0	0	0	0	0	0	0	0	0	0	0	0	0	0.240494	0.0494347	0	0	0	0	0.048047	0	0
A708108	0	1	38	36.5	74	116	1	1	0	0	0	0	0	0	0	0	0	0	0.0953153	0.0688155	0	0	0	0	0.082379	0	0	0	0	0	0.124216	0	0.0908203	0	0.0585977	0.0977871	0	0	0	0	0	0	0	0	0	0	0	0	0
1216634	0	1	38	36.1	78	109	1	1	0	0	0	0.120599	0	0.0714348	0	0	0	0	0	0.0886564	0	0.167887	0	0	0	0.0575222	0	0	0	0	0	0	0	0	0	0	0	0	0	0	0.449442	0	0	0	0	0	0.0641368	0	0
A642463	0	0	38	36.3	96	102	0	0	0	0	0.159523	0	0	0.171353	0	0	0	0	0	0	0	0	0	0	0	0	0	0	0.086523	0.128738	0	0	0	0.0999225	0.0905431	0	0	0	0	0	0	0	0	0	0	0	0	0.0989043	0
A657116	0	1	38	36.6	89	101	0	1	0	0	0	0	0	0	0	0.104456	0	0	0	0	0.0858892	0.164961	0	0	0	0	0	0	0	0	0	0	0	0	0	0.247572	0	0	0	0.0998149	0	0.0648393	0.119918	0	0	0	0	0.0810271	0
A837352	0	1	38	36.6	102	100	0	0	0	0	0	0	0	0.117199	0	0	0	0.218355	0	0	0	0	0	0	0	0	0	0	0	0	0	0	0	0.136686	0	0	0	0	0	0	0	0.108264	0	0	0	0	0	0	0
1298663	0	1	38	36.3	81	100	0	0	0	0	0	0.15528	0	0	0	0	0.0589522	0	0.0790547	0.0570757	0	0	0	0	0	0	0	0	0	0	0	0	0	0	0	0.0811048	0	0	0	0	0.248009	0	0	0	0	0	0.0412904	0	0
1235316	0	0	38	36	100	99	0	0	0	0	0	0.0809353	0	0.0479407	0	0.0713446	0	0	0	0	0	0	0	0	0	0.0386037	0	0	0	0	0.107397	0	0	0	0.0506639	0.0845473	0	0	0	0	0.344715	0.044286	0	0	0	0	0.0430429	0	0
1242053	0	0	38	36.6	76	98	0	0	0	0	0	0.123747	0	0	0	0.109083	0	0	0	0	0.0896939	0	0	0	0	0.0590236	0	0	0	0	0	0	0	0	0	0	0	0	0	0	0.461173	0	0	0	0	0	0.0658109	0	0
1295439	0	1	38	36.9	101	98	1	1	0	0	0	0.0826124	0	0.0489341	0	0	0	0	0.0841177	0.0607311	0	0	0	0	0.0727012	0.0394036	0	0	0	0	0	0	0	0	0	0	0.091257	0	0	0	0.307875	0	0	0	0.0874058	0	0.0439348	0	0
A826664	1	1	51	36.3	81	88	1	0	0	0	0	0.0682181	0	0	0	0	0.103596	0.150569	0	0.100299	0	0.189934	0	0	0.120068	0.065076	0	0	0.0816143	0	0.362089	0	0	0.0942537	0	0.28505	0	0	0	0	0	0	0	0	0	0	0	0	0
A758206	0	1	38	36.3	92	96	0	0	0	0	0	0	0	0.0861138	0	0	0	0	0.14803	0.106874	0	0	0	0	0	0	0	0	0	0.129395	0	0	0	0	0.0910054	0	0.160593	0.102076	0	0	0	0.079549	0.147123	0	0	0	0	0.0994093	0
1305058	0	1	38	36.5	64	96	1	1	0	0	0	0.0823967	0	0.0488063	0	0	0	0	0.0838981	0	0	0	0	0	0	0	0	0	0	0.0733366	0	0	0	0	0.0515787	0	0	0	0	0	0.307072	0	0	0	0	0.0596617	0.0438201	0	0
1239030	0	1	38	36.2	75	94	0	0	0	0	0	0.122692	0	0	0	0	0	0	0	0	0	0	0	0	0.107972	0.0585202	0	0	0	0	0	0	0	0	0.0768026	0	0	0	0	0	0.457241	0.0671341	0	0	0	0	0.0652497	0	0
A607738	0	1	38	36.4	72	94	0	0	0	0	0.128906	0	0.178537	0.0692324	0	0	0.088748	0	0	0.085923	0	0	0	0	0	0	0	0	0.139833	0	0	0	0.113398	0.0807443	0.0731651	0	0	0	0	0	0	0.0639546	0	0	0	0	0	0.0799215	0
1237386	0	1	38	36.3	83	93	1	1	0	0	0	0.0945478	0	0.0560038	0	0	0	0	0	0	0	0	0	0	0.0832047	0.0450965	0	0	0	0	0.250921	0	0	0.0653161	0	0.0987672	0	0.066385	0	0	0.100673	0.0517344	0	0	0	0	0.0502823	0	0.0772579
1316418	0	1	38	36.5	79	93	0	0	0	0	0	0.120258	0	0.142466	0	0.106008	0	0	0.12245	0.0884059	0	0.167412	0	0	0	0.0573596	0	0	0	0	0	0	0	0	0	0.125625	0.132842	0	0	0	0.384148	0.0658027	0	0	0	0	0.0639556	0	0
1227025	0	1	38	36.3	95	93	0	0	0	0	0	0.128631	0	0	0	0	0	0	0	0	0	0	0	0	0	0.0409021	0	0	0.102594	0	0	0	0	0	0.0536804	0	0.0947274	0	0	0	0.273929	0.0469227	0.0867818	0.0741914	0	0.186278	0.0456056	0	0
1266821	0	1	38	36.6	69	92	0	0	0	0	0	0.107381	0	0.0636052	0	0	0	0	0	0	0	0	0	0	0	0.0512174	0	0	0.0642337	0	0	0	0	0	0	0	0	0	0	0	0.400181	0	0	0	0	0	0.114214	0	0
A750052	0	0	38	36.2	102	92	0	0	0	0	0	0	0	0.053122	0	0	0.0680963	0	0	0.0659287	0	0	0	0	0	0	0	0	0	0.0798213	0	0	0	0	0.0561395	0	0	0.0629689	0	0	0	0	0	0.0775902	0.0948863	0	0	0.0613237	0
A684983	0	1	38	36.6	90	91	1	0	0	0	0	0	0	0.100084	0	0	0.128297	0	0	0	0	0	0	0	0	0	0	0	0	0	0	0	0	0.233452	0.10577	0	0	0	0	0	0	0.0924546	0	0	0	0	0	0	0
1278452	0	1	38	36.5	91	90	0	0	0	0	0	0.102725	0	0	0	0	0.0779996	0	0	0	0	0	0	0	0	0	0	0	0	0	0	0	0	0	0	0.10731	0.113474	0	0	0	0.328141	0.056209	0	0	0	0.0743811	0.0546312	0	0
1250042	0	1	38	36	60	90	0	0	0	0	0	0.117712	0	0.0697248	0	0	0	0	0	0	0	0	0	0	0	0.0561452	0	0	0	0	0	0	0	0	0.147371	0	0	0	0	0	0.188007	0	0	0	0	0.170466	0.0626015	0	0.192372
1234327	0	1	38	36.1	82	90	0	0	0	0	0	0.11354	0	0.201761	0	0	0	0	0	0	0.164592	0	0	0.115442	0	0	0	0	0.0679181	0	0	0	0	0	0.0710738	0	0	0.07972	0	0	0.362687	0.0621266	0	0	0	0	0.0603827	0	0
A683573	1	1	51	36	77	87	0	0	0	0	0	0	0	0	0	0	0	0	0	0	0	0	0	0	0	0.0427329	0	0.0958033	0	0	0	0	0	0	0	0	0	0	0	0	0	0	0	0	0	0	0	0.0612621	0
1288012	0	1	38	36.2	85	87	0	0	0	0	0	0.104174	0	0.0617057	0	0	0.0790996	0	0	0	0	0	0	0.105919	0	0.0496879	0	0	0	0	0	0	0.10107	0	0.0652108	0	0	0	0	0	0.38823	0.0570016	0	0	0	0	0.0554016	0	0
A693785	0	1	38	36.5	80	87	0	0	0	0	0.110656	0	0	0.118862	0	0	0.0761837	0	0	0	0	0	0	0	0	0	0	0	0	0	0	0	0	0.138626	0	0	0	0.0704474	0	0	0	0	0	0	0	0	0	0.0686068	0
A736820	0	1	38	36.2	92	86	1	0	0	0	0	0	0	0	0	0	0	0	0	0	0	0	0	0	0	0	0	0	0.218376	0	0	0.278087	0.118062	0	0	0	0	0	0	0	0	0.0665849	0	0	0	0.352446	0	0.0832085	0.0994348
1305736	0	0	38	36.5	78	86	0	0	0	0	0	0.0870815	0	0	0	0	0	0	0	0	0	0	0	0	0	0.0415353	0	0	0	0	0	0	0	0	0	0	0	0.0611427	0	0.073352	0.278169	0.0476491	0	0	0	0.0630538	0.0463116	0	0
A712072	1	1	51	36.2	70	85	1	0	0	0	0	0	0	0.129679	0	0	0	0	0	0.0804712	0	0.152386	0	0	0.096332	0	0	0	0.130961	0	0	0	0	0	0.0685228	0.11435	0	0	0	0.0922062	0	0.0598967	0	0.0947051	0	0	0	0.0748505	0
1290356	0	0	38	36.7	72	85	0	0	0	0	0	0.0692805	0	0	0	0	0	0	0	0	0	0	0	0	0	0.0330447	0	0	0.0414427	0	0	0	0	0	0.0433682	0	0	0	0	0	0.258191	0.0379087	0	0	0	0	0.0368447	0	0
1274119	0	0	38	36.5	88	84	0	0	0	0	0	0.100448	0	0	0	0	0	0	0	0	0.0728062	0	0	0.10213	0	0.0479105	0	0	0	0	0	0	0	0	0	0	0	0	0	0	0.374343	0.0549627	0	0	0	0	0.16026	0	0
1228333	0	1	38	36.4	70	82	0	0	0	0	0	0.0856981	0	0.0507619	0	0	0	0	0	0	0	0	0	0	0	0.0408754	0	0	0.0512635	0	0	0	0	0.0592025	0.0536453	0	0	0.0601713	0	0	0.27375	0	0	0	0	0.0620521	0.0911517	0	0.0700265
1217101	0	1	38	36.5	80	82	0	0	0	0	0	0.0527572	0	0.0624998	0	0	0	0	0.107437	0	0	0.146887	0	0	0	0	0	0	0	0	0	0	0	0	0.06605	0	0.116556	0.074085	0	0	0.2247	0.0577352	0	0	0.111637	0.0764008	0.0561146	0	0
A665350	0	1	38	36.5	96	81	0	0	0	0	0	0	0	0.0570133	0	0	0	0.106222	0.0980059	0	0	0	0	0	0	0	0	0	0.0575767	0.0856684	0	0	0	0	0	0	0	0	0	0	0	0.052667	0	0	0	0	0	0	0
1216501	0	1	38	36.6	86	80	0	0	0	0	0	0.125588	0	0.0495935	0	0.147608	0	0	0	0	0	0	0	0	0	0.0399346	0	0	0	0	0.1111	0	0	0	0	0.0874621	0	0	0	0	0.222874	0	0	0	0	0	0.0445268	0	0
A637440	1	1	51	36.6	48	84	0	1	0	0	0	0	0	0.050759	0	0	0	0	0.0872548	0	0	0	0	0	0	0	0	0	0	0	0	0	0	0	0.0536423	0	0	0.120336	0.109371	0	0	0	0	0.0741388	0.0906655	0	0	0.0585959	0
1262789	0	1	38	36.8	74	79	0	0	0	0	0	0.159552	0	0.0630052	0	0	0	0	0	0	0	0	0	0.10815	0	0.0507343	0	0	0.127256	0	0	0.121538	0	0	0	0	0	0	0	0	0.396406	0.116404	0.107643	0	0	0	0.0565684	0	0.0869163
1288067	0	1	38	36.3	82	78	0	0	0	0	0	0.0831713	0	0	0	0.146631	0	0	0	0	0.060284	0	0.0789435	0	0.073193	0.0396702	0	0	0	0	0.220729	0	0	0	0	0.173766	0	0	0	0	0.309958	0	0	0	0	0	0.044232	0	0.0679618
A700201	1	1	51	36.7	70	83	0	0	0	0	0	0	0	0.206541	0	0	0	0	0	0.128167	0	0	0	0	0.153429	0	0	0	0.104291	0.155175	0	0	0	0.120442	0	0	0	0	0	0	0	0.095398	0	0	0	0	0	0	0
A747197	0	1	38	36.3	87	78	1	0	0	0	0	0	0	0	0	0	0	0	0	0.0832492	0.082081	0	0	0	0.298973	0.0540139	0	0	0	0	0	0	0	0	0.0708883	0	0	0	0	0	0	0.0619644	0	0.0979744	0	0	0	0.0774345	0
A920987	1	1	51	36.3	91	83	0	0	0	0	0	0	0	0	0	0	0.0997153	0	0	0	0	0	0	0	0	0	0	0.140429	0.0785567	0	0	0	0	0	0.0822067	0	0	0	0	0	0	0.071858	0	0	0	0	0	0.089798	0
1294318	1	1	51	36.3	60	75	0	0	0	0	0	0.119055	0	0	0	0	0	0	0.121225	0	0	0	0	0	0	0	0	0	0	0	0	0	0	0	0.0745262	0	0	0	0	0	0.443688	0	0	0	0	0.0862053	0.0633158	0	0
A775339	0	0	38	37.1	88	75	0	0	0	0	0	0	0	0	0	0	0	0	0	0	0	0	0	0.122191	0	0	0	0	0.0718891	0	0	0	0	0.0830223	0	0	0	0	0	0	0	0.0657589	0	0	0.127152	0	0	0.0821763	0
A714390	0	1	38	36.1	79	75	0	0	0	0	0	0	0	0	0	0	0	0	0	0	0	0	0	0	0	0	0	0	0	0	0	0	0	0	0.0840166	0	0	0	0	0	0	0.07344	0	0	0	0	0	0.091775	0
1254029	0	1	38	36.2	78	74	0	0	0	0	0	0.0946643	0	0	0	0	0	0	0.0963893	0	0	0	0	0	0.0833072	0.0451521	0	0	0.056627	0.0842553	0	0	0	0	0.059258	0	0	0.0664668	0	0	0.302391	0	0	0	0.100157	0	0.0503443	0	0
1254666	0	1	38	36.6	89	74	1	1	0	0	0	0.0587639	0	0.0696156	0	0	0	0	0	0.0863986	0	0	0	0	0	0	0	0.125675	0	0	0	0	0	0.0811912	0.0735701	0.122773	0	0	0	0	0.375425	0.0643086	0	0	0	0.0850993	0	0.0803639	0
1273385	1	1	51	36.2	65	74	0	0	0	0	0	0.0555448	0	0.131604	0	0	0	0	0	0.0816657	0	0	0	0.225901	0	0	0	0	0	0	0	0	0	0.153487	0.06954	0	0	0	0	0	0.236573	0.0607858	0	0	0.117535	0.160875	0.0590795	0	0
A642501	0	0	38	36	91	72	0	0	0	0.116849	0	0	0	0	0	0	0	0	0	0	0	0	0	0	0	0	0	0	0	0	0	0	0	0	0	0	0	0	0	0	0	0	0	0	0	0.0573658	0	0.0541736	0
A776018	0	0	38	36.5	71	71	0	0	0	0	0	0.0580703	0.177407	0	0	0	0	0	0	0	0	0	0	0	0	0	0	0	0	0.10337	0	0	0	0	0	0	0	0	0	0	0	0.0635496	0	0	0	0	0	0.0794154	0
A764314	0	1	38	36.6	113	71	0	0	0	0	0	0	0	0	0	0	0	0.0859854	0	0	0	0	0	0	0	0	0	0	0	0	0	0	0	0	0	0	0	0	0	0.0656304	0	0.0426332	0	0	0	0	0	0	0
1312428	0	0	38	36.6	76	70	0	0	0	0	0	0.120429	0	0	0	0.106159	0	0	0	0	0	0	0	0	0	0.0574413	0	0	0	0	0	0	0	0.0831958	0	0	0.133031	0	0	0	0.384694	0	0	0.208383	0	0	0.0640466	0	0
A787153	1	1	51	36.7	65	71	0	0	0	0	0	0.0309406	0	0	0	0	0.0469866	0	0	0.0454909	0	0.0861451	0	0	0	0.0295155	0.0649519	0	0.0370165	0	0	0	0.0600373	0.0854983	0.0387364	0.0646428	0	0.0434487	0	0	0	0	0	0	0.0654718	0	0.0329096	0	0
1264062	0	0	38	36.5	78	70	0	0	0	0	0	0.126628	0	0.150012	0	0	0	0	0	0	0	0	0	0	0	0.0603979	0	0	0	0	0	0	0	0	0	0	0	0	0	0	0.471911	0	0	0	0	0	0.0673433	0	0
1226803	0	1	38	36.2	76	70	1	1	0	0	0.112436	0.101947	0	0.120773	0	0	0	0	0	0	0	0.141921	0	0	0	0.0486257	0	0	0	0	0.135279	0	0	0	0	0.212993	0	0	0	0	0.325655	0.0557831	0	0	0	0	0.0542173	0	0.083304
A888777	0	0	38	36.3	63	68	0	0	0	0	0	0	0	0	0	0	0	0	0	0	0	0	0	0	0	0	0	0	0.108604	0	0	0	0	0.125423	0	0	0	0	0	0	0	0	0	0.157075	0.19209	0	0	0.124145	0
A925747	0	0	38	36.5	98	68	0	0	0	0	0	0	0	0.15267	0	0	0	0	0	0	0	0	0	0	0	0	0	0	0	0	0	0	0	0.0593518	0	0	0	0	0	0.0723687	0	0	0	0	0	0	0	0.058747	0
1240466	0	1	38	36.4	97	68	0	0	0	0	0	0.0988601	0	0.117116	0	0.174291	0	0	0	0	0	0	0	0	0	0.0471533	0	0	0	0.0879897	0	0	0	0	0	0	0	0.0694127	0	0	0.368426	0	0	0	0	0	0.157727	0	0.0807815
1221072	0	0	38	36.5	109	68	0	0	0	0	0	0.0741694	0	0	0	0	0	0	0	0	0	0	0.0703992	0	0	0.0353766	0	0	0	0	0	0	0	0	0	0	0	0.0520766	0	0	0.27641	0	0	0	0	0	0.0394446	0	0
A685765	1	0	51	36.6	69	69	0	0	0	0	0.0990876	0	0	0	0	0	0.068219	0.0991507	0	0	0.260483	0	0	0	0.0790654	0.042853	0	0.0960725	0.107487	0.0799652	0	0	0	0.248267	0	0	0	0.189247	0	0.0756791	0	0.0491608	0	0	0	0	0	0	0
1283684	0	1	38	36.6	74	67	0	0	0	0	0	0.0762321	0	0	0	0	0	0	0	0	0	0	0	0	0	0.0363604	0	0	0.0912021	0	0	0	0	0	0.0477198	0.159268	0.0842091	0	0	0	0.284098	0.0417125	0	0.0659533	0	0.110396	0.0405417	0	0
1284988	0	1	38	36.5	78	67	0	0	0	0	0	0.0834841	0	0	0	0	0	0	0	0	0.181532	0	0	0	0.0734683	0.0398194	0	0	0	0	0	0	0	0	0	0	0	0	0	0	0.222231	0.0456806	0	0	0	0	0.0443984	0	0
A972283	0	0	38	36.3	98	67	0	0	0	0	0	0.0512176	0	0	0	0	0	0	0	0	0	0	0	0	0	0	0	0	0.0612754	0	0	0	0	0	0	0	0	0.0719229	0	0	0	0	0	0	0	0	0	0	0
1243980	0	1	38	36.4	101	67	0	0	0	0	0	0.0731771	0	0.0433453	0	0	0	0	0	0	0.0530401	0	0	0	0	0.0349033	0	0	0	0	0.194205	0	0	0	0	0.152886	0	0.0513799	0	0	0.272713	0.0400409	0	0	0	0	0.038917	0	0
1218681	0	0	38	36.5	92	66	0	0	0	0	0.115474	0.104702	0	0	0	0	0	0	0	0	0.0758896	0	0	0	0	0.0499396	0	0	0	0	0	0	0	0	0	0	0	0	0	0	0.334454	0	0	0	0	0.0758122	0.0556823	0	0.0855549
A751163	0	0	38	39	131	59	0	0	0	0	0	0	0	0.116749	0	0	0	0	0	0	0	0	0	0	0	0	0	0	0.117902	0	0	0	0	0.0680807	0.12338	0	0	0	0	0	0	0	0	0.0852617	0.104268	0	0	0.0673869	0
A781115	0	1	38	36.5	77	54	0	0	0	0	0	0	0	0	0	0	0	0	0	0	0	0	0	0	0	0	0	0	0	0	0	0	0	0.18864	0	0	0	0	0	0.115006	0	0.0747076	0	0	0	0	0	0.0933591	0
A647307	0	0	38	36.8	48	47	0	0	0	0	0	0	0	0.0550868	0	0	0	0	0	0	0	0	0	0	0	0	0	0	0	0	0	0	0	0	0	0	0	0.0652979	0	0.078337	0	0	0	0	0	0.067339	0	0.0635918	0
A732666	0	1	38	36.5	76	70.3333	0	0	0	0	0	0	0	0.155057	0	0	0	0	0	0.096219	0	0	0	0.133079	0	0	0	0	0	0	0	0	0	0.18084	0.0819324	0	0	0	0	0	0	0	0	0	0	0	0	0.0894984	0
1233374	0	1	39	36.5	80	115	0	1	0	0	0	0.100896	0	0	0	0	0	0	0	0	0	0	0	0	0	0.0481244	0	0	0	0	0	0.230572	0	0	0.0631589	0	0	0.0708422	0.257549	0	0.268581	0	0	0	0	0	0.0536583	0	0
1234585	0	0	39	36.1	101	115	0	0	0	0	0	0.100732	0	0.179	0	0	0	0	0.102567	0	0	0	0	0	0.0886467	0	0	0	0.0602564	0	0	0	0	0	0.0630561	0	0	0	0	0	0.321773	0	0	0	0	0	0.053571	0	0.082311
A911696	0	0	39	36.3	78	111	0	0	0	0.198967	0.148782	0	0	0.159815	0	0	0	0	0	0	0.293341	0	0	0	0	0	0	0	0.0806974	0.12007	0	0	0	0	0	0	0	0	0	0	0	0.0738161	0	0	0	0	0	0.092245	0
1304491	0	1	39	36.5	90	110	0	1	0	0	0.116274	0.105428	0	0.0624483	0	0.0929346	0	0	0	0	0.152832	0	0	0	0	0.0502859	0	0	0	0	0	0	0	0.0728322	0.0659957	0	0	0	0	0	0.392902	0.173063	0.106691	0	0	0	0.0560684	0	0
1289492	0	1	39	36.1	116	110	1	1	0	0	0	0.09421	0	0.0558037	0	0	0	0	0.0959267	0.0692569	0.0682851	0	0	0	0	0.0449354	0	0	0	0	0.125012	0	0	0	0	0.0984144	0	0	0	0	0.351097	0.0515496	0.0953391	0	0	0	0.0501026	0	0
1314771	0	0	39	36.2	108	108	0	0	0	0	0	0.0919159	0	0.10889	0	0	0.069792	0	0	0	0	0.127957	0	0	0	0.0438411	0	0	0	0	0.243936	0	0	0	0	0.192036	0	0	0	0	0.293612	0.0502943	0	0	0	0	0.0488826	0	0
A686652	0	1	39	36.3	65	106	0	0	0	0	0	0.0423963	0	0	0	0	0.128767	0	0	0.124668	0	0.11804	0	0	0	0	0	0	0.101444	0	0	0	0	0	0	0	0	0	0	0	0	0	0	0	0	0	0	0.05798	0
1226500	0	1	39	36.3	67	105	0	0	0	0	0	0	0	0	0	0.25465	0.0731165	0	0	0	0	0	0	0	0	0.0459294	0	0	0	0.0857059	0	0	0.280275	0	0.0602783	0	0	0.0676111	0	0	0.358864	0.05269	0	0	0	0	0	0	0.0786848
1289964	0	1	39	36.6	127	104	1	1	0	0	0	0.12297	0	0	0	0	0	0	0	0	0	0	0	0	0	0	0	0	0	0	0	0	0	0.169902	0	0	0	0	0	0	0.458279	0.0672866	0	0	0	0	0.0653979	0	0.100483
A930249	0	0	39	36.4	109	103	0	0	0	0	0	0	0	0	0	0	0	0	0	0	0.112099	0	0	0.157249	0	0	0	0	0	0	0	0	0	0	0	0	0	0.10859	0	0.130274	0	0.0846253	0	0.133805	0	0	0	0	0.126376
1309191	0	1	39	36.5	63	102	0	0	0	0	0	0.104139	0	0.12337	0	0	0	0	0	0	0	0	0	0	0	0	0	0	0	0	0	0	0	0	0	0	0	0.146238	0.132913	0	0.0554427	0	0	0	0	0	0.0553829	0	0
1267630	0	0	39	36.5	70	101	0	0	0	0	0	0.0931228	0	0	0	0	0	0	0	0	0	0	0	0.0946826	0.0819506	0	0	0	0	0	0.12357	0.212808	0	0	0	0	0	0	0	0	0.198311	0.0509547	0	0	0	0.0674282	0.0495244	0	0
A691802	1	1	51	36.3	63	64	0	0	0	0	0	0	0	0.242938	0	0	0	0	0	0	0	0	0	0	0	0.0652078	0	0	0.0817796	0	0	0.156211	0	0	0.0855793	0	0	0	0	0	0	0	0	0.118279	0.144645	0	0	0.0934821	0
1237291	0	1	39	36.5	97	99	1	1	0	0	0	0.0979544	0	0	0	0	0	0	0.0997393	0	0.070999	0	0	0	0	0.0467213	0	0	0	0	0	0	0	0	0.0613175	0	0.108204	0	0	0	0.365051	0.0535984	0	0	0	0	0.052094	0	0.0800415
1216980	0	1	39	36.3	76	98	1	1	0	0	0.0973107	0.13235	0	0	0	0	0	0	0.0898408	0.0648631	0	0	0	0	0	0.0420846	0	0	0	0	0.117081	0	0	0	0.0552322	0.0921707	0	0	0	0	0.281848	0.0482792	0	0	0	0	0.046924	0	0
A654608	1	1	51	36.4	65	58	1	0	0	0	0	0.0393724	0	0	0	0	0.0597911	0	0	0.0578879	0	0.219242	0	0	0	0	0	0	0	0	0	0	0	0	0	0.0822589	0	0	0	0	0	0	0	0	0	0	0	0.107689	0
A725516	0	1	39	36.3	87	96	0	0	0	0.199083	0.148869	0	0	0	0	0	0	0	0	0.0992298	0	0	0	0	0	0	0	0	0.0807445	0	0	0	0	0	0	0	0	0	0	0	0	0.147718	0	0	0	0.0977376	0	0	0
A801679	1	1	52	36.7	99	112	0	0	0	0	0	0	0	0	0	0	0	0	0.0818791	0	0	0	0	0	0	0	0.0844041	0	0	0	0	0	0	0.0555519	0	0	0	0	0	0	0	0	0	0	0	0	0	0.0549859	0
1225530	0	1	39	36.3	77	96	0	0	0	0	0	0.10002	0	0	0	0	0	0	0.101842	0	0	0	0	0	0	0	0	0	0.0598306	0	0.132722	0	0	0	0.0626105	0	0	0	0	0	0.372749	0.0547287	0	0	0	0.0724223	0.0531925	0	0
A675274	0	0	39	36.4	90	95	0	0	0	0	0	0	0	0.0581965	0	0.173214	0	0	0	0	0	0	0	0	0	0	0	0	0	0	0	0	0	0.0678734	0	0	0	0.0689841	0.125397	0	0	0	0	0	0	0	0	0	0
1242569	0	1	39	36	92	95	0	0	0	0	0	0.176369	0	0.104469	0	0	0	0	0	0.129655	0.127835	0	0	0	0	0	0	0	0	0	0	0	0	0	0	0	0	0	0	0	0.187795	0	0	0	0	0	0.0937962	0	0
1248299	0	1	39	36.1	77	95	0	1	0	0	0	0.101997	0	0.0604164	0	0	0	0	0.103856	0	0.0739294	0	0	0	0	0.0486497	0	0	0	0	0	0	0	0	0	0	0	0	0	0	0.380118	0.0558106	0	0	0	0	0.054244	0	0
1280549	0	1	39	36.5	81	95	1	1	0	0	0	0.118111	0	0.0699613	0	0	0.0896823	0	0	0	0	0	0	0	0	0.0563356	0	0	0	0	0.156728	0	0	0	0	0.246765	0	0	0	0	0.377289	0	0	0	0	0	0.0628138	0	0
1281794	0	1	39	36.5	76	95	0	0	0	0	0	0.106207	0	0.188731	0	0.093622	0	0	0	0	0.0769811	0	0	0	0	0.0506578	0	0	0.0635319	0	0	0.24271	0	0.146742	0	0	0	0	0	0	0.339264	0.0581144	0	0	0	0	0.0564831	0	0
1271588	0	1	39	36.4	99	94	1	1	0	0	0	0.104505	0	0	0	0	0.0793507	0	0	0	0	0.145482	0	0	0	0.0498456	0	0	0	0	0.416019	0	0	0	0	0.218337	0	0	0	0	0.389462	0	0	0	0	0	0.0555775	0	0
1280659	0	1	39	36.2	74	93	0	0	0	0	0	0.130798	0	0.154952	0	0	0.0993151	0	0	0.0961538	0	0.182084	0	0	0	0	0	0	0	0	0.173562	0	0	0	0	0.27327	0.144484	0	0	0	0.417814	0	0.132365	0.113162	0	0.0947078	0.0695607	0	0
A657100	1	1	52	36.3	120	97	0	0	0	0	0	0	0	0.0517299	0	0	0	0	0	0	0	0	0	0	0	0.041655	0	0	0	0	0	0	0	0.180995	0.0546684	0	0	0.122638	0	0	0	0.0477864	0	0	0	0	0	0.0597167	0
1274682	0	1	39	36.5	77	93	1	1	0	0	0	0.091761	0	0.0543531	0	0	0	0	0	0	0	0	0	0	0	0.0437672	0	0	0	0	0	0	0	0	0.0574406	0	0	0	0	0	0.34197	0.100419	0	0	0	0	0.0488002	0	0
1257117	0	1	39	36.2	76	93	1	1	0	0	0	0.118797	0	0.0703672	0	0	0	0	0	0	0	0	0	0	0	0.0566625	0	0	0	0	0	0	0	0	0.0743644	0	0	0	0	0	0.442725	0.0650029	0	0.102779	0	0.0860181	0.0631783	0	0.0970723
1236832	0	1	39	36	80	92	0	0	0	0	0	0.107066	0	0.0634189	0	0	0.0812958	0	0.109017	0	0	0	0	0	0	0	0	0.114488	0	0	0	0	0	0.0739641	0	0	0	0	0	0.0901859	0.285006	0	0	0	0	0	0.0569398	0	0
1219542	0	1	39	36.4	103	92	0	0	0	0	0	0.0915545	0	0	0	0.161411	0	0	0.0932227	0	0	0	0	0	0	0.0436688	0	0	0	0	0	0	0	0	0.171934	0	0	0	0	0	0.3412	0	0	0	0	0	0.0486904	0	0.0748119
1221285	0	1	39	36.6	85	92	0	0	0	0	0	0.114584	0	0	0	0	0	0	0	0	0	0	0	0	0	0.0364355	0	0	0.0456951	0	0	0	0	0	0.0478183	0.0797985	0.0843828	0.0536354	0	0	0.244015	0.0417986	0	0.0660894	0	0.165936	0.0406253	0	0
A685515	1	0	52	36.4	75	96	0	0	0	0	0.113684	0	0	0.122114	0	0	0.0782683	0	0	0.0757769	0.0747135	0	0.0978393	0	0	0	0	0	0.0616605	0	0	0	0	0.0712097	0.0645255	0	0	0.072375	0	0	0	0.0564026	0	0	0	0	0	0.0704841	0
1220545	0	0	39	36.6	64	91	0	0	0	0	0.110986	0.100632	0	0	0	0	0	0	0	0	0.14588	0	0.191034	0.102318	0.0885593	0.0479987	0	0	0	0	0	0	0	0.0695195	0.0629939	0	0	0	0.128438	0	0.321456	0.0550638	0	0	0	0	0.0535182	0	0
1246549	0	1	39	36.4	86	90	0	0	0	0	0	0.0986371	0	0.0584261	0	0	0	0	0	0	0	0	0	0	0	0.047047	0	0	0.0590034	0	0	0	0	0.0681411	0	0	0	0.0692562	0	0	0.315082	0	0	0	0	0	0.0524571	0	0.0805994
A717213	0	1	39	36.2	115	90	1	1	0	0	0	0	0	0	0	0	0.0924479	0	0	0.0895052	0	0	0	0	0	0	0	0	0.145663	0.108366	0	0	0.118126	0	0.0762154	0	0.134494	0	0	0.102558	0	0.0666209	0	0	0	0	0	0.0832535	0
1215728	0	1	39	36.3	80	89	0	0	0	0	0	0.111135	0	0	0	0.195932	0	0	0	0.0816993	0	0	0	0	0	0.0530083	0	0	0	0	0	0	0	0	0	0	0	0	0	0	0.414173	0.0608108	0	0	0	0	0.0591039	0	0
1255628	1	0	52	36	68	94	0	0	0	0	0.151796	0.0688181	0	0	0.0859901	0	0.0522538	0	0	0.0505904	0.0498805	0	0	0	0	0	0.0722329	0	0.0411661	0.061251	0	0	0	0.0475413	0	0	0	0.0966386	0	0.057968	0.219829	0	0	0	0	0	0.0365987	0	0
1256817	0	1	39	36.3	125	89	0	0	0	0	0	0.0850547	0	0.100761	0	0.0749758	0	0	0.0866046	0	0	0	0	0	0	0.0405686	0	0	0	0	0	0	0	0	0.0532426	0	0	0	0	0	0.316977	0.04654	0	0	0	0	0.0452337	0	0
1247626	0	0	39	36.3	68	88	0	0	0	0	0	0.10661	0	0.189446	0	0	0	0	0	0	0	0	0	0	0	0.0508498	0	0	0	0.0948875	0	0	0	0	0	0	0	0	0	0	0.397308	0.116669	0.215775	0	0	0	0.0566972	0	0
1221741	0	1	39	36.5	89	87	0	0	0	0	0	0.0811616	0	0	0	0	0	0	0	0	0	0	0	0	0	0.0387117	0	0	0	0	0	0	0	0	0	0	0	0	0	0	0.302469	0.0444098	0	0	0	0	0.0431633	0	0.0663196
1276750	0	1	39	36.3	79	87	0	0	0	0	0	0.0882617	0	0.0522803	0	0	0.0670174	0	0	0	0	0	0	0	0.0776727	0.0420982	0	0	0	0	0	0	0	0.0609734	0	0.0922006	0	0.0619713	0	0	0.328929	0.0482948	0	0	0	0	0.0469392	0	0
1314463	0	0	39	36.7	76	87	0	0	0	0	0	0.141492	0	0	0	0	0	0	0	0	0	0	0	0.143862	0	0	0	0	0	0	0	0	0	0	0	0	0	0	0	0	0.451974	0	0	0	0	0	0.0752479	0	0
A951727	0	1	39	36.3	84	86	0	0	0	0	0	0	0	0	0	0	0.05968	0	0	0.0577803	0.341817	0	0	0	0	0	0	0	0	0.139912	0	0	0	0	0	0	0	0	0	0	0	0.0430073	0	0	0	0	0	0.0537445	0
A807976	0	0	39	36.3	96	85	0	0	0	0	0	0	0	0.0683288	0	0.101686	0.0875896	0	0	0	0.167223	0	0	0	0	0	0	0	0.069004	0.102671	0	0	0	0.0796904	0	0	0	0	0	0	0	0	0	0	0	0	0	0	0
A802813	0	1	39	36.6	69	85	1	0	0	0	0	0	0	0	0	0.145427	0	0	0	0	0	0	0	0	0	0	0	0	0	0	0	0	0	0	0	0	0	0	0	0	0	0	0	0.142732	0.174549	0	0	0.112809	0
1242347	0	1	39	36.4	63	85	0	0	0	0	0	0.0732392	0	0	0	0	0	0	0	0	0	0	0	0	0.0644525	0.0349329	0	0	0.0438107	0.065186	0	0	0	0.101191	0.0458463	0	0	0	0	0	0.272944	0	0	0	0	0	0.03895	0	0.059846
1221636	0	1	39	36.2	67	85	1	1	0	0	0	0.119832	0	0	0	0	0	0	0.122016	0.0880928	0	0	0	0	0	0	0	0	0	0	0	0	0	0	0.0750128	0	0	0.0841381	0	0	0.446585	0.0655696	0	0	0	0.0867681	0.0637291	0	0
1223412	0	1	39	36.5	87	84	0	0	0	0	0	0.0722515	0	0.042797	0	0	0.0548608	0	0.073568	0	0.0523692	0	0	0.0734618	0.0635833	0.0344618	0	0	0.0432199	0	0	0	0	0	0.045228	0	0	0	0	0	0.269263	0	0	0	0	0	0.0384247	0	0
1245862	0	0	39	36.1	120	84	0	0	0	0	0	0.1572	0	0.0931149	0	0.138572	0.119363	0	0	0	0	0	0	0.159833	0	0	0	0	0.18807	0	0	0.359241	0.152516	0	0	0	0	0	0	0	0.585845	0	0	0	0	0	0.083602	0	0
A960499	0	1	39	36.3	84	84	0	0	0	0	0	0	0	0	0	0	0	0	0	0	0	0	0	0	0	0	0	0	0	0	0	0	0	0	0	0.0929936	0	0	0	0	0	0.0487102	0	0	0	0	0	0.0608712	0
A703927	0	0	39	36.6	66	84	0	0	0	0	0	0	0	0	0	0	0	0	0	0	0	0	0	0	0	0	0	0	0	0	0	0	0	0.1871	0	0	0	0	0	0.114067	0	0	0	0.117159	0.143275	0	0	0.0925968	0
A754677	0	1	39	36.3	61	83	0	0	0	0	0	0	0	0	0	0	0.0695789	0	0	0	0	0	0	0	0	0	0	0.0979877	0	0.0815592	0	0	0	0.126608	0	0	0	0	0	0	0	0.100281	0	0	0	0	0	0.0626589	0.0748779
A670165	1	0	52	36.5	78	89	0	0	0	0	0	0	0	0	0	0	0.0832867	0	0	0	0	0	0	0	0.0965288	0	0.230263	0	0.0656141	0.0976273	0	0	0	0	0	0	0	0.154031	0	0.0923945	0	0	0	0	0	0	0	0	0
A775516	0	0	39	36.1	89	82	0	0	0	0	0	0	0	0	0	0	0.10124	0	0	0	0	0	0	0	0	0	0	0	0	0	0	0	0	0.0921095	0	0	0	0	0	0	0	0.0729566	0	0	0	0	0	0	0
1271592	0	0	39	36.6	71	81	0	0	0	0	0	0.097121	0	0.057528	0	0	0	0	0	0	0.070395	0	0	0	0	0.0463238	0	0	0.0580965	0	0	0	0	0.0670937	0	0	0	0	0	0	0.310239	0.0531424	0	0	0	0	0.103301	0	0.158721
1235438	0	0	39	36.3	90	81	0	0	0	0	0	0.103756	0	0.0614584	0	0	0	0	0	0	0	0	0	0	0	0.0494887	0	0	0	0	0	0	0	0.0716776	0	0	0	0	0	0	0.386674	0	0	0	0	0	0.110359	0	0.0847825
A780824	1	1	52	36.3	71	86	0	0	0	0	0	0.0758294	0	0.0898326	0	0	0	0	0	0	0	0	0	0	0	0	0	0	0	0	0	0	0	0	0	0	0	0	0	0	0	0	0	0	0	0	0	0	0
1260231	0	1	39	36.5	92	80	1	1	0	0	0	0.130396	0	0	0	0.114944	0	0	0	0	0	0	0	0.13258	0	0.0621951	0	0	0	0	0	0	0.126511	0	0	0	0	0	0	0	0.485954	0	0	0	0	0	0.0693471	0	0
1268542	0	1	39	36.3	71	80	0	0	0	0	0	0.133973	0	0	0	0	0	0	0	0	0	0	0	0	0	0.0426008	0	0	0.106855	0	0	0	0	0	0.0559097	0	0.0986613	0	0	0	0.332856	0.0488714	0.0903857	0.0772725	0	0.194014	0	0	0
1295208	0	0	39	36.3	102	80	0	0	0	0	0	0.0368223	0	0.0436221	0	0	0	0	0	0	0	0.102521	0	0	0	0	0	0	0	0	0	0	0	0	0.0461	0.0769311	0	0.0517081	0	0	0.156831	0.0402966	0	0	0	0.0533244	0	0.0503571	0.0601772
1242367	0	0	39	36.5	74	80	0	0	0	0	0	0.159667	0	0.0945758	0	0	0	0	0	0	0	0	0	0	0	0.0380781	0	0	0.0477552	0	0	0	0	0.0551509	0.0499741	0	0.0881871	0	0	0	0.297518	0	0	0.0690689	0	0.115611	0.0424568	0	0
1299485	0	1	39	36.4	95	79	1	1	0	0	0	0.17954	0	0.106347	0	0.158264	0	0	0	0	0.0650668	0	0	0	0	0.0428176	0	0	0.0536992	0	0	0	0	0	0	0	0	0	0	0.0756165	0.286757	0	0	0	0	0	0.0477413	0	0
1256072	0	0	39	36.1	140	78	0	0	0	0	0	0.105449	0	0.249845	0	0	0.0800681	0	0	0	0.152863	0	0	0	0	0.0502963	0	0	0.0630785	0	0	0	0	0.218542	0	0	0	0	0	0	0.336843	0	0	0	0	0.0763537	0.05608	0	0
1237190	0	1	39	36.8	87	78	0	0	0	0	0	0.0898959	0	0.0532483	0	0	0	0	0	0	0	0	0	0	0.0791109	0.0428777	0	0	0	0	0	0	0	0.0621024	0.0562731	0	0	0.0631187	0	0	0.335019	0.049189	0	0	0	0.0650917	0.0478083	0	0
1220130	0	0	39	36.5	87	77	0	0	0	0	0	0.0727645	0	0	0	0	0.0552503	0	0	0	0.105482	0	0	0	0.0640348	0.0347065	0	0	0	0	0	0	0	0.0502676	0	0	0	0	0	0	0.232436	0.0398151	0	0	0	0	0.0386975	0	0.0594581
1253880	0	0	39	36.2	84	76	0	0	0	0	0	0.128603	0	0	0	0	0	0	0	0	0	0	0	0	0	0.0613399	0	0	0	0	0	0	0	0	0.0805032	0	0	0	0	0	0.479272	0	0.130145	0	0	0	0.0683936	0	0
1253739	0	0	39	36.5	97	75	0	0	0	0	0	0.0665599	0	0.0394257	0	0	0	0	0	0	0.0482438	0	0.126353	0.0676749	0	0.0317471	0	0	0.0796306	0	0	0	0	0.0459813	0	0	0	0.0467338	0	0.0560659	0.212616	0	0	0	0	0	0.0353978	0	0.0543881
1306319	0	0	39	36.6	76	75	0	0	0	0	0	0.148039	0	0	0	0	0	0	0	0	0.107301	0	0	0	0	0.07061	0	0.158301	0	0	0	0	0	0.204538	0	0	0	0	0	0	0.472887	0.0810034	0	0	0	0	0.0787296	0	0.120967
1287981	0	0	39	36.5	85	75	0	0	0	0	0	0.121901	0	0.144412	0	0.214912	0	0	0	0	0	0	0	0	0	0.0581432	0	0	0	0	0.161757	0	0	0	0	0.127341	0	0	0	0.102682	0.389396	0	0.123362	0	0	0	0.0648293	0	0
1216043	0	1	39	37.6	80	75	0	0	0	0	0	0.0584507	0	0	0	0	0.133145	0	0.0595158	0	0	0	0	0	0.0514382	0.0278792	0	0	0.0349644	0	0	0	0	0	0.073178	0	0	0	0	0	0.217831	0	0	0	0	0	0.0310852	0	0
1276687	1	1	52	36.2	74	82	1	1	0	0	0	0.118457	0	0	0	0	0.0899446	0	0	0	0	0	0	0	0	0	0	0	0	0	0	0	0	0	0	0	0	0	0	0	0.378393	0	0	0.102485	0	0.171544	0.0629975	0	0
A691356	1	1	52	36.6	85	81	0	0	0	0	0	0	0	0.0566532	0	0	0	0.105551	0.0973869	0	0.0693245	0	0	0.0972462	0	0	0	0	0	0	0.126915	0	0	0	0	0.0999125	0	0	0	0	0	0.0523343	0	0	0	0	0	0	0
1225313	0	0	39	36.5	81	74	0	0	0	0	0	0.13988	0	0	0	0	0.141615	0	0	0	0.202774	0	0	0	0	0.0444789	0	0	0	0	0	0.106553	0	0	0	0	0	0	0	0	0.297883	0.102052	0	0	0	0	0.0495937	0	0
1293903	0	0	39	36.8	121	74	0	0	0	0	0.0583417	0.0528993	0	0.031334	0	0	0	0	0	0	0.0383423	0	0	0	0	0.0252314	0	0	0	0	0	0	0	0	0	0	0	0.111427	0	0	0.197142	0	0	0	0	0	0.0281328	0	0
1220122	0	0	39	36.1	71	74	0	0	0	0	0	0.11458	0	0.0678698	0	0.202005	0	0	0	0	0	0	0	0	0	0	0	0	0	0	0	0	0	0	0.0717251	0	0	0	0	0	0.244007	0	0	0	0	0	0.060936	0	0.0936271
A800300	0	0	39	36.3	79	74	0	0	0	0	0	0	0	0	0	0	0.0667386	0	0	0	0	0	0	0	0	0	0	0	0	0	0	0	0	0.0607198	0	0	0	0	0	0	0	0	0	0	0	0	0	0	0
1241020	0	1	39	36.4	82	73	0	0	0	0	0	0.137678	0	0	0	0	0	0	0	0	0	0	0	0	0	0.0437789	0	0	0.164715	0	0	0.209752	0	0	0.0574559	0	0.10139	0	0	0	0.342061	0.050223	0	0.0794095	0	0.19938	0.0488132	0	0
A716971	0	0	39	36.3	69	73	0	0	0	0	0	0	0	0	0	0.0584178	0.0503196	0	0	0	0	0	0	0	0	0	0	0	0.0792846	0	0	0	0	0	0	0	0	0.232654	0	0	0	0	0	0	0	0.0479853	0	0.0453151	0.0541519
1317197	0	0	39	36.4	90	72	0	0	0	0	0	0.156526	0	0	0	0	0	0	0	0	0	0	0	0	0	0.0746581	0	0	0	0	0	0	0	0.216264	0	0	0	0	0	0	0.583332	0	0	0	0	0.226674	0.0832433	0	0
1309336	0	1	39	36.2	80	72	0	0	0	0	0	0.0844147	0	0	0	0	0	0	0	0	0.0611852	0	0	0	0	0.0402633	0	0	0.0504957	0.0751327	0	0	0	0	0.0528419	0	0	0	0	0	0.26965	0.0461898	0	0	0	0	0.0448933	0	0.0689778
A956425	1	1	52	36.5	78	81	0	0	0	0	0.162302	0	0	0	0	0.129723	0.11174	0	0	0.108184	0	0	0	0.149627	0.129507	0.0701918	0	0.157364	0	0.13098	0	0	0.142777	0.101663	0	0	0	0	0	0	0	0.0805237	0	0	0	0	0	0.100627	0
A656021	0	0	39	36.8	89	71	0	0	0	0	0.126551	0	0	0.0679677	0	0	0	0	0	0	0	0	0	0	0	0	0	0	0	0.204257	0	0	0	0.158539	0	0	0.126753	0	0	0	0	0	0	0.0992739	0	0	0	0.0784615	0
1221844	0	1	39	36	74	70	0	0	0	0	0	0.122016	0	0.0722739	0	0	0	0	0.124239	0	0	0	0	0	0	0.0581978	0	0.130474	0	0	0	0	0	0.0842915	0	0	0	0	0	0	0.454721	0	0	0.105564	0	0.0883489	0.0648902	0	0
A789341	0	1	39	36.2	74	70	0	0	0	0	0	0	0	0	0	0.141213	0.121638	0	0	0	0.116113	0	0	0.16288	0	0	0	0	0.0958273	0	0	0	0	0	0.10028	0	0	0	0	0	0	0.0876558	0	0	0	0.115995	0	0	0.130901
1222297	0	0	39	36.1	83	69	0	0	0	0	0	0.0992176	0	0.23508	0	0	0.0753363	0	0	0	0.0719147	0	0	0	0	0	0	0	0	0	0.131657	0	0	0	0	0	0	0.0696638	0	0	0.105645	0	0	0	0	0	0.0527658	0	0
1312246	0	0	39	36.6	81	69	0	0	0	0	0	0.0778934	0	0	0	0.137326	0	0	0	0	0	0	0	0	0	0.0371528	0	0	0	0	0	0	0	0	0	0	0	0.0546914	0	0	0.290289	0.0426215	0.0788269	0	0	0	0.0414251	0	0
A769900	0	0	39	36.3	77	69	0	0	0	0	0	0	0	0	0	0.186025	0	0	0	0	0	0	0	0	0	0	0	0	0	0	0	0	0	0	0	0	0	0.148172	0	0.08888	0	0.057736	0	0	0	0	0	0	0.0862203
A789897	0	1	39	37	108	68	1	0	0	0	0	0	0	0	0	0.115005	0	0	0	0	0	0	0	0	0	0	0	0	0.0780425	0	0.346242	0	0	0	0	0.272575	0	0.0916036	0	0	0	0.0713876	0	0	0	0	0	0.0892103	0
A941989	1	1	52	36.2	70	80	0	0	0	0.207644	0	0	0	0	0	0	0.1069	0	0	0	0	0	0	0	0	0	0	0.150546	0.168433	0	0	0	0	0	0.0881295	0	0	0	0	0	0	0.0770351	0	0	0	0	0	0.0962678	0
1235391	0	0	39	36.3	84	66	0	0	0	0	0	0.134365	0	0.0530592	0	0	0	0	0	0	0	0	0	0	0	0.0427254	0	0	0.107167	0	0	0	0	0.0618818	0.0560732	0	0.09895	0	0	0	0.286139	0	0	0.0774985	0	0.129721	0	0	0
1288755	0	0	39	36.5	82	66	0	0	0	0	0	0.106225	0	0	0	0	0	0	0	0	0	0	0	0	0	0.050666	0	0	0	0	0	0	0	0.146765	0	0	0	0	0	0	0.395872	0.0581238	0	0	0	0	0.0564923	0	0.0867994
1256897	0	0	39	36.6	95	65	0	0	0	0	0	0.093767	0	0.111083	0	0	0	0	0	0	0.203892	0	0	0	0.165035	0.0447241	0	0	0	0	0	0	0	0.0647766	0.0586963	0	0	0	0	0	0.299525	0.0513072	0	0	0	0	0.099734	0	0
A762237	1	1	52	36	67	74	0	0	0	0	0.163628	0	0	0.175762	0	0	0	0	0	0	0	0	0	0	0.130565	0.0707653	0	0	0	0	0	0	0	0	0	0	0	0	0	0	0	0.162363	0	0	0	0	0	0.101449	0
1232516	0	0	39	36.5	81	62	0	0	0	0	0	0.0655674	0	0	0	0	0	0	0	0	0	0.182553	0	0	0	0.0312737	0	0	0	0.116716	0	0	0	0	0.0410439	0.136987	0	0	0	0	0.209445	0	0	0	0	0	0.03487	0	0
1223257	0	1	39	36.6	100	62	0	0	0	0	0	0.0666197	0	0	0	0	0	0	0	0	0.0482871	0	0	0.0677357	0	0.0317756	0	0	0	0.0592944	0	0	0	0	0.0417026	0	0	0.0467758	0.0850273	0	0.248275	0.0364528	0	0	0	0	0.106289	0	0
A685668	0	1	39	36.3	18	59	0	0	0	0	0	0	0	0	0	0	0.0857778	0	0	0	0	0	0	0	0	0	0	0.1208	0.0675766	0	0	0	0	0	0	0	0	0	0	0.095158	0	0	0	0	0	0	0	0	0
1298491	0	1	39	36.1	73	57	0	0	0	0	0	0.098905	0	0	0	0	0	0	0	0	0	0	0	0	0	0.0471747	0	0	0	0	0	0	0	0	0	0	0	0	0	0	0.368594	0.0541186	0	0	0	0	0.0525995	0	0.0808182
A885616	0	1	39	36.5	53	54	1	1	0	0	0	0	0	0	0	0	0	0	0	0	0	0	0	0	0	0	0	0	0	0	0	0	0	0	0	0.0667397	0	0	0	0	0	0	0	0	0	0	0	0	0
A689987	0	1	40	36.3	88	141	0	0	0	0	0	0	0	0.168879	0	0	0	0	0	0	0	0	0	0	0	0	0	0	0.0568494	0	0.252217	0	0	0	0	0.198555	0	0	0	0	0	0.0520017	0	0	0	0	0	0.0649844	0
A681301	0	1	40	36	83	118	0	0	0	0	0	0.0787375	0	0	0	0	0.119571	0	0	0	0	0	0	0	0	0	0	0	0	0.140159	0	0	0	0	0.0985762	0	0	0	0	0	0	0.0861668	0	0	0	0	0	0.107679	0.128677
1219489	0	1	40	36.5	80	115	1	1	0	0	0	0.0905642	0	0	0	0.159665	0	0	0.0922145	0	0.0656425	0	0	0	0	0	0	0	0	0	0	0	0	0	0.0566914	0	0	0	0	0	0.33751	0.0495547	0	0	0	0.0655756	0.0481637	0	0
1240740	0	1	40	36.3	69	110	0	0	0	0	0	0.11	0	0	0	0	0	0	0.112005	0	0.0797301	0	0	0	0	0	0	0	0	0	0.145965	0	0	0	0.068858	0	0	0	0	0	0.35138	0	0	0	0	0.0796488	0.0585002	0	0
1241094	0	1	40	36	67	109	0	0	0	0	0	0.194851	0	0	0	0	0	0	0	0	0	0	0	0	0	0.0464691	0	0	0.0582787	0	0	0	0	0.0673041	0.0609866	0	0.10762	0	0	0	0.363081	0	0	0.0842892	0	0.141088	0.0518128	0	0
1244323	0	1	40	36.2	76	101	0	0	0	0	0	0.13903	0	0.0823519	0	0	0	0	0	0	0.100771	0	0	0	0	0.066313	0	0	0	0	0	0	0	0	0.0870298	0	0	0	0	0	0.222055	0.0760739	0	0.120283	0	0	0.0739385	0	0.113605
1279921	0	1	40	36.5	83	101	1	1	0	0	0	0.12168	0	0	0	0	0	0	0.123897	0	0	0	0	0	0	0.0580378	0	0	0	0	0	0	0	0	0.0761694	0	0	0	0	0.102496	0.388689	0.0665807	0	0	0	0.088106	0.0647118	0	0
A605830	0	1	40	36.8	96	99	0	0	0	0	0	0	0	0	0	0	0	0.126625	0	0	0	0	0	0.116661	0	0	0	0	0	0	0	0	0.11132	0	0.0718246	0	0	0	0	0	0	0	0	0	0	0.0830803	0	0	0
1267723	0	0	40	36.1	96	98	0	0	0	0	0	0.0667034	0	0	0	0.235196	0	0	0.135838	0	0	0	0	0	0	0.0636311	0	0	0	0	0	0	0	0	0	0	0	0	0	0	0.426149	0	0.135006	0	0	0	0.0709482	0	0
A965310	1	1	52	36.3	91	74	1	0	0	0	0.303153	0	0	0	0	0	0	0	0	0.101034	0.0996164	0	0	0	0.120948	0.0655532	0	0	0	0.244649	0	0	0	0	0	0	0	0	0	0	0	0	0	0	0	0	0	0.0939772	0
A740128	0	1	40	36.3	78	97	0	0	0	0	0	0	0	0	0	0	0	0	0	0	0	0	0	0	0	0	0	0	0.202233	0	0	0	0	0	0	0	0	0	0	0	0	0	0.171064	0.146246	0.178847	0	0	0.115586	0
A844200	0	0	40	36.5	90	97	0	0	0	0	0	0	0	0	0	0	0	0	0	0.0793559	0	0	0	0	0.0949969	0	0	0	0	0	0	0	0	0	0	0	0	0	0	0.0909283	0	0	0	0	0	0	0	0.0738131	0
1228472	0	1	40	36.1	107	96	1	1	0	0	0	0	0	0.19996	0	0	0	0	0	0	0.0815615	0	0	0	0	0	0	0.120328	0	0	0	0.257152	0	0	0.0704397	0	0	0	0	0	0.359451	0.0615723	0	0.0973544	0	0.0814784	0	0	0
A834189	0	1	40	36.3	87	96	0	0	0	0	0	0	0	0.165944	0	0	0	0	0	0	0	0	0	0	0	0	0	0.149787	0	0	0	0	0	0.290305	0	0	0	0	0	0	0	0	0	0	0	0	0	0	0
1241864	0	1	40	36.5	74	95	0	0	0	0	0	0.107645	0	0	0	0	0	0	0	0	0	0	0	0	0	0.0513433	0	0	0	0	0	0	0	0	0	0	0	0	0	0	0.401164	0.0589007	0	0	0	0	0.0572474	0	0.0879597
1258049	0	1	40	36.3	99	93	1	1	0	0	0	0.0857727	0	0.101612	0	0	0	0	0	0.0630544	0	0	0	0	0	0.040911	0	0.0917188	0	0.0763414	0	0.0980058	0	0.118508	0	0	0	0	0	0	0.319653	0	0	0	0	0	0.0456155	0	0
A655361	0	1	40	36.4	78	92	0	0	0	0	0	0	0	0.215233	0	0	0.0919678	0.133668	0	0	0	0	0	0	0	0	0	0	0	0.107803	0	0	0	0	0	0	0	0	0	0	0	0	0	0	0	0	0	0	0
1240101	0	1	40	36.6	80	92	0	0	0	0	0	0.108279	0	0.128274	0	0	0.0822164	0	0	0	0.0784824	0	0	0	0.0952883	0.0516458	0	0	0	0	0	0	0	0	0.0677804	0	0	0.0760259	0	0	0.403528	0.0592477	0	0	0	0	0.0575847	0	0
1282899	0	0	40	36.6	97	92	0	0	0	0	0	0.109975	0	0	0	0.129258	0	0	0.0746529	0	0	0.20413	0	0	0	0.03497	0	0	0	0	0.194576	0	0	0	0	0.153178	0	0	0	0.0617576	0.195167	0	0	0	0	0	0.0389913	0	0
A827355	0	1	40	36.6	70	92	0	0	0	0	0	0	0	0	0	0.152091	0	0	0	0.126838	0	0	0	0	0	0	0	0	0.103209	0	0	0	0	0	0	0	0	0	0	0	0	0	0	0	0	0	0	0.117978	0
1261160	0	1	40	36.1	92	90	0	0	0	0	0	0.122501	0	0	0	0	0	0	0	0	0.0887908	0	0	0	0	0.0584293	0	0	0	0	0	0	0	0	0.0766832	0	0	0	0	0	0.45653	0	0	0	0	0	0.195445	0	0
1243841	0	1	40	36.6	74	90	1	1	0	0	0	0.0869787	0	0.0515204	0	0	0	0	0	0	0	0	0	0	0	0.0414863	0	0	0	0	0	0	0	0	0	0	0	0	0.111012	0	0.324148	0	0	0	0	0	0.0462569	0.0594748	0
1292262	0	0	40	36.4	76	90	0	0	0	0	0	0.0691501	0	0.0819198	0	0	0	0	0	0	0	0	0	0.140617	0	0	0	0.147888	0	0	0	0	0	0.0955413	0.0865732	0	0	0	0	0.116495	0.36815	0.0756748	0	0	0	0.10014	0	0	0
A844850	0	1	40	36.1	70	90	0	0	0	0	0	0	0	0	0	0.142668	0	0.178612	0	0	0	0	0	0	0	0	0	0	0	0	0	0	0	0.111808	0.101313	0	0	0	0	0	0	0	0	0.140024	0	0	0	0	0
1226658	0	1	40	36.1	76	90	0	0	0	0	0	0.1106	0	0	0	0	0	0	0.112615	0	0	0	0	0	0	0.0527528	0	0	0	0	0	0	0	0	0.0692333	0	0	0.0776556	0	0	0.412177	0.0605177	0	0	0	0.0800829	0.058819	0	0
A635777	1	1	52	36.4	84	73	0	0	0	0	0	0	0	0.109827	0	0	0	0.10231	0	0	0	0	0.0879947	0	0	0.0442186	0	0	0.0554562	0	0	0	0	0.0640445	0	0	0	0.0650926	0	0	0	0	0	0	0	0	0	0	0
1248614	0	1	40	36.6	92	90	0	0	0	0	0	0.139917	0	0	0	0	0	0	0	0	0	0	0	0	0	0.0444907	0	0	0.111595	0	0	0	0	0	0.05839	0	0.103038	0	0	0	0.347622	0.0510395	0	0.0807006	0	0.202621	0	0	0
A847338	0	0	40	36.3	142	89	0	0	0	0	0	0	0	0.137206	0	0	0	0	0	0	0	0	0	0	0	0	0	0	0	0	0	0	0.0749113	0	0.0483332	0	0	0.108426	0	0.0650384	0	0.0422486	0	0	0	0.0559075	0	0.0527964	0
1233365	0	1	40	36.5	110	89	0	0	0	0	0	0.142633	0	0.0563241	0	0.167641	0	0	0.0968212	0	0.0689218	0	0	0	0	0.0453544	0	0	0	0	0	0	0.0922552	0	0	0	0	0	0	0	0.354371	0	0	0	0	0	0.0505698	0	0
1313424	0	1	40	36.5	90	89	0	0	0	0	0	0.0960543	0	0	0	0	0	0	0	0	0	0.133718	0	0.0976633	0	0.045815	0	0	0	0	0	0	0	0	0.0601281	0	0	0	0	0	0.306831	0	0.0972055	0	0	0	0.0510835	0	0
A840356	1	1	52	36.6	69	68	0	0	0	0	0	0.0798988	0	0.189307	0	0	0	0	0	0.117473	0.115824	0	0	0	0	0.0762187	0	0	0.191178	0	0	0	0.155036	0.110392	0.10003	0	0	0	0	0	0	0	0	0.138251	0.16907	0.231412	0	0.109267	0
1289704	0	0	40	36.5	100	88	0	0	0	0	0	0.0792291	0	0.14079	0	0	0	0	0	0	0.0574266	0	0	0.0805563	0	0	0	0	0	0	0	0	0.0768683	0	0	0	0	0.0556292	0	0	0.253086	0	0	0	0	0	0.0421355	0	0
A905649	0	1	40	36	82	87	0	0	0	0	0	0.035935	0	0.042571	0	0	0.0545712	0	0	0.0528341	0	0	0	0	0	0	0	0	0.0429917	0	0	0	0	0.0496497	0.0449892	0	0	0	0	0.0605388	0	0	0	0.0621794	0.0760402	0.104079	0	0.0491437	0
1218634	0	1	40	36.4	72	87	0	1	0	0	0	0.111247	0	0	0	0	0	0	0	0	0	0	0	0	0	0	0	0	0	0	0	0	0	0	0	0.232424	0.122888	0	0	0	0.41459	0.060872	0	0	0	0	0.0591633	0	0
1248324	0	1	40	36.6	80	87	1	1	0	0	0	0.10487	0	0	0	0	0	0	0	0	0.152023	0	0	0	0	0.0500199	0	0	0	0	0	0	0	0	0	0	0	0	0	0	0.334992	0	0	0	0	0	0.0557719	0	0.0856925
1299919	0	1	40	36.5	85	87	0	0	0	0	0	0.141909	0	0.0840574	0	0	0	0	0	0	0	0	0	0.144286	0	0	0	0	0	0	0	0	0	0	0	0	0	0	0	0	0.151102	0	0	0	0	0	0.0754698	0	0
1248338	0	1	40	36.1	83	86	1	1	0	0	0	0.0923289	0	0.0546895	0	0.081388	0.0701056	0	0	0	0	0	0	0	0	0	0	0	0	0	0	0	0	0	0	0	0	0	0	0	0.294931	0	0	0	0	0	0.0491022	0	0.0754447
1317949	0	1	40	36.6	61	85	0	0	0	0	0	0.107799	0	0	0	0	0	0	0	0	0	0	0.10232	0	0	0.051417	0	0	0	0	0	0	0	0	0	0	0	0	0	0	0.344349	0	0	0.0932641	0	0.0780551	0.0573296	0	0
1275867	0	1	40	36.4	67	85	0	0	0	0	0	0.0804637	0	0	0	0	0	0	0	0	0	0	0	0	0	0.0383788	0	0	0.0481323	0	0	0	0	0.0555864	0.0503687	0	0.0888834	0	0	0	0.299868	0.0880559	0	0	0	0.116524	0.0427921	0	0
1277950	0	0	40	36.5	82	85	0	0	0	0	0	0.09568	0	0	0	0.084342	0	0	0	0	0	0	0	0	0	0.0456365	0	0	0.171704	0	0	0	0	0	0	0	0	0	0.244235	0	0.305636	0	0	0	0	0	0.0508844	0	0
A775957	0	1	40	36.3	75	85	0	0	0	0	0	0	0	0	0	0	0.121837	0	0	0	0.116303	0	0	0	0	0	0	0	0	0.142815	0	0	0	0	0	0	0	0	0	0	0	0.175599	0	0	0	0	0	0.109719	0
A926367	1	1	53	36.7	88	99	0	0	0	0	0	0	0	0	0	0	0	0	0	0.0747342	0	0	0	0	0	0.0484891	0	0.108708	0	0	0	0	0	0.0702298	0	0	0	0.0713791	0	0	0	0.0556265	0	0	0	0	0.054065	0	0
A780821	1	1	53	36.3	86	86	0	0	0	0	0	0	0	0	0.142447	0	0.0865611	0	0	0	0	0	0	0	0	0	0.119658	0.121904	0.0681937	0	0	0	0	0.0787546	0	0	0	0	0	0	0	0.0623786	0.115367	0	0	0	0	0.0779521	0
1292842	0	1	40	36.1	80	83	1	1	0	0	0	0.140826	0	0.166832	0	0	0	0	0	0.103526	0	0	0	0	0	0.0671697	0	0	0	0	0	0	0	0	0	0	0	0	0	0	0.224924	0	0	0	0	0	0.0748938	0	0.115073
1303592	0	0	40	36.5	92	82	0	0	0	0	0	0.0720534	0	0.0853592	0	0	0	0	0	0	0.208902	0	0	0	0	0.0687346	0	0	0	0	0	0	0	0	0	0	0	0	0	0	0.383607	0.078852	0.145834	0	0.152468	0	0.0766386	0	0
1297725	0	1	40	36.5	91	82	1	1	0	0	0	0.0630373	0	0.0746782	0	0.111135	0	0	0	0	0	0	0	0	0	0	0	0	0	0	0	0.288111	0	0	0.0789203	0	0	0	0	0	0.402727	0.0689852	0	0.109075	0	0.182576	0	0.0862081	0
A661767	0	1	40	36.8	104	82	0	0	0	0	0	0	0	0.0450731	0	0	0.0577785	0	0	0	0	0	0	0	0	0	0	0	0	0.135454	0	0.0869469	0	0.0525678	0	0	0	0	0	0	0	0	0	0	0	0	0	0.0520321	0
A605826	0	0	40	36.3	72	82	0	0	0	0	0	0	0	0	0	0	0.0974315	0	0.130655	0	0	0	0	0	0	0	0	0.137212	0	0	0	0	0	0	0	0	0	0.0900953	0	0	0	0.140424	0	0	0	0	0	0.0877414	0
1315333	0	0	40	36.5	89	82	0	0	0	0	0	0.0776811	0	0	0	0	0	0	0	0	0	0	0	0.0789824	0	0.0370516	0	0	0	0	0	0	0.0753665	0	0.0486269	0	0	0.0545423	0	0	0.289498	0	0.0786121	0	0	0	0.0413123	0	0.0634756
1237279	0	0	40	36.5	62	81	0	0	0	0	0	0.101393	0	0.180175	0	0	0	0	0.10324	0.0745371	0	0	0	0	0	0.0483613	0	0	0	0	0	0	0	0	0	0	0	0	0	0	0.377865	0	0	0	0	0	0.0539225	0.0693309	0.082851
A794795	0	0	40	36.5	61	80	0	0	0	0	0	0	0	0.0620922	0	0	0.079595	0	0	0	0	0	0.0994978	0	0	0	0	0	0.0627058	0.1866	0	0	0	0	0	0	0	0	0	0	0	0.0573587	0	0	0	0	0	0.0716788	0
1223205	0	1	40	36	70	80	0	0	0	0	0	0.0889072	0	0.0526627	0	0	0.0675075	0	0.0905272	0	0	0	0	0	0.0782408	0.0424061	0	0	0.0531831	0	0	0	0	0.0614194	0	0	0	0.0624245	0	0.0748898	0.236668	0	0	0	0	0	0.094565	0	0.0726487
A820282	1	1	53	36.8	80	79	0	0	0	0	0	0	0	0	0	0	0	0	0	0	0	0	0	0	0	0	0	0	0	0	0	0	0	0.100171	0	0	0	0	0	0	0	0.0793421	0	0	0	0	0	0	0
1291166	0	0	40	37.8	114	80	0	0	0	0	0	0.0921851	0	0	0	0	0.0699964	0	0	0	0	0	0	0	0.0811254	0.0439695	0	0	0.0551439	0.0820487	0	0	0	0	0.115412	0	0	0.064726	0	0	0.34355	0	0	0	0	0	0.0490257	0	0
1219624	0	0	40	36.3	73	79	0	0	0	0	0	0.142248	0	0	0	0	0	0	0	0	0.068736	0	0	0	0	0.0452321	0	0	0	0	0	0	0	0	0	0	0	0	0	0	0.25244	0.05189	0	0	0	0	0.0504335	0	0.0774902
1305583	0	1	40	36.5	94	79	0	0	0	0	0	0.105106	0	0.0622576	0	0	0	0	0.107021	0.0772667	0	0	0	0	0	0.0501323	0	0	0.125746	0	0	0.240192	0	0	0	0	0	0	0	0	0.335745	0.172534	0	0	0	0	0.0558971	0	0
A892075	1	1	53	36.8	90	75	0	0	0	0	0	0	0	0	0	0	0.100118	0	0	0.0969307	0	0	0	0	0	0	0	0	0.157747	0	0	0	0	0	0.0825384	0	0	0	0	0	0	0.0721479	0	0	0	0	0	0.0901603	0.107742
A708703	0	0	40	36.3	78	78	0	0	0	0	0	0	0	0.0417827	0	0	0.160682	0	0	0	0	0	0	0	0.124153	0	0	0	0.0843911	0.188348	0	0	0	0.0974604	0	0	0	0	0	0.0594177	0	0.0385974	0	0	0	0	0	0.0482337	0
A740871	0	0	40	36.3667	82.6667	78	0	0	0	0	0	0	0	0	0	0	0.12121	0	0	0.117352	0	0	0	0	0	0	0	0	0	0	0	0	0	0	0.0999277	0	0	0.112084	0	0	0	0.0873481	0	0	0	0	0	0.109155	0
1218991	0	0	40	36.1	83	78	0	0	0	0	0	0.106739	0	0.0632253	0	0	0	0	0	0	0.0773666	0	0	0	0	0	0	0	0	0	0	0	0	0	0	0	0	0	0	0	0.227309	0	0	0	0	0	0.056766	0	0.08722
1315275	0	0	40	36.6	80	78	0	0	0	0	0	0.0890537	0	0	0	0	0.0676187	0	0	0	0	0	0	0	0	0.042476	0	0	0	0.0792616	0	0	0	0	0	0	0	0.0625274	0.11366	0	0.331881	0	0	0	0	0	0.0473604	0	0.0727684
1242213	0	1	40	36.5	77	77	0	0	0	0	0	0.137203	0	0	0	0	0	0	0	0.134484	0.132596	0	0	0	0	0.0436279	0	0	0.0547154	0	0	0	0	0.063189	0	0	0	0	0	0	0.292184	0.100099	0	0	0	0	0.0486448	0	0
A924790	0	0	40	36.5	101	77	0	0	0	0	0	0	0	0	0	0	0.0758507	0	0	0	0.0724057	0	0	0	0.0879105	0	0	0	0.0597559	0.0889109	0	0	0	0.0690101	0	0	0	0	0	0.0841453	0	0.0546604	0	0	0	0	0	0	0.163255
A766550	1	0	53	36.2	78	72	0	0	0	0	0.111396	0	0	0	0	0	0.0766933	0	0	0	0	0	0	0	0	0	0	0	0.12084	0.0898986	0	0	0	0	0	0	0	0	0	0	0	0.0552676	0.102215	0	0	0	0	0	0
1287812	0	0	40	36.2	87	75	0	0	0	0	0	0.111279	0	0.065914	0	0	0	0	0	0	0.24197	0	0	0	0	0.0530765	0	0	0	0	0	0	0.215926	0	0	0	0	0	0	0	0.355463	0.0608891	0	0	0	0	0.05918	0	0
1235793	0	0	40	36.3	94	75	0	0	0	0	0	0.149571	0	0.177192	0	0	0	0	0	0	0	0	0	0.152076	0	0.0713409	0	0	0	0	0	0	0	0	0.0936285	0	0	0	0	0	0.557413	0.0818419	0	0	0	0	0	0	0
A824992	1	0	53	36.7	92	71	0	0	0	0	0	0.0478536	0	0.113381	0	0	0	0.105621	0	0	0	0	0	0	0.0842251	0.0456495	0	0	0	0	0	0	0	0	0	0	0	0.134398	0	0.0806178	0	0	0	0	0	0	0	0	0
A622035	0	1	40	36.7	78	74	0	0	0	0	0	0	0	0.0783273	0	0	0	0	0	0	0	0	0	0	0	0	0	0.282804	0	0.117695	0	0	0	0	0	0	0	0	0	0	0	0.144712	0	0	0	0	0	0.0904206	0.108053
1267261	0	1	40	36.9	75	72	1	1	0	0	0	0.116993	0	0	0	0	0.0888331	0	0	0	0	0	0	0	0	0	0	0	0	0	0	0	0	0	0	0.122214	0.129235	0	0	0	0.373717	0	0	0	0	0	0.062219	0	0
1258967	0	0	40	36.5	76	71	0	0	0	0	0	0.12564	0	0	0	0.0738343	0	0	0	0	0	0	0	0	0	0.0399509	0	0	0.050104	0	0	0	0	0	0	0	0	0	0	0	0.312151	0	0	0	0	0	0.044545	0	0
1306409	0	1	40	36.5	64	71	0	0	0	0	0	0.104881	0	0.12425	0	0	0	0	0	0	0.0760199	0	0.0995501	0	0	0.0500253	0	0	0.125477	0	0	0	0	0.0724548	0.0656537	0	0	0.0736405	0	0	0.335028	0.0573888	0.106138	0	0	0	0.0557779	0	0
A602233	1	1	54	36.6	85	92	1	0	0	0	0	0	0	0.0600715	0	0	0.0770047	0	0	0	0	0	0.0962599	0	0	0.0967439	0	0	0.0606651	0	0	0	0	0	0.0634838	0	0	0.0712066	0	0.0854256	0	0.110984	0	0	0	0	0.0539344	0	0
A932638	1	0	54	36.2	63	92	0	0	0	0	0	0	0	0.116647	0	0	0	0	0	0	0	0	0	0	0	0	0.10335	0	0.117799	0.0876369	0	0	0	0	0	0	0	0	0	0	0.0524213	0	0.0996438	0	0	0	0	0.0673281	0
1242074	0	0	40	36.3	54	68	0	0	0	0	0	0.111197	0	0	0	0	0	0	0.113224	0.16349	0.0805978	0	0	0	0.0978567	0.0530378	0	0	0.133034	0	0	0	0	0	0	0	0	0	0	0	0.414404	0	0	0	0	0	0.0591368	0	0.0908627
A832895	0	0	40	36.7	82	67	0	0	0	0	0	0	0	0	0	0	0.0979044	0	0.131289	0	0	0	0	0	0.113471	0	0	0	0	0	0	0	0	0.089075	0	0	0	0	0	0.108611	0	0	0	0	0	0	0	0.0881673	0.105361
1230415	0	1	40	36.4	74	66	0	0	0	0	0	0.105092	0	0.124499	0	0	0	0	0	0	0	0	0	0.106852	0	0.0501258	0	0	0	0	0	0	0	0	0	0	0	0	0	0.0885229	0.335701	0	0	0	0	0	0.16767	0	0
1236158	0	1	40	36.5	78	65	0	0	0	0	0	0.104713	0	0.0620249	0	0	0	0	0	0.0769779	0	0	0	0.106467	0	0.0499449	0	0	0.0626378	0	0	0	0	0.144677	0.0655482	0	0	0	0	0	0.390238	0	0	0	0.110789	0	0.0556882	0	0
A906928	1	0	54	36.3	71	90	0	0	0	0	0	0	0	0.1535	0	0	0.0983846	0.142994	0	0	0	0	0	0	0.228054	0.0618021	0	0	0.0775084	0.115325	0	0	0	0.0895118	0	0	0	0	0	0	0	0.070899	0	0	0	0.0938204	0	0	0
1263123	0	1	40	36.5	77	64	0	0	0	0	0	0.107205	0	0.0635014	0	0.0945018	0	0	0	0.0788103	0	0	0	0	0	0.0511338	0	0	0	0	0	0	0	0	0	0	0	0	0	0	0.399528	0.0586605	0	0	0	0	0.0570139	0	0
1252654	0	1	40	36.5	84	64	0	0	0	0	0	0.0969508	0	0.172282	0	0	0	0	0	0	0.140543	0	0	0	0	0.0462426	0	0	0	0	0	0	0	0	0	0	0	0	0	0	0.309695	0.0530493	0	0	0	0	0	0	0.0792214
A779340	0	0	40	36.9	78	64	0	0	0	0	0.102754	0.0465844	0	0	0	0	0.0707434	0	0	0	0.135061	0	0.0884329	0	0	0	0	0	0	0	0	0	0	0	0	0	0	0.0654168	0	0.0784796	0	0.10196	0	0	0	0	0	0.0637076	0
1272022	0	1	40	36.8	62	62	1	1	0	0	0	0.0358642	0	0.0424871	0	0.189686	0	0	0	0.0527299	0	0	0	0	0	0	0	0	0	0	0	0	0	0	0	0	0	0.100725	0.0915476	0	0.0763753	0	0	0	0	0	0.0381465	0	0.0586114
A894891	0	0	40	36.5	85	62	0	0	0	0	0	0	0	0	0	0	0.156346	0	0	0	0	0	0	0	0	0	0	0	0	0	0	0	0	0	0.0429646	0	0	0	0	0.0578143	0	0.0375559	0	0	0	0	0	0.0469321	0
A952293	1	0	54	36.3	91	90	0	0	0	0	0	0	0	0.0707009	0	0	0	0	0	0.0877455	0.0865142	0	0.113293	0	0	0	0	0	0	0	0.31677	0	0.115803	0	0	0	0	0	0	0.100541	0	0.130622	0	0	0	0	0	0.0816167	0
A805584	0	0	40	36.6	75	61	0	0	0	0	0.224961	0	0	0	0	0	0	0	0	0.0749745	0	0	0	0	0	0	0	0	0.183023	0	0	0	0	0.211367	0	0	0	0	0	0	0	0	0	0	0	0	0	0	0
1217391	0	1	40	36.5	66	59	0	0	0	0	0	0.0607569	0	0.0359883	0	0.0535572	0.0461329	0	0.061864	0	0	0	0	0	0	0.0289792	0	0	0	0	0	0	0	0	0	0	0	0	0	0	0.226425	0.0664896	0	0	0	0	0.0323116	0	0.0496463
A890326	0	0	40	36.3	123	58	0	0	0	0	0	0	0	0	0	0	0.0991051	0	0	0	0.047302	0	0	0	0	0	0	0	0.039038	0	0	0	0	0.0450837	0.0408518	0	0	0	0	0.0549714	0	0.0357091	0	0	0	0	0	0.0446243	0.0533264
A657333	0	1	40	36.1	82	57	0	0	0	0	0	0	0	0	0	0	0.0514293	0	0	0	0	0	0	0	0	0	0.142186	0.0724276	0	0	0	0	0	0	0	0	0	0	0	0.0570533	0	0.0370615	0	0	0	0	0	0.0463143	0
1317192	1	1	54	36.4	67	80	1	1	0	0	0	0.0708302	0	0.0839102	0	0	0.107563	0	0.0721209	0.0520697	0	0	0	0	0	0	0.0743449	0	0.0847394	0	0	0	0	0	0	0	0	0.0994642	0	0	0.226257	0	0	0	0.0749401	0	0.0376688	0	0
A732336	0	0	40	36.3667	79	79.6667	0	0	0	0	0	0	0	0	0	0	0.147449	0	0	0	0	0	0	0	0	0	0	0	0.0580809	0	0	0.221886	0	0	0	0	0	0.0681734	0	0.0817866	0	0.0531282	0	0	0	0	0	0.0663922	0
A654186	0	1	40	36.5333	79.3333	88.6667	0	0	0	0	0.0817909	0	0	0.0878561	0.0926663	0	0	0	0	0	0	0	0	0	0	0.0353726	0.077841	0.0793022	0.0443622	0.0660065	0	0	0	0.0512324	0	0	0	0	0	0	0	0	0	0	0	0	0	0.0507103	0
A838179	0	0	40	36.3667	79	79.6667	0	0	0	0	0	0	0	0.16319	0	0	0.0522976	0	0	0.0506329	0	0	0	0	0	0	0	0	0.0412006	0.0613024	0	0	0.0668236	0.142744	0.0431149	0	0	0.14508	0	0.0580166	0	0.0376873	0.0697013	0	0	0.0498715	0	0.0470963	0
A883853	0	0	40	36.3667	79	79.6667	0	0	0	0	0	0	0	0	0	0	0.0895464	0	0	0	0.0427397	0	0	0	0	0	0	0	0.0352728	0	0	0	0	0.0407353	0	0	0	0	0	0.0496693	0	0.032265	0	0	0	0	0	0.0403202	0.048183
1216284	0	1	41	36.3	100	140	0	0	0	0	0	0.131451	0	0	0	0	0.0998113	0	0	0	0	0	0	0	0	0	0	0	0	0	0	0	0	0	0	0	0	0	0	0	0.489885	0	0	0	0	0	0.0699082	0	0
A732641	0	1	41	36.5	61	122	1	0	0	0	0	0	0	0.0790104	0	0	0.101282	0	0	0.0980583	0	0	0	0	0	0	0	0	0	0	0	0	0	0.184296	0	0	0	0	0	0	0	0	0	0	0	0	0	0.0912092	0
1292650	0	1	41	36.6	104	120	0	0	0	0	0	0.0757265	0	0	0	0	0.0574994	0	0	0.0556691	0	0	0	0	0	0	0	0	0	0	0	0	0	0	0	0.079106	0	0	0	0	0.241897	0.0414358	0	0	0	0	0.0402728	0	0
1247930	0	1	41	36.1	95	117	0	0	0	0	0	0.0923679	0	0.0547126	0	0	0.0701352	0	0.094051	0	0	0	0	0.0939151	0	0	0	0	0	0	0	0	0	0	0	0	0	0	0	0	0.295056	0	0	0	0	0	0.049123	0	0
A894116	1	0	54	36.6	63	80	0	0	0	0	0	0	0.235682	0	0	0	0	0	0	0	0	0	0	0	0.13578	0	0	0	0	0.274651	0	0	0	0	0	0	0	0	0	0	0	0.168849	0	0	0	0	0	0.105502	0
1279601	0	0	41	36	78	105	0	0	0	0	0	0.0797684	0	0	0	0	0	0	0.0812219	0	0.0578175	0	0	0	0	0.0380471	0	0	0	0	0	0	0	0	0.0499334	0	0	0	0	0.0671918	0.254808	0.0436475	0	0	0	0.0577586	0.0424223	0	0
1269383	0	1	41	36.5	80	104	0	0	0	0	0	0.130556	0	0	0	0.153447	0	0	0	0	0.0630861	0.121165	0	0	0	0.0415142	0	0	0	0	0	0	0	0	0.0544836	0	0	0	0	0	0.278028	0.0476249	0	0	0	0	0.046288	0	0
1297720	0	1	41	36.5	88	101	0	0	0	0	0	0.0968619	0	0	0	0	0	0	0.0986269	0	0	0	0	0	0	0.0462003	0	0	0	0	0	0	0	0	0.0606337	0	0	0	0	0	0.36098	0.0530007	0	0	0	0.0701356	0.051513	0	0
A771918	1	0	54	36.7	72	80	0	0	0	0	0	0	0	0	0	0	0	0	0	0	0	0	0	0	0	0.0662042	0	0	0	0	0	0	0	0.0479438	0.0434435	0.0724979	0	0	0	0	0	0.0379745	0	0	0	0	0	0	0
1312506	0	1	41	36.5	101	100	1	1	0	0	0	0.0817293	0	0	0	0	0	0	0	0	0	0	0	0	0	0.0389824	0	0	0	0	0	0	0	0	0	0.0853767	0	0	0.104312	0	0.348096	0	0	0	0	0	0.0434652	0	0.0667835
A844565	0	1	41	36.3	73	98	0	0	0	0	0	0	0	0	0	0	0.0586761	0	0	0	0	0	0	0	0	0	0	0	0	0	0	0	0.0749736	0	0	0	0	0.054258	0	0	0.0411413	0	0	0	0	0	0	0.0528404	0
A903303	0	1	41	36.3	91	98	1	0	0	0	0	0	0.230915	0.0895432	0	0	0	0	0	0	0	0	0	0	0	0.0721037	0	0	0	0	0	0	0	0	0	0	0	0	0	0.127336	0	0.082717	0	0	0	0	0	0.103368	0
A965331	1	0	54	36.5	85	79	0	0	0	0	0.191283	0	0	0.102734	0	0	0	0	0	0.127501	0.125712	0	0	0	0.152631	0	0	0	0.207498	0.154368	0	0	0	0	0	0	0	0.121777	0	0	0	0.094902	0	0	0	0.125584	0	0.118595	0
1278674	0	1	41	36.5	71	95	0	0	0	0	0	0.0820178	0	0.0971638	0	0	0	0	0	0	0.0594479	0	0	0	0	0.0391201	0	0	0	0	0	0	0	0	0	0	0	0	0	0	0.261994	0	0	0	0	0	0.30533	0	0
1227913	0	1	41	36.6	100	95	1	1	0	0	0.0976088	0.132755	0	0	0	0.156032	0	0	0	0	0	0.123206	0	0	0	0.0422135	0	0	0.0529416	0	0	0	0	0	0	0	0	0	0	0	0.32983	0	0	0	0	0	0.0470677	0	0
1229364	0	1	41	36.7	100	95	0	0	0	0	0	0.074813	0	0	0	0.0659477	0	0	0.0761762	0	0	0	0	0	0	0.0356836	0	0	0	0	0	0	0	0.0516827	0.0936629	0	0.165283	0	0	0	0.278809	0.081872	0	0.0647255	0	0.108341	0.0397869	0	0
A785908	0	1	41	36.9	64	95	0	0	0	0	0	0	0	0	0	0	0	0.143589	0	0.0956491	0	0	0	0	0	0	0	0	0.0778308	0	0	0	0	0.0898842	0.0814471	0	0	0.0913551	0	0.109597	0	0	0	0.112568	0.137661	0.188421	0	0	0
A712640	0	1	41	36.5	108	94	0	0	0	0	0	0	0	0.0790421	0	0	0	0	0	0	0	0	0	0	0.117433	0	0	0	0	0	0	0	0	0.18437	0	0	0	0	0	0	0	0	0	0	0	0	0	0.0912457	0
1270593	0	0	41	36.3	93	93	0	0	0	0	0	0.0758378	0	0.0898426	0	0	0.115168	0	0.0772197	0.0557509	0.0549686	0	0	0	0	0	0	0	0	0	0	0.0866541	0	0	0.047473	0	0	0.106496	0	0	0.282628	0.0414968	0	0	0.0802382	0	0.040332	0	0.123939
A743110	1	0	54	36.4	80	74	0	0	0	0	0	0	0	0	0	0	0	0	0	0	0	0	0	0	0	0.0526239	0	0	0	0.098198	0	0	0	0	0	0	0	0	0	0	0	0.0603699	0	0	0	0	0	0	0
1264205	0	0	41	36.5	72	92	0	0	0	0	0	0.0949653	0	0	0	0	0	0	0	0	0	0	0	0	0	0.0452956	0	0	0.056807	0	0	0	0.0921356	0	0.0594464	0	0	0.0666781	0	0	0.353912	0	0.0961034	0	0.100476	0	0.0505043	0	0
A895034	0	1	41	36.3	75	92	0	0	0	0	0	0	0	0.0412393	0	0	0.0528641	0	0.0708905	0.0511813	0	0	0	0	0	0	0	0	0.0832937	0	0	0	0	0	0.0435819	0	0	0	0	0	0	0	0	0	0.0736616	0	0	0.0476065	0
1270469	0	1	41	36.5	72	92	1	1	0	0	0	0.0561248	0	0.0664892	0	0	0	0	0	0	0	0	0	0	0	0	0	0	0	0	0	0	0	0	0.0702661	0	0	0	0	0	0.298804	0.0614205	0	0	0	0.0812775	0	0.0767548	0
1281662	0	0	41	36.6	116	91	0	0	0	0	0	0.0746697	0	0.0884588	0	0.197464	0.056697	0	0	0.0548922	0	0	0	0	0	0.0356152	0	0	0.0893329	0	0	0	0	0	0	0	0	0	0	0	0.278275	0.0408576	0	0	0	0	0.0397108	0	0
1220054	0	1	41	36.8	80	90	0	0	0	0	0	0.125084	0	0.0740912	0	0	0.0949763	0	0	0	0	0	0	0	0	0	0	0	0	0	0	0	0	0	0	0	0.138172	0	0	0	0.466155	0	0	0	0	0	0.0665217	0	0.10221
A965377	0	1	41	36.3	78	90	0	0	0	0	0	0.0686516	0	0	0	0	0	0	0	0	0	0	0	0	0	0	0	0.146821	0	0	0	0	0	0.37941	0	0	0	0	0	0	0	0.0751292	0	0	0	0	0.0730203	0	0
1228344	0	1	41	36.4	95	90	1	1	0	0	0	0.120938	0	0	0	0	0	0	0	0	0	0	0	0	0	0.0576839	0	0	0.217031	0	0	0	0	0	0	0	0	0.0849144	0	0	0.450706	0	0	0	0	0	0.0643171	0	0
1227793	0	1	41	36.6	89	90	0	0	0	0	0	0.0707782	0	0	0	0.124782	0	0	0.0720679	0	0.0513013	0	0.0671804	0	0.0622867	0.0337591	0	0	0	0	0.187839	0	0	0	0	0.147874	0	0.0496956	0	0	0.226091	0	0	0	0	0	0.0376411	0	0
1309967	0	1	41	36.5	71	89	1	1	0	0	0	0.0577041	0	0.13672	0	0	0.0876299	0	0	0	0	0	0	0	0	0	0	0	0	0	0.153141	0	0	0.239181	0.0722433	0	0	0	0	0	0.24577	0.0631488	0	0	0.122105	0.167129	0.0613763	0	0
1306323	0	0	41	36.5	62	89	1	0	0	0	0	0.0721078	0	0.0427119	0	0	0.0547517	0	0	0	0	0	0	0	0	0.0343933	0	0	0.0431339	0	0	0	0	0	0.0451381	0	0	0	0	0	0.230338	0	0	0	0	0	0.0383483	0	0.176764
A933432	0	1	41	36.5	124	89	1	0	0	0	0	0	0	0	0	0	0	0	0	0.142716	0	0	0.0921339	0	0	0	0	0	0.0580648	0	0	0	0.282527	0	0.121525	0.1014	0	0	0	0	0	0.0531135	0	0	0	0	0	0.0663738	0
A627571	1	1	54	36	92	73	1	1	0	0	0.103001	0	0	0.0553194	0	0	0	0	0.0950941	0.0686558	0	0	0	0	0	0	0	0.199733	0	0	0	0	0	0	0	0	0	0	0	0	0	0	0	0	0	0	0	0.0638604	0
1282549	0	0	41	36.2	85	89	0	1	0	0	0.0745273	0.067575	0.103222	0.0400269	0	0	0	0	0	0	0.0489795	0	0.06414	0.0687069	0	0.0322312	0	0	0.0404225	0	0	0	0.0655614	0.233413	0	0	0	0	0	0	0.215858	0	0	0	0	0	0.0359376	0	0
A921452	0	1	41	36.5	83	88	0	0	0	0	0	0.0601601	0	0	0	0	0	0	0	0	0	0	0.114204	0	0	0	0	0	0.071974	0.10709	0	0	0	0.0831203	0.0753181	0	0	0.0844806	0	0	0	0	0	0	0.127302	0	0	0.0822733	0
A895278	1	1	54	36.4	98	69	1	0	0	0	0	0	0.614036	0.059527	0	0	0	0	0	0.0738778	0	0	0	0	0	0	0	0	0	0	0	0	0.0975013	0	0	0	0	0	0	0	0	0.054989	0	0.0869454	0.106327	0	0	0	0
1254410	0	0	41	36.4	75	87	0	0	0	0	0	0.0611431	0	0	0	0.107795	0.0464261	0	0	0	0.0443176	0	0	0	0.0538076	0.0291634	0	0	0	0	0	0	0	0	0.0382744	0.255487	0	0.128791	0	0	0.195313	0.0334561	0	0	0	0	0.032517	0	0
1246013	0	0	41	36.5	78	87	0	0	0	0	0	0.118569	0	0	0	0	0.09003	0	0	0	0.085941	0	0	0	0	0.056554	0	0	0.141853	0	0	0.27096	0	0	0	0	0	0	0	0	0.441877	0	0	0	0	0	0.0630573	0	0
A949990	0	0	41	36.7	99	86	0	0	0	0	0	0	0.155137	0	0	0.0895268	0.0771161	0.112082	0	0	0	0	0	0	0	0	0	0	0	0	0	0	0	0	0	0	0	0.0713096	0	0	0	0.0555723	0	0.0878676	0	0	0	0	0.0829891
1270652	1	1	54	36.1	98	67	0	0	0	0	0	0.0796897	0	0	0.0995745	0	0	0	0	0.117165	0	0	0	0	0	0.0380096	0	0	0.0953386	0	0	0	0	0	0.0498842	0.083246	0.0880284	0	0	0	0.254557	0	0	0.0689447	0	0.0577016	0.0423804	0	0
1239153	0	0	41	36.5	87	86	0	0	0	0	0	0.140749	0	0.166741	0	0	0	0	0	0	0	0	0	0	0	0.0671331	0	0	0	0	0	0	0	0	0	0	0	0	0	0	0.524536	0	0	0	0	0	0.0748529	0	0
A677321	1	0	54	36.9	60	61	0	0	0	0	0	0	0	0.160594	0	0	0	0.149603	0	0	0	0	0	0	0	0.0646584	0	0	0.0810905	0	0	0	0	0.0936487	0	0	0	0	0	0	0	0	0	0	0	0	0	0	0
A970299	1	1	54	36.1667	66.3333	82.3333	0	0	0	0	0	0	0	0	0.0787726	0.0555715	0.0478679	0	0	0	0.0456939	0	0	0	0.0554786	0.0300691	0	0.0674122	0.0754216	0	0	0.144066	0	0	0	0	0	0.0442637	0	0.0531025	0	0	0	0	0.0666998	0.0456473	0	0.0431072	0
1262368	0	0	41	37	100	85	0	0	0	0	0	0.0749069	0	0.0887398	0	0.132061	0.0568771	0	0.0762719	0	0	0	0.142199	0	0	0.0357284	0	0	0	0	0	0	0	0	0	0	0	0	0	0	0.279159	0.0409874	0	0	0	0	0.0398369	0	0
A667921	0	1	41	36.8	78	85	0	0	0	0	0	0	0	0	0	0	0	0	0	0	0	0	0	0	0	0.0457953	0	0.102669	0	0.170911	0	0	0	0.0663282	0	0	0	0	0	0	0	0.0525361	0	0	0	0	0	0.0656523	0.0784551
1226244	0	0	41	36.3	75	84	0	0	0	0	0	0.133389	0	0	0	0.235165	0	0	0	0	0	0	0	0.135623	0	0.0636224	0	0	0	0	0	0	0	0	0	0.139341	0	0.0936564	0	0	0.497106	0	0	0	0	0	0.0709386	0	0
1301391	0	1	41	36.7	105	83	0	0	0	0	0	0.0818912	0	0	0	0	0.0621803	0	0	0	0	0	0	0	0	0.0390597	0	0	0.0489862	0	0	0.187142	0	0	0.0512623	0	0	0	0.104518	0	0.26159	0.044809	0	0	0	0	0.0435513	0	0
A759717	0	1	41	36	64	83	0	0	0	0	0	0	0	0	0	0	0.0844337	0.122717	0	0	0	0	0	0	0	0	0	0	0	0	0	0	0	0.0768191	0.0696084	0	0	0	0	0	0.0592015	0.0608456	0	0	0	0	0	0	0
A836577	0	0	41	36.4	97	82	0	0	0	0	0	0.0438442	0	0	0	0	0.0665821	0.0967715	0	0	0	0	0	0	0	0	0	0	0.052454	0.0780464	0	0	0.0850755	0	0	0	0	0	0	0.0738631	0	0	0	0	0	0	0	0	0
A661201	0	1	41	36.8	80	81	1	1	0	0	0	0	0	0.0651063	0	0	0.0834587	0	0	0	0.0796682	0	0	0	0	0	0	0	0	0	0	0	0	0	0.0688046	0	0	0	0	0	0	0.060143	0	0	0	0	0.0584548	0	0
A794375	0	0	41	36.3	106	81	0	0	0	0	0	0	0	0	0	0	0	0	0	0	0	0	0	0	0.0976759	0	0	0	0	0.0987875	0	0	0	0	0	0	0	0	0.42498	0	0	0	0.112322	0	0	0	0	0.0758947	0.0906948
1262355	0	1	41	36.3	69	81	0	0	0	0	0	0.115234	0	0.0682567	0	0	0	0	0	0	0	0	0	0	0	0.054963	0	0	0	0	0	0	0	0	0	0	0	0	0	0	0.368097	0	0	0	0	0	0.0612833	0	0
A961446	0	1	41	36.5	103	81	0	0	0	0	0	0	0	0	0	0	0.0263447	0	0	0	0	0	0	0	0	0	0	0	0	0.0926425	0	0	0	0	0	0.0362443	0	0	0	0	0	0.0189848	0	0	0	0	0	0.0237246	0
A795287	1	1	55	36.2	95	90	0	0	0	0	0	0	0	0	0	0	0	0.110276	0	0	0	0	0	0	0	0	0	0	0.059774	0	0	0	0.0969479	0.069031	0.0625513	0	0	0	0	0.0841708	0	0	0	0	0	0	0	0	0
1220109	0	1	41	36.4	84	81	0	0	0	0	0	0.0822066	0	0.0486937	0	0	0	0	0	0	0	0	0	0	0	0.0392101	0	0	0.0491749	0.0731674	0	0	0	0.0567904	0.0514597	0	0	0	0	0	0.262597	0	0	0	0	0.059524	0.087438	0	0.0671735
1244447	0	1	41	36.3	80	80	0	1	0	0	0	0.104046	0	0.0616301	0	0	0	0	0.105942	0	0	0	0	0	0	0.049627	0	0	0.0622392	0	0	0	0	0	0	0	0	0.0730542	0	0	0.332361	0	0	0	0	0	0.0553338	0	0.0850194
A921040	0	0	41	36.3	72	80	0	0	0	0	0	0	0	0	0	0	0	0.142854	0	0	0	0	0	0	0	0	0	0	0	0.230425	0	0	0	0	0	0	0	0	0	0	0	0	0	0	0	0	0	0	0.105774
1227667	0	1	41	36.6	70	80	0	0	0	0	0	0.120388	0	0.21393	0	0.106122	0	0	0	0	0.0872596	0	0	0	0	0.0574216	0	0	0	0	0	0	0	0	0	0	0	0	0	0	0.448657	0.0658738	0	0	0	0	0.128049	0	0
A737903	1	1	55	36	80	89	0	0	0	0	0	0	0	0	0	0	0.074194	0	0	0	0	0	0	0	0	0	0.410248	0	0.116902	0	0	0.223299	0	0	0.0611666	0	0	0.0686075	0	0	0	0.0534665	0	0	0	0	0	0.066815	0
1282336	0	1	41	36.2	77	80	0	0	0	0	0	0.090044	0	0	0	0	0	0	0	0	0	0	0	0	0	0.0429483	0	0	0.107726	0	0	0	0	0.0622047	0.0563658	0.0940624	0.0994662	0	0	0	0.335571	0.0492701	0	0.0779029	0	0.195597	0.0478871	0	0
1285562	0	1	41	36.3	91	80	0	0	0	0	0	0.117155	0	0.208184	0	0	0	0	0	0	0	0	0	0	0	0.0558793	0	0	0	0	0	0	0	0	0	0	0	0	0	0	0.436606	0.0641045	0	0	0.123953	0	0.12461	0	0
1242081	0	0	41	36.5	75	79	0	0	0	0	0	0.154723	0	0	0	0.136389	0	0	0	0.113742	0	0	0	0	0	0.0737984	0	0	0	0	0	0	0	0	0	0	0	0	0	0	0.576614	0.0846611	0	0	0	0	0.0822847	0	0
1251323	0	0	41	36.1	83	79	0	0	0	0	0	0.0957658	0	0.0567253	0	0.0844176	0	0	0	0	0	0	0	0	0	0.0456774	0	0	0	0	0	0	0	0	0.0599475	0	0	0	0	0	0.356895	0.104802	0	0	0	0	0.05093	0	0
A804407	1	1	55	36.3	81	88	0	0	0	0	0	0	0	0	0	0.112991	0	0	0	0.0942292	0.185814	0	0	0	0	0	0	0	0	0	0	0	0.12436	0.0885499	0.080238	0	0	0	0	0.10797	0	0	0	0	0	0	0	0	0
1230146	0	0	41	37	124	78	0	0	0	0	0	0.106339	0	0	0	0	0	0	0	0	0	0	0	0	0	0.0507207	0	0	0	0	0	0	0	0	0	0	0	0	0	0	0.339685	0	0.107614	0	0	0	0.0565532	0	0
1268745	0	1	41	36.4	85	77	0	0	0	0	0	0.154047	0	0.182494	0	0	0	0	0	0	0	0	0	0	0	0.0734756	0	0	0.0921486	0	0	0	0	0	0	0	0	0	0	0	0.574093	0	0	0	0	0	0.0819248	0	0
1247020	0	1	41	36.5	88	77	1	1	0	0	0	0.111045	0	0	0	0	0	0	0	0	0	0	0	0	0	0.0529652	0	0	0	0	0	0	0	0.0767128	0	0	0	0	0	0	0.413837	0.0607614	0	0	0	0.0804054	0.0590559	0	0
A786457	1	0	55	36.6	84	88	0	0	0	0	0.119616	0	0	0	0	0	0	0.119692	0	0	0	0	0	0	0	0	0	0	0.129756	0	0	0	0	0	0.0678925	0	0	0.152303	0	0.091358	0	0.0593457	0	0	0	0	0	0	0
1311841	0	0	41	36.4	110	76	0	0	0	0	0	0.0929168	0	0.0550377	0	0	0	0	0	0	0	0	0	0	0	0.0443186	0	0	0.166745	0	0	0	0	0.0641893	0	0	0	0	0	0	0.296809	0	0	0	0	0	0.148245	0	0
A751892	1	1	55	36.5	80	88	0	0	0	0	0	0	0	0	0	0	0.0929053	0	0	0.089948	0	0	0	0	0	0.0583602	0	0	0.146384	0	0	0	0	0	0.0765925	0	0.135159	0	0	0	0	0.0669505	0	0	0	0	0	0.0836654	0
A979327	0	0	41	36.5	71	76	0	0	0	0	0	0	0	0.151897	0	0	0.0649048	0	0	0.125678	0.123914	0	0	0.0869112	0	0	0	0	0.0511326	0	0	0	0	0.118103	0.0535084	0	0	0	0	0	0	0.0467724	0	0	0	0.0618938	0	0.0584496	0
A717601	0	1	41	36.2	86	76	1	0	0	0	0.0732626	0	0	0	0	0	0	0	0	0	0	0	0	0	0	0	0	0	0.0794731	0	0	0	0	0.0917808	0	0	0	0	0	0.055955	0	0.0363481	0	0	0	0.0480993	0	0.0454228	0
1256353	0	0	41	36	77	75	0	0	0	0	0	0.0768571	0	0.09105	0	0.135499	0	0	0	0	0	0.106993	0	0	0	0.0366585	0	0	0	0	0.203972	0	0.074567	0	0	0.160574	0	0	0	0	0.245509	0	0	0	0	0	0.040874	0	0
1220251	0	1	41	36	84	74	0	0	0	0	0	0.114551	0	0.135704	0	0	0.0869787	0	0	0	0	0	0	0	0	0.0546373	0	0	0.0685227	0	0	0	0	0	0	0	0	0.0804296	0	0	0.426901	0	0.115924	0	0	0	0.0609202	0	0
A654829	0	1	41	36.8	66	74	1	1	0	0	0	0.0379258	0	0.0449294	0	0	0	0	0	0.055761	0.0549785	0	0.143992	0	0	0	0	0	0	0.0675111	0	0	0	0	0.0474816	0	0	0.0532577	0	0	0	0	0	0	0	0	0	0.0518662	0
A931160	0	1	41	37.2	110	74	1	0	0	0	0	0	0	0	0	0	0	0	0	0.0592474	0	0	0	0	0	0	0	0	0.0482103	0	0	0	0	0.111353	0	0.0841907	0	0	0	0	0	0	0.0815599	0	0	0.0583564	0	0.0551091	0.0658558
1246002	0	1	41	36.4	69	74	1	1	0	0	0	0.128142	0	0.075903	0	0	0	0	0.130477	0.0942017	0.18576	0	0	0	0	0.0611201	0	0	0	0	0	0	0	0	0	0	0	0	0	0	0.409332	0	0	0	0	0	0.0681485	0	0
A665012	0	1	41	36.2	78	73	0	0	0	0	0.0985178	0	0	0	0	0	0.0678267	0	0	0	0	0	0	0	0	0	0	0	0	0.0795054	0	0	0	0.0617098	0	0	0	0.125439	0	0.0752439	0	0.0488781	0	0	0	0	0	0.061081	0
A894563	0	0	41	36.5	90	73	0	0	0	0	0	0	0	0.0550672	0	0	0.0705898	0	0.0946606	0	0.202151	0	0	0	0	0	0	0	0	0	0	0	0	0.128447	0.0581952	0	0	0	0	0.0783091	0	0.0508692	0	0	0	0	0	0	0.0759658
1250737	0	1	41	36.5	83	72	0	0	0	0	0	0.111395	0	0	0	0	0	0	0	0	0.0807413	0	0	0	0	0.0531323	0	0	0	0	0	0	0	0	0.0697313	0	0	0	0	0	0.415142	0.060953	0	0	0	0	0.0592421	0	0
A885347	0	0	41	36.5	64	72	0	0	0	0	0	0	0	0	0	0	0	0	0	0	0.102867	0	0	0	0	0	0	0	0	0	0	0	0	0	0.0888399	0	0	0	0	0.119545	0	0.0776561	0	0	0	0	0	0.0970438	0
A824176	0	0	41	36.6	74	72	0	0	0	0	0	0	0	0	0	0	0.0839749	0	0	0.0813018	0	0	0	0	0	0	0	0	0.0661563	0.098434	0	0.126368	0	0.0764016	0	0	0	0	0	0.093158	0	0	0	0	0	0.0800792	0	0	0.0903702
A907927	1	1	55	36.4	87	86	0	0	0	0	0	0	0	0.0584354	0	0	0	0	0	0	0.214516	0	0.0936382	0.100305	0	0.0470545	0	0	0	0	0	0	0	0	0	0	0	0.138535	0	0.083099	0	0.0539807	0	0.0853511	0	0.0714325	0	0.0674575	0
A818864	0	0	41	36.3	72	72	0	0	0	0	0	0.0565714	0	0.134036	0	0.0997355	0.0859097	0	0	0	0	0	0	0	0.0995688	0	0	0	0	0	0	0	0.109771	0	0	0	0	0.0794411	0	0.0953043	0	0.0619092	0	0	0	0	0	0	0
A941170	0	0	41	36.9	91	71	0	0	0	0	0	0.0537956	0	0	0	0	0	0	0	0	0	0	0	0.109393	0.0946833	0	0	0	0	0	0	0	0	0	0.1347	0	0	0.0755432	0	0.090628	0	0.0588715	0	0	0.113834	0	0	0	0
1281476	0	0	41	36.1	66	71	0	0	0	0	0	0.125319	0	0.0742305	0	0	0	0	0	0	0.0908332	0	0	0	0	0.0597733	0	0	0.074964	0	0	0	0	0	0	0	0	0	0	0.105561	0.400312	0	0	0	0	0	0.0666468	0	0
1215637	0	1	41	36.4	74	71	0	0	0	0	0	0.168155	0	0	0	0	0	0	0	0	0	0	0	0	0	0.0802051	0	0	0.100588	0	0	0	0	0	0	0	0	0	0	0	0.626672	0	0	0	0	0	0.0894281	0	0
1311111	0	0	41	36.6	71	71	0	0	0	0	0	0.110756	0	0.0656046	0	0.0976316	0	0	0	0	0.080278	0	0	0	0	0.0528274	0	0	0.0662529	0	0	0	0	0	0	0	0	0	0	0	0.41276	0.0606033	0	0	0	0	0.0589022	0	0
1233229	0	0	41	36.3	95	70	0	0	0	0	0	0.0966314	0	0	0	0	0	0	0	0	0.0700401	0	0	0	0	0.0460903	0	0	0.0578036	0	0	0	0	0	0.0604894	0	0.106743	0	0	0	0.360121	0.0528745	0	0.0836021	0	0.209906	0.0513904	0	0
1228684	0	0	41	36.5	70	70	0	0	0	0	0	0.137239	0	0	0	0	0	0	0	0.100889	0	0	0	0	0	0.0654587	0	0	0.0820944	0	0	0	0	0	0	0	0	0	0	0	0.511454	0	0	0	0	0	0.0729861	0	0
A813771	1	1	55	36.8	82	85	0	0	0	0	0	0	0	0	0	0	0	0	0	0.06639	0.0654584	0	0	0	0	0.0430753	0	0	0.0540224	0	0	0.206381	0	0.249554	0	0	0	0	0	0	0	0.0494157	0	0	0	0.0653917	0	0.0617529	0
A704690	0	1	41	36.1	87	70	0	0	0	0	0	0	0	0.0833045	0	0	0	0	0	0	0	0	0	0	0	0	0	0	0.0841277	0	0	0	0	0.0971562	0	0	0	0	0	0	0	0	0	0	0	0	0	0.0961662	0
A910196	1	0	55	36.3	72	84	0	0	0	0	0	0	0	0.0823243	0	0	0	0	0	0	0.100737	0	0	0	0	0	0	0	0.166276	0	0	0.31761	0	0.192026	0	0	0	0.0975843	0	0.117071	0	0.0760484	0	0.120243	0	0	0	0.0950347	0
1225061	0	0	41	36.5	69	70	0	0	0	0	0	0.129162	0	0	0	0	0.0653823	0	0	0.0633011	0	0	0	0	0	0.0410711	0	0	0	0	0	0	0	0	0	0	0	0	0	0	0.229217	0.0471165	0	0	0	0	0.045794	0	0
1314665	0	1	41	36.6	50	70	0	1	0	0	0	0.125803	0	0.0745171	0	0	0	0	0.128095	0	0	0	0	0	0	0.0600041	0	0	0	0	0	0	0	0	0	0	0	0	0	0	0.401858	0	0	0.10884	0	0.182182	0.0669041	0	0
A807843	0	1	41	36.6	84	70	0	0	0	0	0	0	0	0	0	0	0	0	0	0	0	0	0	0	0	0	0	0	0.077826	0	0	0	0	0	0	0	0	0	0	0	0	0.0711895	0	0	0	0	0	0.0889627	0
1249793	0	0	41	36.9	78	69	0	0	0	0	0	0.0841284	0	0.049832	0	0	0	0	0	0	0.0609777	0	0.0798519	0	0	0.0401267	0	0	0.0503245	0	0	0	0	0	0	0	0	0.0590691	0	0	0.268736	0.0920663	0	0	0	0	0.044741	0	0.0687438
A898118	0	0	41	36.7	78	68	0	0	0	0	0	0	0	0.248049	0	0	0	0	0	0	0	0	0	0	0	0	0	0.149265	0.167	0	0	0	0	0.0964314	0	0	0	0	0	0	0	0.0763798	0	0	0	0	0	0.0954488	0.114062
1273759	0	1	41	36	97	67	0	0	0	0	0	0	0	0.0456527	0	0	0	0	0	0	0	0	0	0	0.0678261	0.0367614	0	0	0.0461039	0	0	0	0	0.0532438	0.048246	0	0	0	0	0	0.164132	0	0	0	0	0	0.0409887	0	0
1290886	0	0	41	36.6	89	67	0	0	0	0	0	0.113688	0	0	0	0	0.0863235	0	0	0	0	0	0	0	0	0.0542257	0	0	0.0680065	0	0	0	0	0	0.0711663	0	0	0.0798237	0	0	0.423685	0	0	0	0	0	0.0604613	0	0.0928977
A957184	1	1	55	36.2	79	84	0	0	0	0	0	0	0	0	0	0	0.0949366	0	0	0	0	0	0	0	0	0	0	0	0	0	0	0	0	0.0863748	0	0	0	0.0877884	0	0	0	0	0	0	0	0	0	0	0
1286255	0	0	41	38.1	98	67	0	0	0	0	0	0.0754712	0	0.0894082	0	0	0	0	0	0	0.0547028	0	0	0	0	0.0359975	0	0	0	0	0	0	0	0	0.14173	0	0	0	0	0	0.200901	0.0412961	0	0	0.0798503	0	0.040137	0	0
1238391	0	0	41	36.2	81	67	0	0	0	0	0	0.0407454	0	0.0241349	0	0.0718343	0	0	0	0	0	0	0	0	0.0358571	0.0194344	0	0	0	0	0	0	0	0	0	0	0	0.0286086	0	0	0.151848	0	0	0	0	0	0.0216692	0	0
1233893	0	0	41	36.2	76	66	0	0	0	0	0	0.128795	0	0	0	0	0	0	0.131142	0	0.0933527	0	0	0	0	0.0614313	0	0	0	0	0	0	0	0	0	0	0	0	0	0	0.479985	0.0704736	0	0	0	0	0.0684955	0	0
A760338	1	1	55	36.3	83	79	1	1	0	0	0	0	0	0.212617	0	0	0	0	0	0.131938	0	0	0	0	0	0.0856039	0	0	0	0	0	0	0	0.123985	0.112347	0	0	0	0	0	0	0.0982043	0	0.155275	0	0	0.0954478	0	0
A732586	0	0	41	36.2	94	66	0	0	0	0	0.122489	0	0	0.131573	0	0	0	0	0	0.0816461	0.0805004	0	0	0	0	0	0	0	0	0	0	0.253806	0	0.230175	0.0695232	0	0	0	0	0	0	0	0	0	0	0	0	0.0759433	0
A778875	0	0	41	36.6	68	65	0	0	0	0	0	0	0	0.0943119	0	0	0	0	0	0	0	0	0	0	0	0	0	0	0	0.141713	0	0	0	0	0	0	0	0	0	0	0	0	0	0	0	0	0	0.108873	0
1272246	0	0	41	36.4	62	65	0	0	0	0	0	0.100053	0	0	0	0	0.0759702	0	0	0	0	0	0	0	0	0.0477221	0	0	0.0598501	0	0	0	0	0	0.062631	0	0	0.07025	0	0	0.319603	0	0.101252	0.086562	0.105858	0.0724459	0.0532098	0	0
1273466	0	0	41	36.5	72	63	0	0	0	0	0	0.111722	0	0.132354	0	0.0984832	0	0	0	0	0.0809782	0	0	0	0	0.0532881	0	0	0	0	0	0	0	0	0.0699359	0	0	0	0	0	0.41636	0.0611319	0	0	0	0	0	0	0
A972864	0	0	41	36.3	84	63	0	0	0	0	0	0	0	0	0	0	0	0	0	0	0	0	0	0	0	0	0	0	0	0.181482	0	0	0	0	0	0	0	0	0	0.0858773	0	0	0	0	0.107867	0	0	0.0697129	0
A688146	1	0	55	36.5	61	77	0	0	0	0	0	0	0	0.0587216	0	0.0873885	0	0	0	0	0	0	0	0	0.0872425	0.047285	0	0	0.177906	0.0882353	0	0	0	0.0684857	0	0	0	0.0696065	0	0	0	0	0.100324	0.085769	0.104888	0	0	0.0677879	0
1227685	0	0	41	36.6	74	60	0	0	0	0	0	0.102691	0	0.121655	0	0	0	0	0	0	0.0744322	0	0	0	0	0.0489805	0	0	0.0614283	0	0	0	0	0	0.0642825	0	0	0	0	0	0.382703	0	0	0	0	0	0.163839	0	0
A970030	0	0	41	36.3	73	56	0	0	0	0	0	0	0	0.237995	0	0.17709	0	0	0	0	0	0	0.190684	0	0	0	0	0	0	0	0	0	0.0974549	0	0	0	0	0.0705276	0	0	0	0	0	0	0	0	0	0	0
A697423	0	0	41	36.6	82.6667	53	0	0	0	0	0	0	0	0	0	0	0	0	0	0	0	0.196241	0	0	0	0	0	0	0	0	0	0	0	0	0	0.147258	0	0	0	0.118742	0	0	0.142657	0	0	0	0	0	0
A640238	0	0	41	36.4333	84	71	0	0	0	0	0	0	0.202471	0	0	0	0	0.0731396	0	0.0487206	0	0	0	0	0	0	0	0	0	0	0	0	0	0.0457842	0.0414866	0	0	0	0	0	0	0.036264	0	0	0	0	0	0	0.0541549
A667970	0	1	42	36.7	105	127	1	1	0	0	0	0	0	0	0	0	0	0	0	0	0.060952	0	0	0	0	0	0	0	0.0503032	0	0	0	0	0	0	0	0	0	0	0	0	0	0	0.0727542	0	0.0608898	0	0	0.0687148
1287301	0	1	42	36.1	75	117	0	0	0	0	0	0.0971332	0	0.11507	0	0	0.0737535	0	0	0	0	0	0	0	0	0.0463296	0	0	0	0	0	0	0	0	0	0	0	0	0	0	0.155139	0.0531491	0	0	0	0	0.0516572	0	0
1232324	0	1	42	36.5	80	113	0	0	0	0	0	0.112117	0	0.132822	0	0	0	0	0.11416	0.0824212	0.0812646	0	0	0	0	0	0	0	0.0670671	0	0	0	0	0	0.0701833	0	0	0	0	0.0944406	0.358143	0.0613481	0	0	0	0.0811818	0.0596261	0	0
1292391	0	1	42	36.3	73	109	0	0	0	0	0	0.080293	0	0	0	0	0.1829	0	0	0	0	0.111776	0	0	0	0	0	0	0	0	0	0	0	0.0554684	0	0.167752	0.0886949	0.0563762	0	0	0.256484	0.0439345	0	0	0	0	0	0	0
A971632	1	0	55	36.3	74	75	0	0	0	0	0	0	0	0.203157	0	0	0	0	0	0	0	0	0	0	0	0	0	0	0.205164	0	0	0	0	0	0.107349	0	0	0	0	0	0	0.0938348	0	0.296732	0	0	0	0.117262	0
1259408	0	1	42	36.7	78	108	1	1	0	0	0	0.118035	0	0.209748	0	0	0	0	0	0	0	0	0	0.120012	0	0.0562992	0	0	0.070607	0	0	0	0	0.0815417	0	0	0	0	0	0	0.188523	0.0645862	0	0	0	0	0.0627732	0	0.09645
A675186	1	0	55	36.3	103	75	0	0	0	0.180064	0	0	0	0.216948	0	0	0	0	0	0	0	0	0	0	0	0.0582317	0	0	0.146061	0	0	0	0	0	0.0764239	0	0	0.0857208	0	0	0	0	0	0	0	0.265201	0	0	0
1263675	0	1	42	36.3	70	105	0	0	0	0	0.0658535	0.0597104	0	0	0	0	0	0	0	0	0	0	0	0	0	0.0284801	0	0	0	0	0.0792329	0	0	0.0412495	0	0	0	0	0.0762089	0	0.158947	0	0	0	0	0	0.0317551	0	0.0487911
A902089	1	0	55	36.4	77	74	0	0	0	0	0	0	0	0	0	0	0.0986629	0	0	0.0955224	0	0	0	0	0	0.123954	0	0	0	0.115651	0	0	0	0	0.0813392	0	0.143536	0	0	0	0	0.0710996	0	0	0	0	0	0.0888504	0
A794074	0	1	42	36.8	88	105	0	0	0	0	0	0	0	0	0	0	0.0992654	0	0	0	0	0	0	0	0	0	0	0	0	0	0.173476	0	0	0	0	0.273133	0	0	0	0	0	0	0	0.113105	0.138318	0	0	0.0893929	0.106825
A908619	1	1	55	36.6	51	74	0	0	0	0	0	0	0	0	0	0	0	0	0	0	0	0.416951	0	0	0	0	0	0	0	0.0888593	0	0	0	0	0	0.312878	0	0	0	0	0	0.109257	0	0	0	0	0	0.0682672	0
A809017	1	0	55	36.6	74	70	0	0	0	0	0	0.0568436	0	0	0	0.100215	0.086323	0	0	0	0	0	0	0	0	0	0	0.121568	0.136012	0.101186	0	0	0	0	0	0	0	0	0	0	0	0.0622071	0	0	0	0	0	0	0.0928972
1241579	0	1	42	36.2	91	101	0	0	0	0	0	0.105729	0	0.0626268	0	0	0	0	0	0	0	0	0.100355	0	0	0.0504296	0	0	0	0	0	0	0	0.0730403	0	0	0	0.148471	0	0	0.168868	0.0578525	0.106996	0	0	0	0.0562286	0	0
1290961	0	1	42	36.2	66	101	1	1	0	0	0	0.210013	0	0.124398	0	0	0	0	0	0.154388	0	0	0	0	0	0	0	0	0	0	0	0	0	0	0	0	0	0	0	0	0.223619	0	0	0	0	0	0.111689	0	0
1262237	0	1	42	36.1	97	100	1	1	0	0	0	0.0576184	0	0	0	0	0	0	0	0	0.0835256	0	0	0	0	0	0	0	0	0	0	0	0	0.318434	0.072136	0	0	0.0809113	0	0	0.368107	0.063055	0	0	0	0.0834404	0	0.0787973	0
1223497	0	1	42	36.4	80	100	1	1	0	0	0	0	0	0.145772	0	0	0	0	0	0	0	0	0	0	0	0	0	0	0	0	0	0	0	0	0.0770261	0	0	0	0	0	0.393061	0.0673295	0	0.106457	0	0.0890969	0	0.084139	0
1289687	0	1	42	36.5	80	99	0	1	0	0.116561	0	0.0790304	0	0.0468124	0	0	0	0	0	0.0580979	0	0	0	0	0	0.0376952	0	0	0.047275	0	0	0	0	0	0	0	0	0	0	0	0.210376	0.0432437	0	0	0	0	0.0420298	0	0.0645781
A713882	0	1	42	36.6	72	99	0	0	0	0	0	0	0	0.0882258	0	0.131296	0	0	0	0	0.107959	0	0	0	0	0	0	0	0	0	0	0	0	0	0.0932374	0	0	0.10458	0	0	0	0.163	0	0	0	0	0	0.101847	0
1285922	0	1	42	36.5	93	98	0	1	0	0	0	0.119598	0	0	0	0.105426	0	0	0	0	0.0866867	0	0	0	0	0.0570447	0	0	0	0	0	0	0	0	0	0	0	0.0839735	0	0	0.318365	0.0654414	0	0	0	0	0.0636044	0	0
1299911	0	1	42	36.9	111	96	0	0	0	0	0	0.0802436	0	0	0	0	0	0	0	0	0	0	0	0	0	0.0382738	0	0	0.0960013	0	0	0	0	0.0554343	0.0502309	0	0.0886403	0	0	0	0.299047	0.0439075	0	0.0694239	0	0.116205	0.042675	0	0
A916996	1	1	55	36.3	70	70	0	0	0	0	0	0	0	0	0	0	0	0	0	0.118517	0	0	0	0.163918	0	0.153792	0	0.172394	0	0	0	0	0	0	0	0	0	0	0	0	0	0	0	0	0	0	0	0.110239	0
A728690	0	1	42	36.3	170	93	0	0	0	0	0	0.0367705	0	0	0	0	0	0.0811587	0	0.0540624	0	0	0	0.0747729	0.0647181	0	0	0	0.0439912	0.130909	0	0	0	0	0	0	0	0	0	0	0	0.04024	0.0744224	0	0	0	0	0	0
1258017	0	0	42	36.5	76	93	0	0	0	0	0	0.100049	0	0.118525	0	0	0	0	0	0	0	0	0	0	0	0.0477205	0	0	0.0598481	0	0	0.228637	0	0	0	0	0	0	0	0	0.372858	0	0	0	0	0	0.053208	0	0
1293670	0	1	42	36.1	74	93	0	0	0	0	0	0.140729	0	0.0833583	0	0.124052	0.106856	0	0	0	0	0	0	0	0	0.0671234	0	0	0	0	0	0	0	0	0	0	0	0	0	0	0.52446	0	0.142415	0	0	0	0.0748421	0	0
1236909	0	1	42	36.4	77	92	0	0	0	0	0	0.118849	0	0.140796	0	0	0	0	0	0	0	0	0	0	0	0.0566874	0	0	0	0	0	0	0	0	0	0.124153	0	0	0	0	0.44292	0	0	0	0	0	0.0632061	0	0
1248474	0	1	42	36.1	93	91	0	0	0	0	0	0.117818	0	0	0	0	0	0	0.119965	0	0	0	0	0	0	0.0561957	0	0	0	0	0	0	0	0	0.0737519	0	0	0	0	0	0.439078	0.0644675	0	0	0	0.0853096	0.0626579	0	0
1237071	0	1	42	36.2	77	89	0	0	0	0	0	0.141315	0	0	0	0	0	0	0.14389	0	0.102428	0	0	0	0	0.067403	0	0	0	0	0	0	0	0.097624	0	0	0	0	0	0	0.526645	0	0	0	0	0.204646	0.0751539	0	0
1256298	0	1	42	36.5	79	89	0	0	0	0	0	0.10088	0	0.0597548	0	0	0	0	0	0	0	0	0	0	0	0.0481169	0	0	0	0	0	0	0	0.0696907	0.0631491	0	0	0	0.128754	0	0.375955	0	0	0.0872781	0.106734	0.0730453	0.05365	0	0
1235945	0	0	42	36.4	93	89	0	0	0	0	0	0.100575	0	0.0595738	0	0.0886568	0	0	0	0	0.145797	0	0	0	0	0.0479712	0	0	0	0	0	0	0	0	0	0	0	0	0	0	0.374817	0	0.10178	0	0	0	0.21395	0	0
1232227	0	1	42	36.6	81	89	0	0	0	0	0	0.15101	0	0	0	0	0	0	0	0	0	0	0	0	0	0.0480183	0	0	0.0602216	0	0	0	0	0.0695479	0.0630197	0	0.111208	0	0	0	0.375185	0.0550863	0	0.0870992	0	0.145791	0.05354	0	0
1304230	0	0	42	37	98	89	0	0	0	0	0	0.115344	0	0	0	0.101676	0	0	0	0	0.0836032	0	0	0	0	0	0	0	0	0	0.153056	0	0	0.0796825	0	0.240983	0	0	0	0	0.368449	0.0631136	0	0	0	0	0.061342	0	0.0942509
A800778	0	0	42	36	105	88	0	0	0	0	0	0	0	0	0	0	0	0.170093	0	0.113304	0	0	0	0.156709	0	0	0	0	0	0	0	0	0.149535	0	0	0	0	0	0	0	0	0.084335	0	0.133346	0	0.1116	0	0	0
A779005	0	1	42	36.4	102	88	0	0	0	0	0	0.0665357	0	0	0	0	0	0	0	0	0	0	0	0	0	0	0	0	0.0796016	0	0	0	0	0.0919292	0	0	0	0	0	0	0	0	0	0	0	0	0	0	0
A606057	1	0	55	36.4	98	69	0	0	0	0	0	0	0	0	0	0	0	0	0	0	0	0	0	0	0	0	0	0	0	0	0	0	0	0	0	0	0	0	0	0	0	0	0	0	0	0	0	0.0765791	0
A688107	1	1	55	36.4	69	68	0	0	0	0	0	0	0	0.0595339	0	0	0	0	0	0	0	0	0	0	0	0.047939	0	0	0	0	0	0	0	0	0.0629157	0	0	0	0	0	0	0	0	0	0	0.0727752	0	0.0687256	0
A690142	1	0	55	36.6	83	66	0	0	0	0	0	0	0	0.0691014	0	0	0.0885801	0	0	0	0.084557	0	0	0	0	0	0	0	0	0	0	0	0	0.0805915	0.0730267	0	0.128867	0	0	0	0	0.0638336	0	0.10093	0	0	0	0.0797703	0
1235706	0	1	42	36.1	75	87	0	0	0	0	0	0.102743	0	0	0	0	0	0	0	0.0755298	0	0	0	0.104464	0.0904167	0.0490053	0	0	0	0	0	0	0	0.0709775	0.0643151	0	0	0	0	0	0.382897	0.0562187	0	0.0888896	0	0.074394	0.0546406	0	0.0839544
1286477	0	0	42	36.6	61	87	0	1	0	0	0	0.0931578	0	0	0	0	0.14147	0	0	0	0.0675224	0	0	0	0.0819814	0.0444335	0	0	0	0	0	0	0	0	0	0	0	0	0	0	0.247982	0.0509739	0	0	0	0	0.049543	0	0
1244628	0	1	42	36.4	92	86	1	1	0	0	0	0.104682	0	0	0	0	0	0	0.10659	0	0	0	0	0	0	0	0	0	0	0	0.138909	0	0	0	0.0655291	0.218708	0	0	0	0	0.390125	0.0572799	0	0	0	0.0757982	0.055672	0	0
A709403	1	0	55	36.3	90	64	0	0	0	0	0	0	0	0	0.243388	0	0	0	0	0	0	0	0	0	0	0	0	0	0	0	0	0	0.0944901	0.067281	0	0	0	0	0	0.0820369	0	0.106582	0	0	0	0.0705195	0	0.0665954	0.079582
1312446	0	1	42	36.5	96	86	1	1	0	0	0	0.125893	0	0.149141	0	0	0	0	0	0.0925481	0.0912494	0	0	0	0	0	0	0	0	0	0	0	0	0	0	0.131511	0	0	0.160678	0	0.201073	0	0	0	0	0	0.0669522	0	0
1219373	0	1	42	36.3	78	85	0	0	0	0	0	0.0917943	0	0.0543729	0	0	0	0	0	0	0	0	0	0	0.0807816	0.0437832	0	0	0.10982	0	0	0	0	0	0.0574615	0	0	0	0.117158	0	0.342094	0.0502278	0	0	0	0	0.0488179	0	0
1307273	0	0	42	36.5	80	85	0	0	0	0	0	0.135158	0	0.106745	0	0.0794279	0	0	0.0917472	0	0	0.125436	0	0	0	0.0429775	0	0	0.1078	0	0	0	0	0	0	0	0	0	0	0	0.287828	0.0493036	0	0	0	0	0.0479197	0	0
1220344	0	0	42	36.4	98	85	0	0	0	0	0	0.129409	0	0	0	0	0	0	0	0	0	0	0	0	0	0.0411496	0	0	0.103215	0	0	0	0	0	0.0540051	0	0.0953005	0	0	0	0.321517	0.0944132	0.0873068	0.0746402	0	0.187405	0.0458815	0	0
1259421	1	1	55	36.2	51	62	1	1	0	0	0	0.137432	0	0.162811	0	0	0	0	0	0	0	0	0	0	0	0.0655509	0	0	0	0	0	0	0	0	0.0860297	0	0	0	0	0	0.585341	0.0751997	0	0	0	0	0.0730888	0	0
1273415	0	1	42	36.5	59	85	1	1	0	0	0	0.0888826	0	0.0526481	0	0	0	0	0	0	0	0	0.0843645	0	0	0.0423944	0	0	0	0	0	0.203119	0	0	0	0	0	0.0624072	0	0	0.331243	0	0	0	0	0	0.0472694	0	0
1276335	0	0	42	36.3	72	84	0	0	0	0	0	0.100369	0	0	0	0	0	0	0	0.0737848	0.145499	0	0	0	0	0.0478731	0	0	0	0	0	0	0	0	0	0	0	0	0	0	0.374051	0	0.101572	0	0	0	0.0533782	0	0
1257110	0	1	42	36.6	74	83	0	0	0	0	0	0.131548	0	0.155841	0	0	0	0	0	0	0	0	0	0	0	0	0	0	0	0	0	0	0	0	0	0	0	0.0923641	0	0	0.14007	0	0	0	0	0	0.0699598	0	0
1279931	0	1	42	36.4	120	83	0	0	0	0	0	0.0817312	0	0.0968243	0	0	0.0620588	0	0	0	0	0	0	0	0	0	0	0	0	0	0	0	0	0.112924	0	0	0	0	0	0.0688452	0.217565	0	0	0	0	0	0.0434662	0	0
1245823	0	1	42	36.2	72	82	1	1	0	0	0	0.109182	0	0	0	0	0	0	0	0	0	0	0	0	0	0.0520767	0	0	0	0	0	0	0	0	0.068346	0	0	0	0	0	0.406895	0.0597421	0.110491	0	0	0	0.0580652	0	0
1299132	0	0	42	36.6	83	82	0	0	0	0	0	0.0860526	0	0.152915	0	0	0	0	0	0.0632601	0	0	0	0	0	0.0410445	0	0	0	0	0	0	0	0	0	0	0	0	0	0.0724853	0.274882	0	0	0	0	0	0.0457644	0	0
1228174	0	0	42	36.4	70	81	0	0	0	0	0	0.152066	0	0.120098	0	0	0	0	0	0	0.14696	0	0.0962241	0	0.0892149	0.048354	0	0	0	0	0	0	0	0.0700341	0.0634602	0	0	0	0	0	0.323835	0.0554714	0	0	0	0	0.107829	0	0
1291099	0	1	42	36.5	79	81	0	0	0	0	0	0.125477	0	0.222973	0	0.110608	0	0	0	0.0922426	0.0909482	0	0	0	0	0.059849	0	0	0.0750589	0	0	0	0	0	0	0	0	0	0	0	0.334016	0.0686584	0	0	0	0	0.0667312	0	0
1301400	1	1	56	36.3	80	97	0	1	0	0	0.10675	0.0967919	0	0	0	0	0	0	0	0.071155	0	0	0	0	0	0.0461669	0	0.103502	0	0.0861489	0	0	0	0.0668664	0.0605899	0	0	0.0679606	0	0	0.309188	0	0	0	0	0.0700849	0.0514757	0	0
A776337	1	1	56	36.6	72	90	0	0	0	0	0	0	0	0	0	0	0.0912971	0	0	0	0.0871506	0	0	0	0	0	0	0.128573	0.0719248	0	0	0	0	0	0.0752666	0	0	0.0844228	0	0	0	0.0657915	0	0	0	0	0	0.0822171	0
A842913	0	0	42	36.2	90	80	0	0	0	0	0	0	0	0	0	0	0.0718983	0	0	0	0	0	0	0	0	0	0	0	0	0	0	0	0	0.261657	0.059274	0	0	0.0664847	0	0.0797608	0	0	0.0958247	0.0819223	0	0	0	0.0647476	0
1261452	0	0	42	36.6	80	80	0	0	0	0	0	0.163817	0	0.0646897	0	0	0	0	0.111202	0	0.0791585	0	0	0	0.0961093	0.0520907	0	0	0	0	0	0	0	0.0754462	0	0	0.12064	0	0	0	0.407004	0.119516	0	0	0	0	0.0580808	0	0
1216322	0	0	42	36.5	88	80	0	0	0	0.162273	0	0.055012	0	0	0	0	0	0	0.112029	0	0.0797473	0	0	0	0	0	0	0	0	0	0	0	0	0	0.0688728	0	0	0	0	0	0.234304	0.120405	0	0	0.116408	0.0796659	0.0585128	0	0
A964934	0	0	42	36.5	76	79	0	0	0	0	0	0	0	0	0	0	0	0	0	0	0	0	0	0	0	0	0	0	0.104664	0	0	0	0	0.120873	0	0	0	0	0	0	0	0	0	0	0	0	0	0.239283	0
A663460	1	1	56	36.3	73	82	0	0	0	0	0	0	0	0.045444	0	0	0.058254	0.0846674	0	0	0	0	0	0	0	0.0365933	0	0.0820388	0.0458931	0	0	0	0	0	0	0	0	0.0538677	0	0	0	0	0	0.0663757	0	0	0	0	0.0626905
A672964	1	1	56	37	60	80	0	0	0	0	0	0	0	0.115813	0	0	0	0	0	0.0718664	0	0	0	0	0	0.0466285	0	0	0.0584786	0	0	0	0	0	0.0611957	0	0.107989	0.0686401	0	0	0.0520465	0.0534919	0	0.0845783	0.103432	0.0707857	0	0.0668468	0
A769169	0	0	42	36	63	78	0	0	0	0	0	0	0	0.0834061	0	0	0	0	0	0	0.102061	0	0	0	0	0	0	0.150571	0.0842303	0	0	0	0	0.19455	0	0	0	0.0988667	0	0	0	0	0	0	0	0	0	0.0962835	0.11506
A844463	0	1	42	36.1	95	78	1	1	0	0	0	0	0	0	0	0	0	0	0	0	0	0	0	0	0	0	0	0	0	0.081173	0	0	0	0.0630042	0.0570902	0	0	0.0640353	0	0	0.0485549	0	0	0	0.0964931	0	0	0.0623622	0.0745233
1267861	0	1	42	36.4	76	77	0	0	0	0	0	0.11546	0	0	0	0	0	0	0	0	0	0	0	0	0	0.0550711	0	0	0	0	0	0	0	0	0	0	0	0	0	0	0.368821	0.0631773	0	0	0	0.0836022	0.0614039	0	0
A951591	0	1	42	36.8	64	77	0	0	0	0	0	0	0	0	0	0	0	0.147346	0	0.0981522	0	0	0	0	0	0	0	0	0	0.118835	0	0	0	0	0	0	0	0	0	0	0	0.0730571	0	0.115514	0	0	0	0	0.1091
A846459	0	0	42	36.3	99	77	0	0	0	0	0	0	0	0	0	0	0	0	0	0	0	0	0	0	0	0	0	0.211666	0	0	0	0	0	0.136744	0.123909	0	0	0	0	0	0	0	0	0.171254	0	0	0	0.135351	0
1279864	0	0	42	36.3	78	76	0	0	0	0	0.112565	0.102065	0	0	0	0	0	0	0	0	0	0	0.0968764	0	0	0.0486818	0	0	0.122107	0	0	0	0.0990234	0	0.0638904	0	0	0.0716627	0	0	0.380369	0	0.103288	0	0	0.0739027	0.0542798	0	0
A761082	0	1	42	36.3	76	76	0	0	0	0	0	0	0	0	0	0	0	0	0	0	0	0	0	0	0	0.057819	0	0.129625	0	0	0	0.277021	0	0	0	0	0	0	0	0	0	0.0663297	0	0	0	0	0	0.0828896	0
A746801	0	1	42	36.6	71	76	1	0	0	0	0.12763	0	0	0.068547	0	0	0.0878694	0	0	0	0	0	0	0	0	0	0	0	0.0692244	0	0	0	0	0.239835	0	0	0	0.0812533	0	0	0	0	0	0	0	0	0	0.0791303	0
A658254	1	1	56	36.6	76	76	0	0	0	0	0	0.0579948	0	0	0	0	0.0880712	0	0	0	0.168143	0	0	0	0	0.0553236	0	0	0.0693834	0.103236	0	0	0	0.0801286	0	0.121166	0	0	0	0	0	0	0	0	0	0	0	0.0793121	0
1257534	0	0	42	36.5	76	75	0	0	0	0	0	0.0552877	0	0.0654975	0	0	0.0419801	0	0	0	0	0	0	0.112428	0	0.0263706	0	0	0	0.0492084	0	0	0	0	0	0	0	0	0	0.0465708	0.176608	0.0302522	0	0.047833	0	0.0400326	0.029403	0	0.0451772
1247598	0	0	42	36.5	78	74	0	0	0	0	0	0.152893	0	0.181127	0	0	0	0	0	0	0	0	0	0	0	0.0486169	0	0	0	0	0	0	0.0988915	0	0	0.106477	0	0	0	0	0.379862	0.0557731	0	0	0	0	0.108415	0	0
A931068	0	0	42	36.5	78	74	0	0	0	0	0	0	0	0	0	0	0.0672973	0	0	0.0651551	0	0	0	0	0	0	0	0	0	0	0	0	0	0	0	0.0925857	0	0	0	0	0	0.0484965	0	0	0	0	0	0.0606042	0.0724225
1217660	0	0	42	36.3	80	72	0	0	0	0	0	0.124309	0	0.0736321	0	0	0	0	0	0.0913834	0.090101	0	0	0	0	0.0592915	0	0	0	0	0	0	0	0	0.0778147	0	0	0	0	0	0.463266	0	0	0	0.131521	0.0900091	0.0661096	0	0
A763867	0	0	42	37	75	72	0	0	0	0	0	0	0	0.246663	0	0	0	0	0	0	0	0	0	0.141134	0	0	0	0	0	0	0	0	0	0.0958925	0	0	0	0	0	0	0	0.0759529	0	0.120092	0	0	0	0.0949153	0
A903532	1	1	56	36.5	81	74	0	0	0	0	0.144118	0.0653369	0	0	0	0	0	0	0	0.0960627	0	0	0	0	0	0	0	0	0	0	0	0	0	0.0902728	0	0	0	0.0917501	0	0	0	0	0	0	0	0.0946181	0	0.0893529	0
1216805	0	0	42	36.5	74	72	0	0	0	0	0	0.105958	0	0	0	0.186804	0	0	0	0	0.0768001	0	0	0	0	0	0	0	0	0	0	0	0	0.146397	0.0663275	0	0	0	0	0	0.282056	0.0579778	0	0	0	0	0.0563503	0	0
A890920	0	0	42	36.6	95	71	0	0	0	0	0	0.0601507	0	0	0	0	0	0	0	0.0884376	0.174393	0	0	0	0	0	0	0	0.215888	0	0	0	0.116717	0.166215	0	0	0	0	0	0.101334	0	0.0658263	0	0	0	0.0871077	0.0639786	0	0
A891770	1	0	56	36.5	72	72	0	0	0	0	0.0971342	0	0	0	0	0	0	0	0	0.0647454	0.0638368	0	0.0835961	0	0	0	0	0.0941785	0.0526841	0	0	0	0	0	0	0	0	0	0	0.0741871	0	0	0	0	0	0.0637717	0.0468389	0	0
A725558	0	1	42	36.3	150	70	0	0	0	0	0	0	0	0.123243	0	0	0	0.114808	0	0	0	0	0	0	0	0	0	0	0	0	0	0	0	0	0	0	0	0	0	0	0	0	0	0.0900047	0.110068	0	0	0	0.0850076
A776447	0	1	42	36.2	101	70	0	0	0	0	0	0	0	0	0	0	0	0	0	0.123231	0	0	0	0	0	0	0	0	0.200549	0	0	0	0	0	0.104934	0	0	0	0	0	0	0	0	0	0	0.121378	0	0.114624	0.136976
1229499	0	1	42	36.4	88	70	0	0	0	0	0	0.118068	0	0	0	0.104077	0	0	0	0	0	0	0	0	0	0.0563147	0	0	0.0706265	0	0	0	0	0	0	0	0	0	0	0	0.37715	0	0	0	0	0	0.0627906	0	0.0964766
A932014	0	1	42	36.6	81	70	1	0	0	0	0	0	0	0.0558744	0	0	0	0	0	0.0693447	0	0	0	0	0	0	0	0	0	0	0	0	0	0	0.0590484	0	0	0	0	0	0	0.0516149	0	0	0	0.0683019	0	0	0
A699450	0	1	42	36.3	94	69	1	1	0	0.157442	0.117731	0	0	0	0	0	0.0810545	0.117806	0	0	0	0	0.101322	0	0.187883	0	0	0	0	0.0950107	0	0	0	0.221234	0	0	0	0	0	0	0.0568321	0.116821	0	0	0	0	0	0	0
1237086	0	0	42	36.7	78	68	0	0	0	0	0	0.0641716	0	0.076022	0	0.169702	0	0	0	0	0	0.0893336	0	0	0	0.0306079	0	0	0.0383866	0	0	0	0	0	0.0401702	0.134071	0	0.0450569	0	0	0.239151	0.0351133	0.0649407	0	0	0	0.0341276	0	0
1237554	0	1	42	36.5	65	68	0	0	0	0	0.109424	0.148825	0	0.176308	0	0	0	0	0	0	0.071914	0	0	0	0	0.0473234	0	0	0.0593501	0	0	0	0	0.0685415	0	0	0	0	0	0	0.369756	0.0542892	0	0	0	0	0.0527653	0	0
1269667	0	0	42	36.1	82	68	0	0	0	0	0	0.122999	0	0.0485709	0	0	0	0	0	0	0	0	0	0	0	0.0391112	0	0	0.147153	0	0	0	0	0	0.0513299	0	0.0905797	0	0	0	0.30559	0.0448682	0.082982	0.0709429	0	0.178122	0	0	0
A791493	1	1	56	36.4	68	71	0	0	0	0	0	0	0	0	0	0	0.105033	0	0	0	0	0	0	0	0	0.0659783	0	0.147917	0	0	0	0	0	0	0.0865906	0	0	0	0	0	0	0.07569	0.139986	0	0	0.10016	0	0	0.113032
1270691	0	0	42	36.5	80	66	0	0	0	0	0	0.0864092	0	0	0	0	0	0	0.0879837	0	0	0	0	0	0	0.0412146	0	0	0.0516888	0	0	0	0	0.119387	0.0540905	0	0.0954511	0	0	0	0.322025	0.0472812	0	0.0747582	0	0.125134	0.045954	0	0
A755755	0	1	42	36.4	69	66	1	1	0	0	0	0	0	0.0493781	0	0	0	0.0919971	0	0	0	0	0	0	0.0733609	0	0	0	0.0498661	0.0741958	0	0	0	0.460709	0	0	0	0	0	0.0702189	0	0	0	0	0	0	0	0	0
1249115	0	0	42	36.5	75	65	0	0	0	0	0	0.11459	0	0	0	0	0	0	0.116678	0	0	0	0	0	0	0.054656	0	0	0.0685462	0	0	0	0	0	0.0717311	0	0	0	0	0	0.366041	0.0627011	0	0	0	0	0.0609411	0	0
1305764	0	0	42	36.6	75	65	0	0	0	0	0	0.0872026	0	0	0	0	0	0	0.0887916	0	0	0	0	0	0	0.041593	0	0	0.0521634	0	0	0	0	0.0602418	0.0545871	0	0.192655	0	0	0	0.324982	0.0477153	0	0.0754446	0	0.126283	0.046376	0	0
A648460	0	0	42	36	180	64	0	0	0	0	0	0	0	0	0	0	0	0.150461	0	0	0	0	0	0	0	0	0	0	0	0.121347	0	0	0	0.094186	0	0	0	0	0	0	0	0	0	0	0	0	0	0	0
A655574	1	1	56	36.7	83	64	1	1	0	0	0	0	0	0	0	0.122595	0	0	0	0	0.100805	0	0	0	0.122391	0.066335	0	0	0.0831933	0.123783	0	0	0	0.0960771	0	0	0	0.0976494	0	0	0	0.0760992	0	0	0	0	0	0.0950981	0
A651314	1	1	56	36.5	88	61	0	0	0	0	0	0	0	0.191274	0	0	0	0.118788	0	0	0.0780183	0	0	0	0	0	0.11298	0	0	0	0	0	0	0	0.0673797	0	0	0.0755764	0	0	0	0.0588974	0	0	0	0	0	0	0
1227024	0	1	42	36.6	51	63	0	0	0	0	0	0.103347	0	0	0	0	0.0784717	0	0	0	0	0	0	0	0	0.0492934	0	0	0	0	0	0	0	0	0	0	0	0	0	0	0.385148	0	0	0	0	0	0.0549618	0	0
A603339	0	1	42	36.8	79	63	1	0	0	0	0	0	0	0.121161	0	0.0901549	0.155314	0	0	0	0.0741302	0	0	0	0	0	0	0	0	0	0	0	0	0.0706537	0.0640217	0	0	0	0	0	0	0.0559622	0	0	0	0.0740546	0	0.0699338	0
1234638	0	0	42	36.8	59	62	0	0	0	0	0	0.0733121	0	0.0868504	0	0.129249	0.111332	0	0	0	0.265689	0	0	0	0.19355	0.0349677	0	0	0.0877087	0	0	0	0	0	0.0458919	0	0	0.0514747	0	0.0617535	0.234185	0.120344	0	0.063427	0	0	0.0779775	0	0.0599055
1227656	0	0	42	36.6	70	62	0	0	0	0	0	0.130961	0	0.155145	0	0	0	0	0	0	0	0	0	0	0	0.0624644	0	0	0	0	0	0	0	0	0	0	0	0	0	0	0.488058	0	0	0	0	0	0.208942	0	0
1230445	0	0	42	36.4	84	60	0	0	0	0	0	0.102267	0	0.121152	0	0	0	0	0	0	0	0	0	0	0	0.0487781	0	0	0	0	0	0	0	0	0.0640169	0	0	0	0	0	0.381122	0.055958	0	0	0	0	0.0543873	0	0
1226246	0	0	42	36.3	77	58	0	0	0	0	0	0.115507	0	0	0	0.20364	0	0	0	0	0.0837217	0	0.109636	0	0	0.0550936	0	0	0	0	0	0	0	0	0	0	0	0	0	0	0.430467	0	0	0	0	0	0.0614289	0	0
A678552	0	1	42	37	81	56	0	0	0	0	0	0	0	0	0	0.0660045	0	0	0	0.0550449	0	0	0	0.0761317	0	0	0	0	0.0447907	0	0	0	0	0.0517273	0	0	0	0	0	0	0	0.0819425	0	0	0	0	0	0	0
1277053	0	0	42	36.6	72	56	0	0	0	0	0	0.0733454	0	0	0	0	0	0	0	0	0	0	0	0	0	0.0349835	0	0	0	0	0	0	0	0	0.0459128	0	0.16204	0	0	0	0.27334	0.0401329	0	0.0634558	0	0.106216	0	0	0
A884552	0	0	42	36.3667	90.3333	78.3333	0	0	0	0	0	0	0	0.0220254	0	0	0	0	0	0	0.0269517	0	0	0	0	0	0	0	0	0	0	0	0	0	0.0232766	0	0	0.0261082	0	0	0	0	0	0	0.0393417	0	0	0.025426	0
A715011	1	1	56	36.3	62	59	1	0	0	0	0	0	0	0	0	0	0	0	0	0	0.0823499	0	0	0	0.199968	0.0541908	0	0	0	0	0	0	0	0	0	0	0	0	0	0	0	0.0621674	0	0	0	0	0	0	0.0928379
1242784	0	1	43	36.3	92	143	0	0	0	0	0	0.0875962	0	0	0	0	0	0	0.0891924	0	0	0	0	0	0	0.0417808	0	0	0.0523989	0	0.116236	0.200179	0	0.0605137	0	0.0915054	0	0	0	0	0.326449	0	0	0	0	0	0.0465853	0	0
1255734	0	1	43	36.2	78	121	0	0	0	0	0	0.0356222	0	0	0	0.062802	0	0	0	0	0	0	0	0	0	0.0339815	0	0	0	0	0.094538	0	0	0	0	0.0744239	0	0.100046	0	0	0.26551	0	0	0	0	0	0.0378891	0	0
1246870	0	1	43	36.3	80	118	1	1	0	0	0	0.111368	0	0.0659671	0	0	0	0	0.113397	0.0818705	0.0807216	0	0	0.113234	0	0.0531193	0	0	0	0	0	0	0	0	0	0	0	0	0	0	0.415041	0.0609382	0	0	0	0	0.0592277	0	0
1243859	0	0	43	36.2	95	110	0	0	0	0	0	0.0972015	0	0	0	0	0	0	0	0.0714561	0	0	0	0	0	0.0463622	0	0	0.0581447	0	0	0	0	0	0.0608462	0	0	0	0	0	0.310496	0	0.0983664	0	0	0	0.0516936	0	0
A933366	1	1	57	36.3	78	93	0	0	0	0	0	0.0734416	0	0	0	0	0	0	0	0	0	0	0	0	0	0.0700589	0	0.157066	0	0	0	0	0.142507	0	0.091946	0	0	0	0	0	0	0	0	0.127078	0.155406	0.21271	0	0.100437	0.120023
A638106	0	1	43	36.8	114	103	0	0	0	0	0	0	0.167985	0.0651405	0	0	0	0	0	0.0808446	0	0	0	0	0	0	0	0	0	0	0.145929	0	0	0	0.0688408	0.229761	0	0	0	0	0	0.120349	0	0	0	0	0	0.0751978	0
A643902	0	0	43	36.3	96	102	0	0	0	0	0.166261	0	0	0.178591	0	0	0	0	0	0	0	0	0	0	0	0	0	0	0.0901777	0.134175	0	0	0	0.104143	0.0943676	0	0	0	0	0	0	0	0.152558	0	0	0	0	0.103082	0
A695238	0	1	43	36.5	75	102	0	0	0	0	0.11717	0	0	0.188788	0	0	0	0	0	0.0781005	0	0	0	0	0	0	0	0	0	0	0	0	0	0.22018	0	0	0	0	0	0	0	0	0	0	0	0	0	0.0726453	0
1241283	0	1	43	36.2	68	100	0	1	0	0	0	0.110978	0	0.0657361	0	0	0	0	0.113001	0.0815838	0.080439	0	0	0	0	0.0529333	0	0	0	0.0987754	0	0	0	0	0	0	0	0	0	0	0.354504	0.0607248	0	0	0	0	0.0590203	0	0
1292284	0	1	43	36.5	76	100	0	0	0	0	0	0.122796	0	0.0727361	0	0	0	0	0	0	0.0890046	0	0	0	0	0.05857	0	0	0.0734549	0	0	0	0	0	0	0	0	0	0	0	0.326878	0.0671912	0.124268	0	0	0	0.0653051	0	0
1306305	0	1	43	36.3	94	100	1	1	0	0	0	0.103813	0	0.0614921	0	0	0	0	0.105705	0.0763166	0.0752457	0	0	0	0	0.0495158	0	0	0	0	0	0	0	0	0	0	0	0	0	0	0.386886	0.0568043	0	0	0	0	0.0552098	0	0
1260293	0	1	43	36.6	68	99	1	1	0	0	0	0.0879328	0	0	0	0.232539	0.0667677	0	0	0	0	0	0	0	0	0.0419413	0	0	0.105201	0.078264	0	0	0	0	0	0	0	0	0	0	0.327703	0	0	0	0	0	0.0467643	0	0
1279305	0	0	43	36.1	75	99	0	0	0	0	0	0.119362	0	0.0707023	0	0	0	0	0	0	0	0	0	0	0	0	0	0	0	0	0	0	0	0	0	0.124689	0.131852	0	0	0	0.444833	0	0	0	0	0	0.0634791	0	0
1293400	0	1	43	36.6	84	98	0	1	0	0	0	0.119449	0	0	0	0.105294	0	0	0	0.0878106	0.0865784	0	0	0	0.105118	0.0569734	0	0	0	0	0	0	0	0	0	0	0	0	0	0	0.317968	0.130719	0	0	0	0	0.063525	0	0.097605
1261827	0	1	43	36.2	79	98	0	0	0	0	0	0.15083	0	0.0893418	0	0	0	0	0	0.11088	0.109324	0	0	0	0	0	0	0	0	0	0	0	0	0.208395	0	0	0	0	0	0	0.160602	0.0825309	0	0	0	0	0.0802143	0	0
1246714	0	0	43	36.3	90	96	0	0	0	0	0	0.0778652	0	0.0922443	0	0	0	0	0	0	0.112876	0	0	0	0.137047	0.0371394	0	0	0	0	0	0	0	0	0.0487421	0	0	0	0.09938	0	0.290184	0.0426061	0	0	0	0	0.0414101	0	0
A930017	0	1	43	36.6	100	96	0	0	0	0	0	0	0	0.0686613	0	0	0.0880159	0	0	0	0	0	0	0	0.10201	0	0	0	0	0	0	0	0	0.0800782	0.0725616	0	0	0	0	0	0	0	0	0	0.122643	0.0839327	0.0616466	0	0
A684510	0	1	43	36.5	69	96	0	0	0	0	0	0	0	0	0	0	0	0.113422	0	0.0755543	0.37247	0	0	0	0	0	0	0	0	0	0	0	0.0997139	0.0710005	0	0	0	0.144325	0	0	0	0.112474	0	0	0	0	0	0	0
1310034	0	1	43	36.8	86	96	1	1	0	0	0	0.0540035	0	0.0639762	0	0	0	0	0.109975	0	0	0	0	0	0	0	0	0	0	0	0	0	0	0	0.0676103	0	0	0	0	0	0.287511	0.059099	0	0	0	0.156411	0	0.0738537	0
1289839	0	1	43	36.5	71	96	0	0	0	0	0	0.115696	0	0.137062	0	0	0.0878487	0	0	0	0	0	0	0	0	0	0	0	0	0	0.307048	0	0	0	0	0.241719	0	0	0	0	0.492767	0.0633065	0	0	0	0	0.0615295	0	0
A675184	1	1	57	36.5	60	90	0	0	0	0	0	0	0	0.142935	0	0	0	0	0	0	0.0874522	0	0	0	0	0.0575484	0.126641	0	0.0721737	0	0	0	0	0	0	0	0	0	0	0	0	0	0	0	0	0.087363	0	0	0
1296743	0	1	43	36.2	84	94	0	0	0	0	0	0.097138	0	0.115076	0	0	0	0	0	0.0714094	0	0	0	0	0	0	0	0	0.0581067	0	0	0	0	0.0671055	0	0	0	0	0	0	0.310293	0	0	0	0	0	0.0516598	0	0
A959226	0	0	43	36.2	96	94	0	0	0	0	0	0	0	0	0	0	0	0	0	0.102577	0	0	0	0	0	0	0	0	0	0.124193	0	0	0	0.19279	0	0	0	0	0	0	0	0	0	0	0	0	0	0.0954127	0
1255883	0	1	43	36.1	66	93	1	1	0	0	0	0.151273	0	0.089604	0	0	0	0	0	0	0	0	0	0	0	0.0721527	0	0	0	0	0	0	0	0.209006	0	0	0.167102	0	0	0	0.563756	0	0	0	0	0	0.0804497	0	0
1267461	0	1	43	36.6	109	91	1	1	0	0	0	0.0752453	0	0.0445703	0	0	0	0	0	0	0	0	0	0	0	0.0358898	0	0	0	0	0.199694	0	0	0	0	0.157207	0	0	0	0	0.28042	0.0411725	0	0	0	0	0.0400168	0	0
A636538	1	1	57	36.3	77	87	0	0	0	0	0	0	0	0.144202	0	0	0	0	0	0	0.0882275	0	0.115536	0	0	0.0580586	0	0	0	0	0	0	0	0	0	0	0	0.085466	0	0.102532	0	0	0.123183	0.105311	0	0.0881375	0	0.083233	0
1308128	0	0	43	36.1	88	90	0	0	0	0	0	0.0898318	0	0	0	0	0	0	0	0	0	0	0	0	0	0.0428471	0	0	0.0537362	0	0	0	0	0	0.056233	0	0.0992319	0	0	0	0.334781	0.049154	0	0.0777193	0	0.130091	0.0477742	0	0
1243727	0	1	43	36.4	100	89	0	0	0	0	0	0.1289	0	0.152704	0	0	0	0	0	0	0	0.179443	0	0	0	0.0614816	0	0	0	0	0	0	0	0	0	0.134653	0	0	0	0	0.411753	0.141063	0	0	0	0	0.137103	0	0
A679168	0	1	43	36.6	87	89	0	0	0	0	0	0	0	0	0	0	0	0	0	0	0	0	0	0.0944022	0.0817078	0	0	0	0.11108	0.0826377	0	0	0	0.384846	0	0	0	0.0651907	0	0	0	0	0	0	0	0	0	0.0634874	0
A793855	1	0	57	36.3	76	86	0	0	0	0	0	0	0	0	0	0.107474	0.0925757	0	0	0	0	0	0	0	0	0	0	0	0.145864	0	0	0	0	0	0.0763208	0	0	0.0856052	0	0	0	0.066713	0	0	0	0.0882811	0	0.0833686	0.0996261
1263376	0	1	43	36.6	85	88	0	0	0	0	0	0.136372	0	0	0	0	0.103547	0	0	0	0	0	0	0	0	0	0	0	0	0	0	0	0	0.094209	0	0	0	0	0	0	0.508223	0.0746195	0.138006	0	0	0	0.072525	0	0
A766748	1	0	57	36.2	102	82	0	0	0	0	0	0	0	0	0	0	0	0	0	0.06523	0	0	0	0	0.0780867	0.0423226	0	0	0.0530784	0	0	0	0.0860882	0	0	0	0.0980171	0	0	0.0747423	0	0.0485523	0	0	0	0.064249	0	0.0606738	0.0725057
1271078	0	1	43	36.6	90	87	0	0	0	0	0	0.132171	0	0.0391446	0	0	0	0	0	0	0	0	0	0	0.058157	0.0315208	0	0	0	0	0	0	0	0	0.0413682	0.138069	0.0730006	0.0464006	0	0	0.246283	0.0361605	0.0668774	0.0571747	0	0.095702	0.0351454	0	0
1267629	0	1	43	36.1	94	87	0	0	0	0	0	0.111811	0	0	0	0	0	0	0.113848	0	0	0	0	0	0	0.0533304	0	0	0	0	0	0	0	0	0.0699914	0	0	0	0	0.0941823	0.357163	0.0611804	0	0	0	0.0809598	0.0594631	0	0
1235359	0	0	43	36.7	86	86	0	0	0	0	0	0.0779182	0	0.0923071	0	0	0	0	0	0	0.0564765	0	0	0	0	0.0371647	0	0	0	0	0	0	0	0	0.0487753	0	0	0	0.298343	0	0.290381	0.0426351	0	0	0	0.0564189	0.0414383	0	0.0636693
1237324	0	0	43	36.1	86	86	0	0	0	0	0	0.111194	0	0	0	0	0	0	0	0	0	0	0	0.226113	0	0.0530362	0	0	0	0	0	0	0	0	0.0696052	0	0	0	0	0	0.414391	0	0	0	0	0	0.177405	0	0
1233248	0	1	43	36.5	76	86	0	0	0	0	0	0.133553	0	0.0791078	0	0	0	0	0.135986	0	0	0	0	0	0	0.0637007	0	0	0	0	0	0	0	0	0	0	0.147528	0	0	0	0.497717	0	0	0	0	0	0.0710258	0	0
1301168	0	0	43	36.5	85	86	0	0	0	0	0	0.150567	0	0	0	0	0	0	0	0	0.109134	0	0	0	0	0.0718161	0	0	0	0	0	0	0	0.208032	0	0	0	0	0	0	0.480965	0.0823871	0	0	0	0	0.0800745	0	0
1284443	0	0	43	36.2	74	86	0	0	0	0	0	0.117449	0	0	0	0	0	0	0	0	0	0	0	0	0	0.0373463	0	0	0	0	0	0	0	0	0	0	0	0.109952	0	0	0.291801	0	0	0	0	0	0.0416409	0	0
1219213	0	1	43	36.5	85	86	0	0	0	0	0	0.0989166	0	0	0	0.17439	0.0751077	0	0	0	0	0	0	0	0	0.0471803	0	0	0	0	0	0	0	0	0	0	0	0.0694524	0	0	0.368637	0	0	0	0	0	0.0526057	0	0.0808277
1282875	0	1	43	36.6	89	86	0	0	0	0	0	0.0723337	0	0.0856913	0	0	0.0549232	0	0	0	0	0	0	0	0.0636557	0.034501	0	0	0	0.0643801	0	0	0	0	0	0	0	0	0	0	0.269569	0.0395794	0.0732006	0	0	0	0.0384684	0	0
A696813	0	0	43	36.5	96.6667	85	0	0	0	0	0	0	0	0	0	0	0	0	0	0.0775406	0	0	0	0	0	0	0	0	0	0	0	0	0	0.0728671	0	0	0	0	0	0.0888482	0	0	0	0	0	0	0	0	0
1219536	0	1	43	36.3	73	85	0	0	0	0	0	0.0945383	0	0	0	0	0	0	0	0	0	0	0	0	0.0831963	0.0450919	0	0	0.282758	0	0	0	0	0	0.0591791	0	0	0	0	0	0.35232	0.103458	0.0956713	0	0	0	0.0502772	0	0.0772501
A640713	1	0	57	36.5	80	80	0	0	0	0	0	0	0	0.0937733	0	0	0	0	0	0.11638	0	0	0	0	0	0	0.332335	0	0	0	0	0	0	0	0	0	0	0	0	0	0	0.0866246	0	0	0	0	0	0.108251	0
A905487	0	1	43	36.5	102	84	0	0	0	0	0	0	0	0	0	0	0	0	0	0	0	0	0	0	0	0	0	0.104028	0.0581938	0.0865866	0	0.111158	0	0.067206	0	0	0.107463	0	0	0.0819456	0	0.0532314	0	0	0	0.070441	0	0.0665212	0
A889413	0	0	43	36.6	76	84	0	0	0	0	0	0	0	0	0	0.109277	0	0	0	0	0	0	0	0	0	0	0	0	0	0	0	0	0	0	0	0	0	0.174082	0	0	0	0	0	0	0	0	0	0.0847667	0
1298979	0	1	43	36.6	72	84	0	0	0	0	0	0.148502	0	0.263887	0	0	0	0	0	0	0	0	0	0	0	0.0708308	0	0	0	0	0	0	0	0.102589	0	0	0	0	0	0	0.553428	0.0812567	0	0	0	0	0.0789759	0	0.121345
A663708	0	1	43	36.8	85	83	0	0	0	0	0	0	0	0.143786	0	0	0.0921586	0	0	0	0	0	0	0	0	0	0	0	0.145207	0.108027	0	0	0	0	0	0	0	0	0	0	0	0	0	0.105007	0	0	0	0.0829929	0
A900225	0	1	43	36.3	75	83	0	0	0	0	0	0	0	0	0	0	0	0	0	0	0	0	0	0.102203	0	0	0	0	0.120258	0	0	0	0	0.208323	0	0	0	0.0705775	0	0	0	0.110003	0	0	0	0	0	0.0687335	0.082137
1277323	0	1	43	36.4	74	83	0	0	0	0	0	0.0900044	0	0	0	0	0	0	0	0	0	0	0.0854293	0	0	0.0429294	0	0	0.0538394	0	0	0	0	0	0.056341	0	0	0	0	0	0.287506	0.0492484	0.0910831	0	0	0	0.047866	0	0
A716371	0	1	43	36	48	83	0	0	0	0	0	0	0	0	0	0	0	0	0	0.0987874	0	0	0	0	0	0	0	0	0	0.119604	0	0	0	0	0.0841194	0	0	0	0	0	0	0.0735299	0	0.116261	0	0.0973019	0	0.0918874	0
A798677	1	0	57	36.3	76	79	0	0	0	0	0.126671	0	0	0	0	0	0	0	0	0.084433	0	0	0	0	0	0.054782	0	0	0	0	0	0.393705	0	0	0.0718964	0	0	0	0	0	0	0.125691	0	0	0	0	0	0	0
A889492	1	0	57	36.9	70	78	0	0	0	0	0	0	0	0.170216	0	0	0	0	0	0	0	0	0	0	0	0.0685323	0	0.153643	0	0	0	0	0	0	0.0899425	0	0	0	0	0.121029	0	0.0786199	0	0	0	0	0	0	0
A804883	0	0	43	36.3	67	82	0	0	0	0	0	0	0	0	0	0.0964488	0.0830786	0	0	0	0.0793054	0	0	0	0	0	0	0	0	0	0	0	0	0.151172	0	0	0	0	0	0	0	0	0	0	0	0	0	0	0
1292636	0	0	43	36.6	86	82	0	0	0	0	0	0.0890208	0	0	0	0	0	0	0	0	0	0	0	0	0	0.0424603	0	0	0	0	0	0	0	0	0.0557253	0	0	0	0	0	0.284364	0.0487102	0	0	0	0	0.0473429	0	0.0727415
A692999	1	0	57	36	87	77	0	0	0	0	0	0	0	0	0	0	0	0.135609	0	0.0903337	0	0	0	0	0	0.0586104	0	0.131399	0	0	0	0.280812	0	0	0.0769209	0	0	0	0	0.103507	0	0.0672376	0	0	0	0	0	0	0
1282510	0	1	43	36.5	76	82	0	0	0	0	0	0.120162	0	0.0711763	0	0.105923	0	0	0	0.0883355	0	0	0	0	0	0.0573139	0	0	0	0	0	0	0	0	0	0	0	0	0	0	0.383842	0.0657502	0	0	0	0	0.0639046	0	0
1272953	0	1	43	36.3	62	82	0	0	0	0	0	0.0930883	0	0.110279	0	0	0.0706822	0	0.0947845	0	0	0	0	0	0.0819203	0.0444003	0	0	0.0556842	0	0	0	0	0.0643078	0	0	0	0.0653602	0	0	0.297357	0	0	0	0	0	0.0990122	0	0.0760652
1271926	0	1	43	36.4	79	81	0	0	0	0	0	0.110254	0	0	0	0	0	0	0	0	0.159828	0	0	0	0	0.0525879	0	0	0	0	0	0	0	0	0	0	0	0	0	0	0.352191	0	0	0	0	0	0.175906	0	0
1261130	0	0	43	36.3	68	80	0	0	0	0	0	0.137486	0	0.0814377	0	0	0	0	0.139992	0.101071	0	0	0	0	0	0.0655769	0	0	0	0	0	0.31419	0	0.0949791	0	0	0	0	0	0	0.512377	0	0	0.118948	0	0.0995509	0.0731178	0	0
A827624	0	1	43	36.3	100	80	0	0	0	0	0	0	0	0	0	0	0.0770377	0	0	0	0	0	0	0	0	0	0.106493	0	0	0.180605	0	0.231857	0	0	0	0.105986	0	0	0	0	0	0	0	0	0	0	0	0.0693759	0
1253060	0	0	43	36.3	87	80	0	0	0	0	0	0.106898	0	0.0633195	0	0	0	0	0	0	0	0	0	0	0	0.0509874	0	0	0	0	0	0	0.103713	0	0.0669163	0	0	0	0	0	0.398383	0	0	0.0924847	0	0.0774028	0.0568506	0	0
A747148	1	1	57	36	93	77	0	0	0	0	0	0	0	0.055135	0	0	0.0706767	0.102723	0	0	0	0	0	0	0	0	0	0	0.0556798	0	0	0	0	0	0	0	0	0.13071	0	0	0	0.0509318	0	0	0	0	0	0	0
1239143	0	0	43	36.2	85	78	0	0	0	0	0	0.107409	0	0.0636219	0	0	0	0	0	0	0	0	0	0	0	0	0	0	0	0	0	0	0	0	0	0	0.118648	0	0	0.0904746	0.285919	0	0	0	0	0	0.0571221	0	0
A695926	1	1	57	36.2	75	76	0	0	0	0	0	0	0	0	0.117196	0	0	0	0	0	0	0	0	0	0	0.0447362	0.0984467	0	0.168316	0.0834794	0	0	0	0.0647943	0	0	0	0.0658547	0	0.0790049	0	0	0	0.081146	0.0992347	0	0	0.064134	0
1221887	0	1	43	36.5	105	78	0	0	0	0	0	0.0899763	0	0	0	0.0793142	0	0	0	0	0	0	0	0.0914835	0	0.042916	0	0	0.107645	0	0	0	0	0	0	0	0	0	0	0	0.335319	0	0	0	0	0	0.0478511	0	0.0735224
A890319	0	1	43	36.3	88	77	0	0	0	0	0	0.0474579	0	0	0	0	0.0720698	0	0	0.0697757	0	0	0	0	0	0	0	0	0.113555	0	0	0	0	0.13114	0.0594154	0	0	0.0666433	0	0.079951	0	0	0	0	0.100423	0	0	0.0649021	0.0775585
1314526	0	1	43	36.4	85	77	0	1	0	0	0	0.0886537	0	0.0525126	0	0	0	0	0.0902692	0	0	0	0	0	0	0.0422852	0	0	0	0	0.235279	0	0	0	0	0	0	0	0	0	0.33039	0.0485093	0	0	0	0	0.0471477	0	0
A961644	1	0	57	36.3	74	76	0	0	0	0.214799	0	0	0	0	0	0	0	0	0	0	0	0	0	0	0	0.0694648	0	0.155734	0.0871185	0.129624	0	0	0	0.10061	0	0	0.160877	0	0	0	0	0.159379	0	0	0	0	0	0.099585	0
1305724	0	0	43	36.3	68	77	0	0	0	0	0	0.137811	0	0.16326	0	0	0	0	0	0	0	0	0	0	0	0.0657317	0	0	0	0	0	0	0	0	0	0	0	0	0	0	0.513586	0.075407	0.139463	0	0	0	0.0732904	0	0
1240460	0	0	43	36.3	80	76	0	0	0	0.263184	0	0.0892216	0	0	0	0	0	0	0	0.0655898	0.129339	0	0	0	0	0.0425561	0	0	0.106742	0	0	0	0	0	0	0	0	0	0	0	0.285006	0	0	0	0	0.0646035	0.0474497	0	0
1234041	0	0	43	36.5	76	76	0	0	0	0	0	0.118281	0	0	0	0	0	0	0.120436	0	0.0857322	0	0	0	0	0	0	0	0.0707541	0	0	0	0	0.163423	0.0740416	0	0	0	0	0	0.377831	0	0	0	0	0.0856447	0.062904	0	0
1279507	0	0	43	36.3	62	76	0	0	0	0	0	0.100236	0	0.118747	0	0	0	0	0	0	0	0	0	0	0	0.0478098	0	0	0.0599601	0	0	0	0	0.0692459	0	0	0	0	0	0	0.373556	0	0	0	0	0	0.106615	0	0
1233505	0	1	43	36.3	71	76	0	0	0	0	0	0.162879	0	0	0	0	0	0	0	0	0	0	0	0	0	0.0388443	0	0	0.0487161	0	0	0	0	0.0562606	0.0509796	0.0850741	0.0899616	0	0	0	0.303505	0.044562	0	0.0704587	0	0.117937	0.0866222	0	0
1284513	0	0	43	36.5	73	76	0	0	0	0	0	0.0921759	0	0.0545989	0	0	0.104984	0	0	0	0	0	0	0	0	0.0219826	0	0	0.0275692	0.0820405	0	0	0	0	0.0288502	0	0	0	0.0588225	0	0.0736106	0	0.0466403	0.0797473	0	0	0.0245104	0	0
1258070	0	1	43	36	55	76	0	0	0	0	0	0.0934288	0	0	0	0	0	0	0	0	0	0	0	0	0	0.0445627	0	0	0.0558879	0	0	0	0	0.129086	0.0584846	0	0	0	0	0	0.298445	0	0	0	0	0	0.0496872	0	0.0763435
1250457	0	1	43	36.8	78	76	0	0	0	0	0	0.138707	0	0	0	0	0	0	0	0	0.100537	0	0	0	0	0.066159	0	0	0.0829725	0	0	0	0	0	0	0	0	0	0	0	0.516925	0	0.140369	0	0	0	0.0737668	0	0
1226986	0	1	43	36.1	61	76	0	0	0	0	0	0.112393	0	0.133148	0	0	0.170681	0	0	0	0	0	0	0.114276	0	0	0	0	0.0672321	0	0	0	0	0.0776441	0	0	0.124154	0	0	0	0.418861	0	0	0	0	0	0.0597728	0	0
A947734	0	1	43	36.5	72	75	0	0	0	0	0	0	0	0.0728714	0	0	0.0934127	0	0	0.0904393	0	0	0	0	0	0	0	0	0.0735915	0.109497	0	0	0	0	0	0	0	0	0	0	0	0.0673162	0	0	0	0	0	0	0
1227866	0	1	43	36.5	78	75	0	0	0	0	0	0.0904754	0	0.0535916	0	0	0.0686983	0	0.092124	0	0	0	0	0	0.0796209	0.0431541	0	0	0.0541212	0	0	0	0	0.0625028	0	0	0	0.0635256	0	0	0.289011	0	0	0	0	0	0.096233	0	0.0739302
A956729	1	1	57	36.9	89	76	1	1	0	0	0	0	0	0.145515	0	0	0	0	0.12507	0	0	0	0	0	0.108096	0.0585872	0	0	0	0	0	0	0	0	0	0	0	0	0	0.103466	0	0.134422	0	0	0.129959	0	0	0.0839908	0
1242404	0	1	43	36.4	86	74	0	0	0	0	0	0.161633	0	0	0	0	0	0	0	0	0	0	0	0	0	0.038547	0	0	0.0483432	0	0	0	0	0.05583	0.0505894	0	0.089273	0	0	0	0.258156	0.0442209	0	0.0699194	0	0.117035	0.0429796	0	0
A695154	1	0	57	36.5	77	74	0	0	0	0	0	0	0	0	0	0	0	0	0	0	0	0	0	0	0	0	0	0.140053	0	0	0	0	0.12707	0.180959	0.0819866	0	0	0	0	0	0	0	0	0	0	0.0948347	0	0.0895576	0.107022
1297449	0	1	43	36.8	92	74	1	1	0	0	0	0.0935224	0	0.0553965	0	0.16488	0.0710119	0	0	0	0.0677867	0	0	0	0	0.0446074	0	0	0	0	0.2482	0	0	0	0	0.195392	0	0	0	0	0.348534	0	0	0	0	0	0.049737	0	0
1282178	0	1	43	36.5	72	74	0	1	0	0	0	0.170592	0	0.202094	0	0.150377	0	0	0	0	0.123648	0	0	0	0	0.0813671	0	0	0	0	0	0	0	0	0	0	0	0	0	0	0.454108	0	0	0	0	0	0.0907238	0	0.139396
1281502	0	0	43	36.5	74	74	0	0	0	0	0	0.101044	0	0	0	0	0.0767228	0	0.102885	0	0.0732382	0	0	0	0	0.0481948	0	0	0	0	0	0	0	0.139607	0	0	0	0	0	0	0.376564	0	0.102255	0	0	0	0.0537369	0	0
A767791	1	1	57	36.3	97	73	0	0	0	0	0	0	0	0	0	0	0	0	0	0	0	0	0	0.148558	0	0	0.15336	0	0.0874012	0.130044	0	0	0.141757	0.100937	0	0	0	0	0	0	0	0.0799482	0	0	0	0.105795	0	0	0
1248271	0	1	43	36.2	86	73	0	0	0	0	0	0.0784395	0	0.0464623	0	0	0.0595594	0	0.0798688	0	0	0	0	0	0	0.0374133	0	0	0.093843	0	0	0	0	0.054188	0	0	0	0.0550748	0	0	0.250564	0	0	0	0	0	0.0834312	0	0
1227151	0	0	43	36.2	97	72	0	0	0	0	0	0.195922	0	0	0	0	0	0	0	0	0	0	0	0	0	0.0467245	0	0	0.117198	0	0	0	0	0.0676741	0.0613217	0	0.108212	0	0	0	0.365076	0.0536021	0	0.0847525	0	0.141863	0.0520975	0	0
A713702	1	0	57	36	75	73	0	0	0	0	0.0814685	0	0	0	0	0	0	0	0.0752147	0	0	0	0.0701138	0	0	0.0352332	0	0	0.132562	0	0	0	0	0	0	0	0	0	0	0	0	0.0404193	0	0.0639086	0	0.106973	0	0.0505104	0
A762522	1	0	57	36.4	68	71	0	0	0	0	0	0	0	0	0	0	0	0.104299	0	0	0	0	0	0	0	0	0.0991991	0	0	0	0	0	0	0.0652895	0	0	0.104399	0.066358	0	0	0	0	0	0	0	0	0	0	0
1242283	0	0	43	36.5	82	71	0	0	0	0	0	0.125014	0	0	0	0	0	0	0	0	0	0	0	0	0	0.059628	0	0	0	0	0	0	0	0	0	0	0	0	0	0	0.399339	0.0684049	0	0	0	0	0.0664848	0	0
A732523	1	0	57	36	103	69	0	0	0	0	0	0	0	0	0	0	0.0990186	0	0	0.0958667	0	0	0	0	0	0	0	0.139448	0.0780079	0	0	0	0	0	0.0816324	0	0	0	0	0	0	0.0713559	0	0	0	0	0	0.0891707	0
A666711	0	0	43	36.8	88	70	0	0	0	0	0	0	0	0	0	0	0	0	0	0	0	0	0	0	0	0	0	0.0944549	0	0.0786188	0	0	0	0	0	0	0.0975745	0	0	0.0744048	0	0.048333	0	0.0764213	0	0	0	0.0603998	0.0721783
1249740	0	0	43	36.4	74	70	0	0	0	0	0	0.0990352	0	0	0	0	0	0	0	0	0	0	0	0	0	0.0472369	0	0	0	0	0	0	0	0	0.0619941	0	0	0	0	0	0.316354	0.0541899	0	0	0	0	0.0526688	0	0.0809247
A651570	1	0	57	36.6	82	69	0	0	0	0	0	0	0	0.0632665	0	0	0	0	0	0	0.0774169	0	0	0	0	0.0509447	0	0	0	0	0	0.244084	0	0.0737863	0.0668603	0	0	0.149988	0	0.089969	0	0.0584434	0	0	0	0	0	0.0730344	0
1266073	0	0	43	36.5	91	69	0	0	0	0	0	0.148395	0	0.0878993	0	0.13081	0.112677	0	0	0	0	0	0	0	0	0	0	0	0.0887679	0	0	0	0	0	0	0	0	0	0	0	0.474026	0	0	0.128386	0	0.10745	0.0789192	0	0.121258
A692671	0	0	43	36.5	74	69	0	0	0	0	0	0	0	0	0	0	0	0	0	0	0	0	0	0	0.105921	0	0	0	0	0	0	0	0	0	0	0	0.132956	0.0845096	0	0	0	0	0	0	0	0.0435756	0	0.0411508	0
A752540	0	1	43	36.4	89	69	0	0	0	0	0	0	0	0	0	0.198739	0.0855944	0	0	0	0	0	0.106997	0	0	0	0	0	0	0.100332	0	0	0	0.15575	0.0705653	0	0	0	0	0	0	0.061682	0	0.0975279	0	0.0816236	0	0.0770816	0
A836841	0	1	43	36.5	121	69	1	0	0	0	0	0	0	0.0870409	0	0	0	0	0	0	0	0	0	0	0	0.0700888	0	0	0	0	0	0	0	0	0	0	0.162322	0	0	0	0	0	0	0	0	0.1064	0	0.10048	0.120074
1274988	0	1	43	36.2	85	69	1	1	0	0	0	0.114495	0	0	0	0.100927	0	0	0	0	0	0.159389	0	0	0	0	0	0	0	0.101905	0	0	0	0	0.0716714	0.119604	0	0	0	0	0.121912	0	0	0	0	0	0.0608904	0	0
A641183	1	0	57	36.7	68	69	0	0	0	0	0	0	0	0.0478183	0	0	0	0.0890909	0	0	0.0585136	0	0	0	0	0	0	0	0.0482908	0	0	0	0	0	0	0	0	0	0	0.0680007	0	0	0	0	0	0.0584539	0	0	0
1262346	0	0	43	36.3	75	68	0	0	0	0	0	0.135208	0	0	0	0	0	0	0	0	0.065334	0	0	0	0.0793245	0.0429934	0	0	0.0539197	0	0	0	0	0.0622701	0	0	0	0.0632891	0	0	0.239946	0.0493218	0	0	0	0	0.0479374	0	0
A744624	1	0	57	36.2	64	69	0	0	0	0	0	0	0	0	0.115179	0	0.0699911	0	0	0	0.0668123	0	0	0	0	0	0	0	0.0551397	0.0820424	0	0	0	0	0	0	0	0.0647211	0	0.0776449	0	0.0504378	0	0	0	0	0	0.0630301	0
A765106	0	1	43	36.5	72	67	0	0	0	0	0	0	0	0	0	0	0	0	0	0	0	0	0	0	0.146351	0	0	0	0	0	0	0	0.322694	0	0.104102	0	0	0	0	0	0	0	0	0	0	0	0	0.113715	0.135891
A766139	0	0	43	36.3	83	65	0	0	0	0	0.147119	0	0	0	0	0.117588	0	0.147213	0	0	0.0966872	0	0	0	0	0	0	0.142643	0	0	0	0	0	0	0	0	0	0.0936609	0	0	0	0	0	0	0	0	0	0	0
1256011	0	1	43	36.5	78	64	0	0	0	0	0	0.0942146	0	0	0	0	0	0	0	0	0	0	0	0	0	0.0449376	0	0	0	0	0	0	0	0	0	0	0	0	0.240494	0	0.351114	0	0	0	0.0996813	0	0.0501051	0	0
A940308	1	1	57	36.2	94	68	0	0	0	0	0	0.0920763	0	0	0	0	0	0	0	0.135377	0	0	0	0	0	0.0878353	0	0	0.110158	0	0	0	0	0.127217	0.115276	0	0	0	0	0	0	0	0	0.159322	0.194838	0.266682	0.0979358	0	0.150477
A602027	0	0	43	36.5	93	63	0	0	0	0	0	0	0	0.209374	0	0	0	0.130029	0	0.0866168	0	0	0	0	0	0	0	0.125993	0.0704811	0.209738	0	0	0	0.325585	0	0	0	0	0	0	0	0.128942	0	0	0	0	0	0	0
1285507	0	0	43	36.5	80	62	0	0	0	0	0	0.110072	0	0.0651991	0	0.194057	0.0835778	0	0	0.0809174	0	0	0	0	0	0	0	0	0	0	0	0	0	0	0	0	0.243179	0	0	0	0.351608	0	0	0	0	0	0	0	0
A920267	1	0	57	36	62	67	0	0	0	0	0	0.0762693	0	0	0.0953007	0	0	0	0	0.0560681	0	0	0	0.0775469	0	0.0363782	0.0800539	0	0.0456233	0	0	0.174294	0	0.105378	0	0	0	0	0	0	0	0	0	0	0	0	0	0	0
A654961	0	0	43	36.2	89	60	0	0	0	0	0	0	0	0.209462	0	0.311717	0	0.195125	0	0	0.128155	0	0	0	0	0	0	0	0	0	0	0.404055	0	0.122145	0.11068	0	0	0	0	0	0	0.0967468	0	0	0	0	0	0	0
A717091	0	0	43	36.3	70	57	0	1	0	0	0	0	0	0	0	0.0921526	0	0	0	0	0	0	0	0	0	0	0	0	0	0	0	0	0	0	0.0654404	0	0	0	0	0	0	0	0	0	0.110606	0	0	0.0714834	0
1241078	0	1	43	36.7	85	55	0	0	0	0	0	0.0982602	0	0.0582028	0	0	0	0	0	0	0.0712207	0	0	0	0	0.0468672	0	0	0	0.0874558	0	0	0	0	0	0	0	0	0	0	0.366191	0	0	0	0	0	0.104513	0	0
A976184	0	0	43	36.3	86	53	0	0	0	0	0	0.0582509	0	0.0690079	0	0	0	0	0	0.0856443	0	0.324365	0.11058	0	0.102525	0	0	0	0	0	0	0	0.11303	0	0	0.243402	0	0	0	0	0	0	0	0.100793	0	0.0843564	0	0	0
A647569	0	1	43	36.4	70	52	0	0	0	0	0.140091	0	0	0.15048	0	0	0	0	0	0	0	0	0	0	0.111784	0	0	0	0	0	0	0	0	0	0	0	0	0	0	0	0	0	0	0	0	0	0	0	0
A842137	0	1	43	36.3	105	13	0	0	0	0	0	0.0638129	0	0	0	0	0	0	0	0	0	0	0	0	0	0	0	0	0	0	0	0	0.123823	0.0881672	0.0798913	0	0	0	0	0	0	0	0.129155	0.110417	0.135031	0.184822	0.0678738	0	0
A605929	0	0	43	36.1333	82	90.3333	0	0	0	0	0	0	0	0.0399507	0	0	0	0	0	0	0	0	0	0	0	0	0	0	0	0	0	0	0	0	0	0	0.0745039	0	0	0.0568125	0	0	0	0.0583522	0	0	0	0	0
A698909	0	0	43	36.1333	82	90.3333	0	0	0	0	0.11089	0	0	0	0	0	0	0	0	0.0739147	0	0	0	0	0	0	0	0	0.120291	0	0	0	0.09755	0	0.0629398	0	0	0	0	0	0	0	0	0	0.10638	0.0728032	0	0.0687519	0
A912622	1	0	57	36.6	72	65	0	0	0	0	0	0	0	0.103747	0	0.154395	0.132992	0.0966463	0	0.193138	0.126952	0	0	0	0	0.0417706	0	0.0936459	0.104772	0	0	0	0	0	0.164461	0	0	0	0	0.0737675	0	0.0958381	0.0886245	0	0	0.0634111	0	0	0
1268146	0	1	44	36.5	84	143	1	1	0	0	0	0.106789	0	0.126509	0	0	0	0	0.217469	0	0	0	0	0	0	0.0509351	0	0	0	0	0	0	0	0.0737724	0.0668477	0	0	0	0	0	0.397975	0.0584324	0	0	0	0.0773234	0.0567923	0	0
1235805	0	1	44	36.1	96	122	1	1	0	0	0	0.113994	0	0.135045	0	0	0	0	0	0	0	0	0	0.115904	0	0	0	0	0	0	0.151265	0	0	0	0	0.119081	0.125922	0	0	0	0.303448	0	0	0	0	0	0.0606241	0	0
1290530	0	1	44	36.5	80	120	1	1	0	0	0	0.104081	0	0	0	0	0	0	0.105977	0	0	0	0	0	0	0.0496435	0	0	0	0	0	0	0	0	0.0651527	0	0	0	0	0.0876712	0.332471	0.0569508	0	0	0	0.0753628	0.0553522	0	0
1239493	0	1	44	36.5	72	115	0	1	0	0	0.106561	0.0966206	0	0.0572316	0	0	0	0	0.196762	0	0.0700323	0	0	0.0982391	0	0.0460852	0	0	0.0577972	0	0.128211	0	0	0	0	0.100933	0	0	0	0	0.308641	0.0528687	0	0	0	0	0.0513846	0	0
A775878	0	1	44	36.4	83	114	0	0	0	0	0	0	0	0.0694877	0	0	0	0	0	0	0	0.326621	0	0	0	0	0	0	0.0701743	0	0.311334	0	0	0	0	0.245094	0	0	0	0	0	0.192571	0	0	0	0	0	0.0802162	0
1260172	0	1	44	36.1	68	113	0	0	0	0	0	0.0840285	0	0.199091	0	0	0.0638031	0	0	0.0617721	0.0609053	0	0	0	0.0739474	0.0400791	0	0	0.100529	0	0	0	0	0.174147	0	0	0	0.117998	0	0.0707803	0.268417	0	0	0	0	0	0.0446879	0	0
1244782	0	0	44	36.3	63	111	1	1	0	0	0	0.132291	0	0.0783604	0	0	0	0	0.134702	0.0972515	0	0	0	0.134507	0	0.0630989	0	0	0	0	0	0	0	0.09139	0	0	0	0	0	0	0.493015	0.0723867	0	0	0	0	0.0703548	0	0
1269694	0	0	44	36	79	111	0	0	0	0	0	0.119333	0	0.212054	0	0	0	0	0	0	0	0	0	0.363995	0	0.0569182	0	0	0	0	0	0	0	0.164876	0	0	0	0	0	0	0.190595	0.0652962	0	0.103242	0	0	0.0634634	0	0
A939691	0	1	44	36.5	93	110	0	0	0	0	0	0	0	0	0	0	0	0	0	0	0	0	0	0	0	0.0916134	0	0	0	0	0	0	0	0	0	0	0	0	0	0	0	0	0	0	0	0	0	0	0.156949
1218239	0	1	44	36.6	80	109	0	0	0	0	0	0.111192	0	0	0	0	0	0	0	0	0	0	0	0	0	0	0	0	0	0	0	0	0	0.076814	0	0	0	0	0	0	0.295988	0	0	0	0	0	0.0591338	0	0
1290625	1	1	58	36.3	68	92	0	0	0	0	0	0.0923839	0.141118	0	0	0	0.0701474	0	0	0	0.0669615	0	0	0	0.0813004	0.0440644	0	0.0987883	0.0552628	0	0	0	0	0.127642	0.0578305	0	0	0	0	0	0.295107	0	0	0	0	0.0668932	0.0491315	0	0
1238019	0	1	44	36.1	77	107	1	1	0	0	0	0.0862996	0	0.0511181	0	0	0.0655276	0	0	0	0.125103	0	0	0	0.075946	0.0411623	0	0	0	0	0	0	0	0	0.0540219	0	0	0	0	0	0.275672	0.0472212	0	0	0	0	0.0917915	0	0.070518
1244233	0	1	44	36.2	67	107	0	0	0	0	0	0.18515	0	0	0	0	0	0	0	0	0	0	0	0.0941256	0	0.0441555	0	0	0.0553771	0	0	0.105778	0	0.0639531	0.0579501	0	0.102262	0	0	0	0.345003	0.0506549	0	0.0800926	0	0.134063	0	0	0
A956357	0	1	44	36.1	83	106	0	1	0	0	0	0	0	0	0	0	0	0	0	0.122262	0.120546	0	0	0	0	0	0	0	0.0994859	0	0	0	0	0.114893	0.104108	0	0	0	0	0	0	0.0910024	0	0.287775	0	0	0	0.113722	0
A932196	0	1	44	36	116	106	1	0	0	0	0	0	0	0.193951	0	0	0.124311	0.180676	0	0	0	0	0	0	0	0	0	0	0.195867	0	0.217245	0	0	0	0	0.171024	0	0	0	0	0	0.0895826	0.16568	0	0	0	0	0	0.133778
A734034	1	0	58	36.2	69	89	0	0	0	0	0	0	0	0	0	0	0.1295	0	0	0	0	0	0	0	0	0.0813478	0	0	0.204043	0	0	0	0	0.117821	0	0	0	0.119749	0	0	0	0.186643	0	0	0	0.123492	0	0.11662	0.139362
1305388	0	1	44	36.5	82	101	0	0	0	0	0	0.10951	0	0	0	0	0	0	0.111505	0	0	0	0	0	0	0.0522328	0	0	0	0	0	0	0	0	0.0685508	0.114397	0	0	0	0	0.408114	0.0599212	0	0	0	0.0792935	0.0582392	0	0
1260386	0	1	44	36.6	105	100	0	0	0	0	0	0.0853218	0	0.202156	0	0	0	0	0	0	0.123685	0	0	0	0	0.040696	0	0	0	0.0759401	0	0	0	0	0	0	0	0.0599071	0	0	0.272548	0	0	0	0	0	0.0453757	0	0
1295608	0	1	44	36.5	78	100	0	0	0	0	0	0.114258	0	0.067679	0	0	0	0	0.11634	0	0	0	0	0	0	0.0544978	0	0	0	0	0	0	0	0	0	0	0	0	0	0	0.425812	0	0	0.0988522	0.120888	0	0.0607647	0	0.0933639
1256448	0	1	44	36	102	100	1	1	0	0	0	0.117735	0	0	0	0	0	0	0.11988	0	0	0	0	0	0	0.0561561	0	0	0	0	0	0	0	0	0.0736998	0	0	0	0	0	0.438768	0.064422	0	0	0	0.0852494	0.0626137	0	0
1245274	0	1	44	36.4	80	99	0	0	0	0	0	0.208669	0	0	0	0	0	0	0	0	0	0	0	0	0	0.0663526	0	0	0.166431	0	0	0	0	0	0	0	0	0	0	0	0.518437	0.0761193	0	0	0	0	0.0739827	0	0
1272408	0	1	44	36.7	101	98	1	1	0	0	0	0.0983976	0	0	0	0	0	0	0	0	0	0	0	0	0	0.0469327	0	0.105219	0	0	0	0	0.286397	0	0	0	0	0	0	0	0.261931	0	0	0	0	0	0.0523297	0	0.0804036
A827312	0	1	44	37	77	97	0	0	0	0	0	0	0	0	0	0	0	0	0	0	0	0	0	0	0	0	0	0	0	0	0	0	0	0.0939336	0.0851164	0	0	0.0954708	0	0	0	0.0744013	0	0.117639	0	0	0	0.0929764	0.111108
1242441	0	1	44	36.6	72	97	0	0	0	0	0	0.103027	0	0	0	0	0.0782284	0	0	0	0	0	0	0	0.0906663	0.0491406	0	0	0	0.0916981	0	0	0	0	0	0	0	0	0	0	0.329103	0	0	0	0	0	0.0547915	0	0
1285060	0	1	44	36.3	74	97	0	0	0	0	0	0.108564	0	0.128612	0	0.0956994	0	0	0	0	0.0786892	0	0	0	0	0.0517819	0	0	0	0	0	0	0.105329	0	0	0	0	0	0	0	0.404591	0.0594039	0	0	0	0	0.115473	0	0
1295153	0	1	44	36	91	96	1	1	0	0	0	0.0495338	0	0	0	0	0.0752223	0	0	0	0	0	0	0	0	0.0472523	0	0	0	0	0.131458	0	0	0	0.0620143	0.206977	0.109434	0	0	0	0.263714	0.0542075	0.100255	0	0.104816	0.0717327	0.052686	0	0
A728391	1	1	58	36.7	57	83	0	0	0	0	0.109405	0	0	0	0.123953	0	0.0753225	0	0	0.0729249	0.143803	0	0	0	0	0.0473152	0	0	0	0	0	0	0	0.205589	0	0	0	0	0	0	0	0	0	0	0	0.0718282	0	0.0678313	0
1268084	0	0	44	36.1	97	95	0	0	0	0	0	0.131357	0	0	0	0	0	0	0	0	0	0	0	0	0	0.0417689	0	0	0.157152	0	0	0	0	0	0	0	0.0967347	0	0	0	0.326356	0.047917	0.0886207	0.0757635	0	0.190225	0	0	0
1276612	0	0	44	36.6	72	94	0	0	0	0	0	0.0705874	0	0	0	0.124446	0	0	0	0.0518912	0.051163	0	0	0	0	0.0336681	0	0	0	0.0628258	0	0	0	0.0487636	0	0	0	0	0	0	0.225481	0.0386239	0	0	0	0	0.0375397	0	0.0576791
1217337	0	0	44	36.2	76	94	0	0	0	0	0	0.101256	0	0	0	0.178514	0	0	0	0	0	0	0	0	0.0891079	0.048296	0	0	0.12114	0.0901219	0	0	0	0	0	0	0	0.0710948	0	0	0.377355	0	0	0	0	0	0.0538497	0	0
1312123	0	1	44	37.9	126	94	0	0	0	0	0	0.0961491	0	0	0	0	0	0	0	0	0	0	0	0	0	0.0458602	0	0	0.0575151	0	0	0	0	0	0	0	0	0	0	0.0809899	0.307134	0	0	0	0	0	0.0511339	0	0
A635812	0	1	44	36.3	89	93	0	0	0	0	0.113277	0	0	0	0	0	0	0	0	0.0755056	0	0	0	0	0	0	0.107807	0.10983	0.12288	0	0	0	0	0	0	0	0	0	0	0	0	0	0.103941	0	0	0	0	0.0702318	0
1237661	0	0	44	36.3	80	93	0	0	0	0	0	0.128071	0	0.0758607	0	0	0	0	0	0.0941493	0	0	0	0	0	0.0610861	0	0	0.0766104	0	0	0	0	0	0	0	0	0	0	0	0.477288	0.0700776	0	0	0	0	0.0681105	0	0
A972691	0	0	44	36.6	85	93	0	0	0	0	0	0	0	0	0	0	0.0872911	0	0	0.0845125	0	0	0	0.116888	0	0	0	0	0	0	0	0	0	0.0794188	0.071964	0	0	0	0	0	0	0	0	0	0	0	0	0	0
A714739	1	0	58	36.2	81	82	0	0	0	0	0	0	0	0	0	0	0.0991189	0	0	0	0	0	0.123904	0	0	0	0	0.139589	0.0780869	0	0	0	0	0	0.081715	0	0	0	0	0	0	0.0714282	0	0	0	0	0	0.089261	0
A709693	0	1	44	36.1667	74.6667	92	1	1	0	0	0.0738688	0	0	0.0793465	0	0.0590411	0	0	0	0.0492377	0	0	0	0	0	0	0	0	0	0.0596132	0	0	0	0.0462701	0	0	0	0.0470273	0	0	0	0	0	0	0	0	0	0.0457986	0
1228506	0	1	44	36.6	98	92	0	0	0	0	0	0.0928946	0	0.0550246	0	0.163773	0	0	0	0	0	0	0	0	0	0.044308	0	0	0	0	0.246534	0	0	0	0	0.194081	0	0	0	0	0.346195	0	0	0	0	0	0.0494031	0	0
1287994	0	1	44	36.5	77	92	0	0	0	0	0	0.114908	0	0	0	0	0	0	0.117002	0	0	0	0	0	0	0.0548077	0	0	0	0	0	0	0	0	0.0719302	0	0	0	0	0	0.428233	0	0	0	0.121575	0	0.0611103	0	0
1236792	0	1	44	36.2	80	92	1	1	0	0	0	0.0348355	0	0.0825369	0	0.184245	0	0.0768879	0	0	0.0504988	0	0	0	0	0.033231	0	0	0	0	0.1849	0	0.067595	0	0.0436127	0.145561	0	0.0978364	0	0	0.259646	0	0	0	0	0	0	0	0
A921032	0	1	44	36.3	87	92	0	0	0	0	0	0	0.139462	0.10816	0	0	0	0.100757	0	0	0	0	0	0	0	0	0	0	0	0	0	0	0	0	0	0	0	0.0641043	0	0	0	0	0	0	0	0	0	0	0
A732232	1	1	58	36.6	103	82	0	0	0	0	0	0	0	0.20807	0	0.103216	0	0	0	0	0	0	0	0	0	0	0.122901	0.125208	0.0700422	0	0	0	0	0.0808894	0.0732966	0	0	0	0	0.0986299	0	0	0	0	0	0	0	0.0800651	0.0956784
1266835	0	0	44	36.7	79	91	0	0	0	0	0	0.131035	0	0.0776166	0	0	0	0	0	0	0.0949767	0	0	0	0.115315	0.0625	0	0	0	0	0	0	0	0	0	0	0	0	0	0	0.488336	0	0	0	0	0	0.069687	0	0
1266815	0	1	44	36.6	76	91	0	0	0	0	0	0.131931	0	0	0	0	0	0	0	0	0.0956257	0	0	0	0	0.062927	0	0	0	0	0	0	0	0	0.082586	0	0	0	0	0	0.491672	0.0721895	0.133512	0	0	0	0.0701632	0	0
A671786	0	0	44	36.8	104	90	0	0	0	0	0	0	0	0.0914057	0	0	0	0.0851496	0	0.0567209	0	0	0	0	0	0	0	0	0.0461545	0	0.102384	0	0	0.0533023	0	0.0806007	0	0.0541746	0	0	0	0.0844375	0	0	0	0	0	0	0
A847363	1	0	58	36.1	73	79	0	0	0	0	0	0	0	0	0	0	0	0	0	0	0.20892	0	0	0	0	0.0687404	0	0	0.17242	0	0	0	0.139825	0.099561	0	0	0	0	0	0	0	0	0	0	0	0	0	0	0
1312765	0	1	44	36.8	80	90	0	0	0	0	0	0.144337	0	0	0	0.084822	0	0	0	0	0	0	0	0	0	0.0458962	0	0	0.11512	0	0	0	0	0	0.0602346	0	0.106293	0	0	0	0.358604	0.0526519	0.0973777	0.08325	0	0.209022	0	0	0
A937362	0	1	44	36.5	97	89	1	0	0	0	0	0	0	0	0	0	0	0	0	0	0	0	0	0	0	0	0	0	0.159117	0	0	0	0	0	0	0	0	0	0	0	0	0	0	0.115066	0.140716	0	0	0.0909431	0
A608843	0	1	44	36.5	70	89	0	0	0	0	0	0	0	0	0	0	0	0	0	0	0	0	0	0	0	0.0704992	0	0	0	0.131554	0	0	0	0	0	0	0	0	0	0.124503	0	0.0808763	0	0	0	0	0	0.101068	0.120777
A821037	0	0	44	36.2	89	88	0	0	0	0	0.0728615	0	0	0	0	0.116472	0	0	0	0.0485663	0	0	0.0627064	0	0	0	0.0693429	0	0.079038	0.0588003	0	0	0	0	0	0	0	0.139158	0	0.0556487	0	0.0361491	0	0	0	0	0	0	0.0539834
1314152	0	0	44	36.5	81	88	0	0	0	0	0	0.124728	0	0.221642	0	0	0	0	0	0	0	0	0	0.126817	0	0.0594915	0	0	0	0	0	0	0	0	0	0	0	0	0	0	0.464829	0.0682483	0	0	0	0	0.0663326	0	0
A739353	1	1	58	36.3	66	78	0	0	0	0	0.118483	0	0	0.0636344	0.134237	0	0	0	0	0	0	0	0	0	0	0	0.112761	0	0.0642632	0	0	0	0	0.0742154	0	0	0	0	0	0	0	0	0	0	0	0	0	0	0
1307334	0	0	44	36.6	80	88	1	0	0	0	0	0.101377	0	0.060049	0	0	0	0	0	0	0.0734798	0	0	0	0	0.0483538	0	0	0	0	0	0	0	0.0700338	0	0	0	0.0711799	0.129388	0	0.323834	0	0	0	0	0	0.0539142	0	0
1245553	0	0	44	36.2	66	88	0	0	0	0	0	0.106002	0	0	0	0	0	0	0	0	0	0	0	0	0	0.0505596	0	0	0.0634088	0	0	0	0	0	0.066355	0	0	0	0	0	0.338607	0	0	0.0917089	0.112152	0.0767535	0.0563737	0	0
1237677	0	0	44	36.7	85	87	0	0	0	0	0	0.10768	0	0	0	0	0	0	0	0	0.156096	0	0	0	0	0.05136	0	0	0	0	0	0	0	0	0	0	0	0	0	0	0.343967	0	0	0	0	0	0.0572661	0	0
A770726	1	0	58	36.2	74	77	0	0	0	0	0	0	0	0	0	0	0	0	0	0.118637	0	0	0	0	0.14202	0	0.16939	0.172569	0.0965365	0	0	0	0	0.111487	0	0	0	0.113311	0	0.135938	0	0	0	0	0	0	0	0.110351	0.13187
A892730	1	1	58	36.6	77	77	0	0	0	0.20369	0	0	0	0	0	0.12174	0	0	0	0.101526	0	0	0	0	0	0	0	0	0	0	0.183259	0	0	0	0	0.144269	0	0	0	0	0	0.0755682	0	0	0	0	0	0.0944346	0
A609472	0	0	44	36.6	140	86	0	0	0	0	0	0.0313536	0	0	0	0.110553	0	0	0	0	0	0	0	0	0	0	0	0	0.0750212	0	0	0	0	0.129959	0.0392535	0.131011	0	0	0.0800337	0.0528206	0	0.034312	0	0	0	0.0454049	0	0.0428783	0
A653074	0	0	44	36.3	72	86	0	0	0	0	0	0	0	0	0	0	0	0	0	0.0861905	0	0	0	0.119209	0	0	0	0	0	0	0	0	0	0	0.0733929	0	0	0.0823212	0	0.0987595	0	0.0641537	0	0.101436	0	0	0	0.0801703	0
1255267	0	0	44	36.2	78	86	0	0	0	0	0	0.147078	0	0	0	0	0	0	0	0	0	0	0	0	0	0.046768	0	0	0.175961	0	0	0	0	0	0.0613788	0	0.108312	0	0	0	0.365416	0.053652	0.0992273	0.0848313	0	0.212992	0	0	0
1301766	0	0	44	36.6	95	86	0	0	0	0	0	0.0820961	0	0.145885	0	0	0	0	0	0	0	0	0	0.0834713	0	0.0391574	0	0	0	0	0	0	0	0	0.0513906	0	0.181373	0.115284	0	0	0.262244	0.0449212	0	0.0710266	0	0.178332	0	0	0
1255221	0	1	44	36.3	85	85	0	0	0	0	0	0.119755	0	0.070935	0	0	0	0	0	0	0	0	0	0	0	0.0571197	0	0	0	0	0	0	0	0.08273	0	0	0	0	0	0	0.510054	0	0	0	0	0	0.063688	0	0
1226747	0	1	44	36.4	66	85	1	1	0	0	0	0.101325	0	0	0	0	0	0	0	0	0	0	0	0	0.0891685	0.0483289	0	0	0	0.180367	0	0	0	0	0.0634273	0	0.111927	0	0	0	0.377611	0	0.102539	0	0	0	0.0538863	0	0
1313743	0	1	44	36.6	70	85	0	0	0	0	0	0.125177	0	0.148293	0	0	0	0	0	0	0	0	0	0	0	0.0597057	0	0	0.0748792	0	0	0	0	0	0	0	0	0	0	0.105441	0.39986	0.0684941	0	0	0	0	0.199714	0	0
A679220	1	1	58	36.8	71	75	0	0	0	0	0.139849	0	0	0	0	0	0	0.139938	0	0	0.183819	0	0	0	0	0.0604815	0	0	0.151704	0	0	0	0	0.175198	0	0	0	0	0	0	0	0	0	0.109706	0	0	0	0	0
A621587	1	1	58	36.7	78	74	0	0	0	0	0	0	0	0.0907458	0	0	0	0	0	0	0.111042	0	0	0	0	0.0730721	0	0.163821	0	0	0	0	0	0	0	0	0.169232	0	0	0.129046	0	0.167656	0	0	0	0	0	0.104756	0
A706283	0	0	44	36	82	84	0	0	0	0	0	0	0	0	0	0	0.0801169	0	0	0	0	0	0	0	0	0	0	0	0.0631169	0.281735	0	0.120562	0	0	0	0	0	0	0	0	0	0	0	0	0	0	0	0	0
A823413	1	0	58	36.2	77	68	0	0	0	0	0	0	0	0.276612	0	0	0	0	0.118874	0	0.08462	0	0	0	0	0	0.12254	0	0.139673	0	0	0	0	0	0	0	0	0.0819715	0	0	0	0	0	0	0	0.0845337	0	0.0798298	0
A903155	0	1	44	36.5	89	83	0	0	0	0	0	0	0	0	0	0	0	0	0	0	0	0.100484	0	0	0	0	0	0	0	0.0642445	0	0	0	0	0	0.0754026	0	0.0506808	0	0.060801	0	0	0	0	0	0	0	0	0
1267670	0	0	44	36.3	78	83	0	0	0	0	0	0.128255	0	0	0	0	0	0	0	0	0	0	0	0.130403	0	0.0611736	0	0	0	0	0	0	0	0	0.0802849	0	0	0	0	0.108034	0.409691	0.0701781	0	0.110961	0	0.0928664	0.0682082	0	0
1291487	0	1	44	36.4	78	83	1	1	0	0	0	0.0970995	0	0	0	0.171187	0	0	0	0	0.0703794	0	0	0	0	0.0463135	0	0	0	0	0	0	0	0	0	0	0	0	0	0	0.258475	0.0531307	0	0	0	0	0.0516393	0	0
A975726	1	0	58	36.3	71	67	0	0	0	0	0	0	0	0	0	0	0	0	0	0	0	0	0	0	0	0	0	0	0	0	0	0	0	0	0	0	0	0	0	0	0	0	0	0	0	0	0	0	0
A889576	0	1	44	36.9	86	83	0	0	0	0	0.0966961	0	0.133926	0.0519333	0	0	0.0665725	0	0	0	0.063549	0	0	0.0891445	0.0771571	0	0	0	0.0524465	0	0	0	0	0.0605687	0	0	0	0	0	0.0738526	0	0	0	0	0	0	0	0.0599515	0.0716425
1317415	0	0	44	36.3	60	83	0	0	0	0	0	0.117514	0	0.0696075	0	0	0	0	0	0	0	0	0	0	0	0.0560507	0	0	0	0	0	0	0	0	0	0	0	0	0	0	0.437945	0.0643011	0.118922	0	0	0	0.187489	0	0
1279644	0	1	44	36.4	65	83	0	0	0	0	0	0.0967723	0	0.114643	0	0	0	0	0	0	0	0	0	0	0	0.0461575	0	0	0.115776	0	0	0	0	0	0.0605775	0	0.106899	0	0	0	0.360646	0.0529516	0	0.0837239	0	0.140141	0	0	0
A648127	0	0	44	36.4	89	83	0	0	0	0	0	0	0	0	0	0	0	0	0	0	0	0	0	0	0	0.0477955	0	0	0	0.0891881	0	0	0	0	0.0627273	0	0	0	0	0	0.0533492	0.0548308	0	0	0	0.0725574	0	0.0685198	0.0818817
A807910	0	0	44	36.7	92	83	0	0	0	0	0	0	0	0	0	0	0	0	0	0	0	0	0	0	0	0	0	0	0	0	0	0	0	0	0.113784	0	0	0	0	0.153111	0	0.0994602	0	0	0.192316	0	0	0.124291	0.148529
1287285	0	0	44	36.6	97	83	0	0	0	0	0	0.117836	0	0.139597	0	0	0	0	0	0	0	0.16404	0	0	0	0	0	0	0	0	0	0	0	0	0	0.24619	0	0.0827364	0	0	0.12547	0	0	0	0	0	0.0626675	0	0.0962875
1256863	0	1	44	36	61	82	0	0	0	0	0	0.106674	0	0	0	0	0	0	0	0.0784194	0	0	0	0	0	0.0508802	0	0	0	0.0949441	0	0	0	0	0.0667757	0	0	0	0	0	0.397546	0	0	0.0922903	0	0.0772401	0.0567311	0	0
A792264	1	1	58	36.3	92	67	0	0	0	0	0	0	0	0	0	0	0.0887208	0	0	0	0	0	0	0	0	0	0	0.124945	0.0698952	0	0	0	0	0	0.0731427	0	0	0.0820406	0	0	0	0.063935	0	0	0	0	0	0.0798971	0.0954776
1312530	0	1	44	36	66	82	1	1	0	0	0	0.111658	0	0.132278	0	0	0	0	0	0	0	0	0	0	0	0	0	0	0	0	0	0	0	0	0	0	0	0.156798	0	0	0.118892	0	0	0	0	0	0.059382	0	0
1232648	0	1	44	36.6	74	82	1	0	0	0	0	0.10116	0	0	0	0	0	0	0	0	0.146646	0	0	0	0	0.0482505	0	0	0	0	0	0	0	0	0	0	0	0	0	0	0.323142	0	0	0	0	0	0.053799	0	0
1276103	0	1	44	36.7	90	81	0	0	0	0	0	0.0682526	0	0	0	0	0	0	0	0	0	0	0	0	0	0.0325545	0	0	0	0	0	0	0	0	0	0	0	0.0479223	0	0.0574917	0.218023	0	0	0	0	0	0.036298	0	0
A783356	0	0	44	36.1	87	81	0	0	0	0	0	0	0	0.180222	0	0	0.115512	0	0	0.111835	0	0	0	0	0	0	0	0	0	0	0	0	0	0.105095	0	0	0	0	0	0	0	0.0832416	0	0	0	0	0	0.104024	0
1285227	0	0	44	36.5	56	81	0	0	0	0	0	0.0918285	0	0	0	0	0	0	0	0	0.133118	0	0	0	0	0.0437994	0	0	0	0.0817313	0	0	0	0	0	0	0	0	0	0	0.244444	0	0	0	0	0	0.0488361	0	0.0750358
A893772	0	1	44	36.3	88	81	0	1	0	0	0	0	0	0	0	0	0	0	0	0	0	0.196306	0	0	0	0	0	0	0	0.0627542	0	0	0	0	0	0.147307	0	0.0495051	0	0.0593906	0	0	0	0	0	0	0	0	0.0576133
A812607	1	0	58	36.3	64	63	0	0	0	0	0	0	0	0	0	0	0	0	0	0	0	0.282527	0	0	0.0893006	0.0484005	0	0	0	0.0903169	0	0	0	0	0	0.106003	0	0.0712486	0	0	0	0	0	0	0	0	0	0.0693871	0
A817829	1	1	59	36.7	73	91	0	0	0	0	0	0.0502268	0	0.059502	0	0	0	0	0	0	0	0	0	0	0.088402	0	0	0.107417	0	0	0	0	0	0	0	0	0	0	0	0.0846158	0	0.054966	0	0	0	0	0	0	0
1234292	0	0	44	36.1	76	80	0	0	0	0	0	0.0675459	0	0	0	0	0	0	0.0687767	0	0	0	0	0	0	0.0322174	0	0	0.0404051	0	0	0	0	0.0466625	0.0422824	0	0.074614	0.0474261	0	0	0.251727	0.0739192	0	0.0584383	0	0.0978171	0.107767	0	0
1304943	0	0	44	36.4	100	80	0	0	0	0	0	0.113011	0	0.06694	0	0	0	0	0	0	0.0819121	0	0	0	0	0	0	0	0	0	0	0	0	0	0	0	0	0	0	0	0.360996	0	0	0.0977729	0.119568	0	0	0	0
A966779	1	1	59	36.3	61	89	0	0	0	0	0	0	0	0	0	0	0.0857185	0	0	0.0829899	0	0	0	0	0	0.0538456	0	0	0.13506	0	0	0	0.109527	0	0.0706676	0	0.124704	0.0792643	0	0	0	0.0617714	0	0	0	0	0	0.0771933	0
A918402	0	0	44	36.2	78	80	0	0	0	0	0	0.0524478	0	0	0	0	0	0	0	0	0.15206	0	0	0	0	0	0	0	0.125494	0.0933615	0	0	0	0.217394	0	0	0	0	0	0	0	0	0	0	0	0	0	0	0
A711236	0	1	44	36.5	101	80	1	0	0	0	0.116212	0	0	0	0	0	0.0800084	0	0	0.0774616	0	0	0	0	0	0	0	0	0.252126	0.0937845	0	0	0.102231	0	0	0	0	0	0	0	0	0.115313	0	0	0	0	0	0	0
1277429	0	0	44	36.4	81	79	0	0	0	0	0	0.0965084	0	0	0	0	0	0	0	0	0	0	0	0.098125	0	0.0460316	0	0	0.05773	0	0	0	0	0	0	0	0	0.0677615	0	0.0812925	0.308282	0.0528072	0	0	0	0	0.10265	0	0
A803758	0	1	44	36	83	79	0	0	0	0	0	0	0	0	0	0	0	0	0	0	0	0	0	0	0	0	0	0	0.124615	0.185415	0	0	0	0	0	0	0	0	0	0	0	0.113989	0	0	0	0	0	0.142447	0
1236567	1	0	59	36.5	78	88	0	0	0	0	0	0.0975486	0	0	0	0	0	0	0	0	0	0	0	0	0	0.0465278	0	0	0	0	0	0	0	0.0673891	0	0	0	0	0	0	0.311605	0	0	0	0	0	0	0	0
A802579	0	0	44	36.2	93	79	0	0	0	0	0	0	0	0	0	0	0	0	0	0	0.0487063	0	0	0	0.0591361	0	0	0	0	0	0.178337	0	0.0651957	0	0	0.140394	0	0.0471818	0	0.0566033	0	0	0	0	0	0	0	0	0
A656231	0	0	44	36.5	84	78	0	0	0	0	0	0	0	0	0	0	0	0	0	0	0	0	0	0	0	0	0	0	0.146713	0	0	0.186829	0	0	0	0.085403	0	0	0	0	0	0	0	0	0	0	0	0.0559026	0
1242748	0	0	44	36.3	75	78	0	0	0	0	0	0.0702592	0	0.0416169	0	0	0	0	0	0	0.0509251	0	0.133375	0	0.06183	0.0335115	0	0	0	0	0	0	0	0	0.0439809	0	0	0	0	0.0591819	0.224433	0.0384442	0	0	0	0	0.112095	0	0
1274513	0	0	44	36.6	75	78	0	0	0	0	0	0.0859131	0	0	0	0	0	0	0	0	0.0622713	0	0	0	0	0.040978	0	0	0	0	0	0	0	0	0.0537799	0	0	0	0.328955	0	0.274437	0	0	0.0743289	0	0.124416	0.0456902	0	0.0702021
1305786	0	1	44	36.5	78	78	0	0	0	0	0	0.0852905	0	0	0	0	0	0	0.0868447	0	0.0618201	0	0	0	0	0.040681	0	0	0	0	0	0	0	0	0	0	0	0.0598851	0	0	0.317856	0.0466691	0	0	0	0	0.0453591	0	0
A954772	1	0	59	36.3	80	84	0	0	0	0	0	0.0741926	0	0.175787	0	0	0	0	0	0	0	0	0	0	0	0.0707753	0	0	0	0	0	0	0.143964	0.205017	0.0928862	0	0	0	0	0	0	0	0	0.128378	0.156995	0.214885	0	0.101464	0
1235988	0	0	44	36.6	78	77	0	0	0	0	0	0.112306	0	0	0	0	0	0	0	0.0825597	0	0	0	0	0	0.0535665	0	0	0	0	0	0	0	0	0	0	0	0	0	0	0.418535	0	0	0	0	0	0.0597263	0	0.0917684
A848903	1	1	59	36.6	78	76	0	0	0	0	0	0	0	0	0	0	0	0	0	0	0	0	0	0	0	0.0872993	0	0.195717	0	0	0	0	0	0.126441	0	0	0	0	0	0	0	0	0	0	0	0	0	0.125153	0
A923170	0	0	44	36.6	73	77	0	0	0	0	0	0.0494614	0	0	0	0	0	0	0	0	0.143402	0	0	0	0	0	0	0	0.118349	0.0880455	0	0	0	0.205015	0	0	0	0	0	0	0	0	0	0	0	0	0	0	0
A642681	0	1	44	36.8	88	76	0	0	0	0	0.110145	0	0	0.118313	0	0	0	0	0	0	0	0	0	0	0	0	0	0	0	0	0	0	0	0.0689929	0.0625168	0	0	0	0	0	0	0	0	0	0	0	0	0.0682899	0
1288035	0	0	44	36.7	86	75	0	0	0	0	0	0.126834	0	0	0	0	0	0	0	0	0.183864	0	0	0	0	0.0604962	0	0	0	0	0	0	0	0.175241	0	0	0	0	0	0	0.337628	0.0694009	0.128354	0	0	0	0.0674529	0	0
A977081	1	0	59	36.6	70	73	0	0	0	0	0	0	0	0	0	0	0	0	0	0	0	0	0	0	0	0	0	0	0.20955	0	0	0	0	0	0	0	0	0	0	0.0983592	0	0.0638936	0	0	0	0	0	0.0798453	0
1237904	0	0	44	36.1	75	75	0	0	0	0	0	0.0769813	0	0	0	0	0.0584521	0	0	0	0	0	0	0	0.0677456	0.0367178	0	0	0	0	0	0	0	0	0.0481888	0	0	0	0	0	0.245905	0	0	0.0666015	0	0.0557405	0.0409401	0	0
1220637	0	0	44	36.4	79	74	0	0	0	0	0	0.0803092	0	0.142709	0	0	0	0	0	0	0.116419	0	0	0	0.212023	0.0383051	0	0	0	0	0	0	0	0.0554797	0.050272	0	0	0	0	0	0.256536	0.0439434	0	0	0	0	0.0854199	0	0
1244757	0	1	44	36.2	81	74	0	0	0	0	0	0.083865	0	0.0496761	0	0	0	0	0	0	0	0	0	0	0	0.0400011	0	0	0.050167	0	0	0	0	0.0579361	0.0524979	0	0.0926407	0	0	0	0.312544	0.0917781	0	0.0725571	0	0.12145	0.044601	0	0
1256254	0	0	44	36	76	74	0	0	0	0	0	0.104194	0	0	0	0	0.0791147	0	0	0	0	0	0	0	0.0916934	0.0496973	0	0	0	0	0	0	0	0	0.0652233	0	0	0	0	0	0.388304	0	0	0.0901448	0.110239	0.0754445	0	0	0
1239685	0	1	44	36.6	96	74	0	0	0	0	0	0.105217	0	0.0623235	0	0	0	0	0	0	0	0	0	0	0.0925938	0.0501853	0	0	0	0	0	0	0	0	0	0	0	0	0	0	0.392117	0	0	0	0	0	0.0559563	0	0
1277152	0	0	44	36.3	99	74	0	1	0	0	0	0.102494	0	0	0	0	0	0	0	0	0	0	0	0	0	0.0488867	0	0	0.0613107	0	0	0	0	0	0	0	0	0.0719644	0	0	0.218268	0.0560825	0	0	0	0	0.109017	0.0700841	0
1235415	0	0	44	36.3	89	74	0	0	0	0	0	0.0912588	0	0.0540557	0	0	0.0692931	0	0.0929217	0	0	0	0	0	0.0803103	0.0435278	0	0	0.0545898	0	0	0	0	0.063044	0	0	0	0.0640757	0	0	0.340099	0	0	0	0	0	0.0970663	0	0.0745703
A705744	0	0	44	36.1	73	74	0	0	0	0	0	0	0	0.0783443	0	0	0.100428	0.145964	0	0.0972316	0	0	0	0	0	0	0	0.141433	0	0	0	0	0	0	0	0	0	0	0	0.111411	0	0.0723719	0	0	0	0.0957694	0	0	0
A836215	1	0	59	36.6	71	73	0	0	0	0	0	0.0418544	0	0	0	0	0	0.0923798	0	0	0	0.233063	0	0.170222	0	0.0798532	0	0.0895118	0	0	0	0	0	0	0	0.0874446	0	0.0587746	0	0.070511	0	0.0458036	0.0847121	0.0724219	0	0.121224	0	0	0
1246953	0	0	44	36.4	99	73	0	0	0	0	0	0.130398	0	0	0	0	0	0	0.132774	0.0958599	0	0	0	0	0	0	0	0	0	0	0	0	0	0	0.0816266	0	0	0	0	0	0.416537	0.0713509	0	0	0	0.0944184	0.0693481	0	0
A925115	0	1	44	36.5	66	73	1	0	0	0	0	0	0	0	0	0	0	0	0	0.0644161	0.0635122	0	0	0	0	0	0	0	0	0	0	0	0	0	0	0	0	0.184573	0	0.0738098	0	0.0479465	0	0.0758102	0	0	0	0	0.143202
1269714	0	0	44	36.5	113	73	0	0	0	0	0	0.141921	0	0.0840646	0	0.125104	0	0	0	0	0	0	0	0	0	0.0676921	0	0	0	0	0	0.324324	0	0	0.0888398	0	0	0	0	0	0.528904	0	0	0	0	0	0.0754762	0	0
A844664	0	0	44	36.3	80	73	0	0	0	0	0	0	0	0	0	0	0	0.14422	0	0	0	0	0	0	0	0	0	0	0	0	0	0	0	0.0902791	0	0	0	0	0	0	0	0	0	0	0	0	0	0	0
1245373	0	1	44	36.5	74	72	1	1	0	0	0	0.098927	0	0	0	0	0	0	0	0	0	0	0	0	0	0.0471852	0	0	0.0591768	0	0	0	0	0	0	0	0	0	0	0	0.26334	0	0.200225	0	0	0	0.0526112	0	0
1309340	0	1	44	36.2	79	71	0	1	0	0	0	0.0954621	0	0	0	0	0	0	0	0	0	0	0	0	0	0.0455326	0	0	0	0	0	0.218154	0	0	0.0597574	0	0	0	0	0	0.30494	0.0522347	0	0	0	0	0.0507685	0	0
1225285	0	0	44	36.2	80	71	0	0	0	0	0	0.115444	0	0	0	0.101764	0	0	0	0	0.0836756	0	0	0	0	0.0550632	0	0	0	0.10275	0	0	0	0	0.0722655	0	0	0	0	0	0.430229	0	0	0	0	0	0.0613951	0	0.0943325
1279040	0	0	44	36.5	82	70	1	1	0	0	0	0.0553155	0	0.0655304	0	0.195043	0	0	0	0	0.0801873	0	0	0	0	0.0527677	0	0	0	0	0	0	0	0	0	0	0	0	0	0	0.353394	0	0	0	0	0	0.0588356	0	0
1235439	0	0	44	36.3	66	70	0	0	0	0	0	0.100315	0	0.0594197	0	0	0.0761692	0	0.102142	0	0	0	0	0	0.0882796	0.0478471	0	0	0	0	0	0	0	0.0692999	0	0	0	0	0	0	0.373847	0	0	0	0	0	0.106698	0	0.08197
A635665	0	1	44	36.4	62	70	1	1	0	0	0.106378	0	0	0.114267	0	0	0	0	0	0	0	0	0	0.0980706	0	0	0.101241	0	0.115396	0	0	0	0	0.133267	0	0	0	0	0	0	0	0	0	0	0	0	0	0.0659545	0
1226175	0	1	44	36.4	58	70	0	0	0	0	0	0.137576	0	0	0	0	0	0	0	0	0.0997174	0	0	0	0	0.0656196	0	0	0	0	0	0	0	0.0950409	0	0	0	0.0965963	0	0.115885	0.439466	0	0	0	0	0	0.0731654	0	0
A620666	0	1	44	36.3	44	70	0	0	0	0.162533	0	0	0	0	0	0	0	0	0	0.0810119	0	0	0	0	0.0969793	0	0	0	0.0659204	0.098083	0	0.251835	0	0	0	0	0	0	0	0.0928258	0	0.0602991	0	0	0	0	0	0	0
1299399	0	0	44	36.8	80	70	0	0	0	0	0	0.140887	0	0	0	0	0	0	0	0	0	0	0	0	0	0.0447992	0	0	0.112369	0	0	0	0	0	0.058795	0	0.103753	0	0	0	0.350033	0.0513935	0.0950503	0.0812603	0	0.204026	0	0	0
1298836	0	1	44	36.6	86	70	0	0	0	0	0	0.0978125	0	0	0	0	0	0	0	0	0.141792	0	0	0	0	0.0466536	0	0	0.11702	0	0	0	0	0	0	0	0	0	0	0	0.312448	0.107042	0.0989847	0	0	0	0.0520185	0	0
1271963	0	1	44	36.5	82	70	0	0	0	0	0	0.0568218	0	0	0	0	0	0	0	0	0.0411855	0	0	0	0	0.0271023	0	0	0	0.0505738	0	0	0	0.078508	0	0	0	0.0797927	0	0	0.211761	0	0	0	0	0.0411435	0.0302189	0	0
A846471	0	0	44	36.6	209	69	0	0	0	0	0	0	0	0	0	0	0	0	0	0.0781284	0.0770321	0	0	0	0.0935275	0.0506914	0	0.113645	0	0.0945919	0	0	0	0.0734195	0.0665279	0	0	0	0	0	0.0565815	0.0581529	0	0	0	0	0	0.0726714	0
A835071	0	1	44	36.3	74	69	0	0	0	0	0	0.075904	0.231889	0	0	0	0.115268	0.167533	0	0	0	0	0	0	0	0	0	0	0.181619	0	0	0	0	0.104873	0.0950288	0	0	0	0	0	0	0	0	0.131339	0.160616	0.219842	0	0	0
1219737	0	1	44	37.5	122	69	0	1	0	0	0	0.0691853	0	0.122942	0	0.0609869	0.0525326	0	0	0	0.0501467	0	0	0	0.12177	0.0329993	0	0	0.124157	0.123156	0	0.0790527	0.335619	0	0	0	0	0.0485771	0	0	0.257836	0	0.0700144	0	0	0	0.036794	0	0
A901152	1	1	59	36.2	68	71	0	0	0	0	0	0	0.739291	0.143339	0	0	0	0	0	0	0	0	0	0	0	0	0	0	0.144756	0	0	0	0.11739	0	0	0	0	0	0	0	0	0	0	0	0	0	0	0	0
1245496	0	1	44	36.3	71	68	1	1	0	0	0	0.108547	0	0.128591	0	0	0	0	0	0	0.157353	0	0	0	0	0.0517735	0	0	0	0	0	0	0	0.0749868	0.067948	0	0	0	0	0	0.346736	0.0593943	0	0	0	0.0785962	0.115454	0	0
1272329	0	0	44	36.5	58	68	0	0	0	0	0	0.125736	0	0.0744775	0	0	0.0954715	0	0.128027	0	0	0	0.119344	0	0	0.0599722	0	0	0	0	0	0	0	0	0	0	0	0	0	0	0.468585	0.0687998	0	0	0	0	0.0668686	0	0
1273092	0	1	44	36.5	70	68	1	1	0	0	0	0.118873	0	0.0704123	0	0	0	0	0	0	0	0	0	0	0	0.0566988	0	0	0	0	0	0	0	0	0.0744121	0	0	0	0	0.100131	0.379722	0.0650446	0	0.102845	0	0.0860732	0.0632188	0	0
A710534	0	0	44	36.2	73	68	0	0	0	0	0.12694	0	0	0	0	0	0.0873942	0	0	0	0.16685	0	0	0	0	0	0	0.246154	0.0688501	0	0	0	0	0	0	0	0	0	0	0.0969512	0	0.125958	0.116477	0	0	0	0	0.0787024	0.09405
1227864	0	1	44	36.5	60	68	1	1	0	0	0	0.0690493	0	0	0	0	0	0	0.0703075	0	0	0	0	0	0	0	0.144951	0	0	0	0	0	0	0.047701	0.0432235	0	0	0.0484816	0	0	0.257329	0	0	0	0	0.0499971	0.0367217	0	0
1285849	0	0	44	36.4	74	68	0	0	0	0	0	0.0960234	0	0.0568778	0	0	0	0	0	0	0.0695994	0	0	0	0	0.0458003	0	0	0.17232	0	0	0	0	0	0	0	0	0	0	0.080884	0.306733	0.105084	0	0	0	0	0.051067	0	0.0784636
A633881	1	1	59	37	70	70	1	1	0	0	0	0	0	0	0	0	0	0	0	0	0	0	0.248599	0.13315	0	0	0	0	0	0	0	0	0	0	0	0	0	0	0	0.110309	0	0	0.132526	0	0	0	0	0.089546	0
1269297	0	1	44	36.6	69	67	1	1	0	0	0	0.0528508	0	0	0	0.139764	0	0	0	0.0388524	0.0383072	0	0	0	0	0.0252083	0	0	0	0.0470395	0	0	0	0	0	0	0	0	0	0	0.196962	0	0	0	0	0	0.0562141	0	0.043186
A751921	0	1	44	36.3	70	67	0	0	0	0	0	0	0	0	0	0	0	0	0	0.0939889	0	0	0	0	0.112514	0	0	0	0	0.113794	0.169655	0	0	0.0883241	0	0.133559	0	0	0	0	0	0.0699582	0	0	0	0	0	0.087424	0
A702321	0	1	44	36.4	18	67	0	0	0	0	0	0	0	0	0	0	0	0	0	0.103251	0	0	0	0	0.123602	0	0	0	0.0840169	0	0	0	0	0	0	0	0	0	0	0	0	0.0768525	0	0	0	0	0	0.0960396	0.114768
1234120	0	0	44	36.5	68	65	0	0	0	0	0	0.106883	0	0.0633103	0	0	0	0	0	0	0.0774706	0	0	0	0	0	0	0	0	0	0	0	0	0	0	0	0	0	0	0	0.341422	0	0	0	0	0	0.0568423	0	0.0873372
1316699	0	1	44	36.5	74	65	0	0	0	0	0	0.0776146	0	0.0919474	0	0	0	0	0	0	0	0	0	0	0	0.0370198	0	0	0.046428	0.0690803	0	0	0	0	0	0	0.0857362	0	0	0	0.247928	0	0.0785448	0	0	0	0.0412769	0	0
1305893	0	0	44	36.1	70	65	0	0	0	0	0.0995718	0.135425	0	0.267389	0	0.0795848	0	0	0.0919283	0	0	0	0	0	0	0.0430624	0.0947632	0	0.0540062	0.0803559	0	0.206319	0	0	0	0	0	0	0	0	0.288397	0.049401	0	0	0	0.0653721	0.0480143	0	0
1239766	0	0	44	36.6	83	63	0	0	0	0	0	0.145215	0	0.172031	0	0	0	0	0	0	0	0	0	0.147648	0	0.0692633	0	0	0	0	0	0	0	0	0	0	0	0	0	0	0.54118	0.0794584	0	0	0	0	0.0772281	0	0
A818658	0	1	44	36.3	87	63	0	0	0	0	0	0	0	0	0	0	0.0586635	0	0	0	0	0	0	0	0	0	0	0	0.0462157	0.0687644	0	0	0	0	0	0	0	0	0.0986072	0	0	0.0422748	0	0	0	0	0	0.0528291	0
A735727	0	0	44	36.1	105	63	0	0	0	0	0	0	0	0	0	0	0	0	0	0	0	0	0	0	0	0	0	0.0953874	0	0.0793949	0	0	0	0	0.0558397	0	0	0	0	0	0	0.0976204	0.0902726	0	0	0	0	0.0609962	0.0728909
A954690	0	1	44	36.5	86	62	1	0	0	0	0	0	0	0	0	0	0	0	0	0	0	0.22433	0.152953	0	0	0	0	0	0	0	0	0.184127	0	0.111323	0.100873	0	0	0	0	0	0	0	0	0	0	0	0	0	0
A694891	0	1	44	36.9	76	62	1	1	0	0	0	0	0	0	0	0	0	0	0	0	0	0	0	0	0	0	0	0	0	0	0.0840714	0	0	0	0	0.132368	0	0.266908	0	0.0533676	0	0.0346674	0	0	0	0	0	0.0433224	0.0517706
1266776	0	0	44	36.7	80	61	0	0	0	0	0	0.15416	0	0	0	0	0	0	0	0	0.111738	0	0	0	0	0.0735297	0	0	0	0	0	0	0	0.212995	0.0965011	0	0	0	0	0	0.574515	0.0843528	0	0	0	0	0.0819851	0	0
1225300	0	0	44	36.6	84	57	0	0	0	0	0	0.11221	0	0	0	0.197827	0	0	0	0	0	0	0	0	0	0.0535211	0	0	0	0	0	0	0	0	0.0702416	0	0	0	0	0	0.35844	0.122798	0	0	0	0	0.0596756	0	0.183381
A689711	0	0	44	36.6	65	54	0	0	0	0	0	0	0	0	0	0	0	0	0	0	0	0	0	0	0	0	0	0	0	0	0	0	0	0	0	0.174336	0	0	0	0	0	0.0913174	0	0	0	0	0	0.114116	0
A714358	0	1	44	36.5	79	54	0	0	0	0	0	0	0	0	0	0	0	0.122417	0	0.0815461	0	0	0.105288	0	0	0	0	0	0	0	0	0.126748	0	0.229894	0	0	0	0	0	0.0934379	0	0	0	0	0	0	0	0	0
A979248	1	1	59	36.3	86	69	0	0	0	0	0	0.0633554	0	0.0750551	0	0	0	0	0	0.0931494	0	0	0	0	0	0	0	0	0	0	0	0	0.122935	0	0	0	0	0	0	0	0	0.0693334	0	0.109626	0	0.0917486	0	0	0
A658613	0	0	44	36.3	85	51	0	0	0	0	0	0	0	0	0	0.264208	0	0	0	0	0	0.208624	0	0	0	0	0	0	0.0896457	0	0	0	0	0	0	0	0	0	0	0	0	0	0	0	0	0.108512	0.0796996	0	0
A743837	0	1	45	36.3	113	116	0	0	0	0	0	0	0	0	0	0	0.103801	0	0	0	0	0.380619	0	0	0	0	0	0	0	0	0.181403	0	0	0	0	0.142807	0	0	0	0	0	0.0748025	0	0	0	0	0	0.0934778	0
1248772	0	1	45	36.5	69	112	1	1	0	0	0	0.0977344	0	0.289457	0	0	0	0	0	0.0718478	0.0708396	0	0	0	0	0	0	0	0.0584634	0.0869878	0	0	0	0	0.0611798	0	0.107961	0	0	0	0.364231	0	0	0	0	0	0.051977	0	0.0798617
1228737	0	0	45	36	80	110	0	0	0	0	0	0.119269	0	0.141294	0	0	0.0905612	0	0	0	0	0	0	0	0.10496	0	0	0	0	0	0.158264	0	0	0	0	0.124591	0.131749	0	0	0	0.380987	0	0	0	0	0	0.0634294	0	0
1305995	0	0	45	36.3	82	110	0	0	0	0	0	0.129208	0	0.076534	0	0	0	0	0.131562	0.0949848	0.093652	0	0	0	0	0.0616282	0	0	0	0	0	0	0	0	0	0	0	0	0	0	0.343946	0.0706995	0	0	0	0	0.068715	0	0
1299156	0	1	45	36.6	76	109	0	0	0	0	0	0.0566654	0	0	0.14161	0	0	0	0	0	0	0	0	0	0	0	0	0	0.0677929	0	0	0	0	0	0.0709428	0.236777	0	0.079573	0	0	0.362018	0.062012	0	0	0	0.0820603	0	0.077494	0
A902647	0	1	45	36.5	119	109	1	0	0	0	0	0	0	0.171095	0	0	0	0	0	0	0.104681	0	0	0	0	0	0	0	0.0863927	0	0	0	0	0	0	0	0	0	0	0	0	0.0790258	0	0	0	0	0.0768075	0	0
1242126	0	1	45	36.5	84	107	1	1	0	0	0	0.0617595	0	0	0	0	0	0	0	0	0	0.171951	0	0	0	0	0	0	0	0	0	0.282271	0	0	0.0773204	0.258063	0	0	0	0	0.394563	0.0675868	0	0	0	0.0894374	0	0.0844605	0
1297256	0	1	45	36.5	76	106	1	1	0	0	0	0.101965	0	0.0603972	0	0	0	0	0	0.0749578	0	0	0	0	0	0.0486342	0	0	0	0	0	0	0	0	0	0	0	0	0	0	0.271427	0.0557929	0.103187	0	0	0	0.0542268	0	0
A848926	1	0	59	36.1	78	49	0	0	0	0	0	0	0	0	0	0	0	0	0	0	0.15304	0	0	0	0.185811	0.0503544	0	0	0.0631514	0.093963	0	0	0	0.145863	0	0	0	0	0	0.0889266	0	0	0	0.0913366	0	0.0764419	0	0.0721882	0.0862655
1277400	0	1	45	36.6	73	105	0	1	0	0	0	0.0796523	0	0	0	0	0	0	0	0	0.0577334	0	0	0	0	0.0379918	0	0	0	0	0	0	0	0	0.0498608	0	0	0	0	0	0.254438	0	0	0	0	0	0.0423606	0	0.0650863
1224504	0	1	45	36.4	94	102	0	0	0	0	0	0.100411	0	0	0	0	0	0	0.10224	0	0	0	0	0	0	0	0	0	0	0	0.13324	0	0	0	0.062855	0	0	0.0705014	0	0	0.320747	0.0549424	0	0	0	0.0727051	0.0534002	0	0
1238384	0	0	45	36.6	50	101	0	0	0	0	0	0.104835	0	0.24839	0	0	0.159204	0	0	0	0.0759865	0	0	0	0	0	0	0	0	0	0	0	0	0.217269	0	0	0.115805	0	0	0	0.334881	0.0573635	0	0	0	0	0.0557534	0	0
1217134	0	0	45	36.4	67	100	0	0	0	0	0	0.108986	0	0.129112	0	0	0	0	0	0	0.0789951	0	0	0	0	0.0519832	0	0	0	0	0	0	0	0	0.0682232	0	0	0	0	0	0.34814	0	0	0	0	0	0.115922	0	0
1220227	0	0	45	36.4	91	100	0	0	0	0	0	0.114931	0	0.0453849	0	0	0	0	0	0	0	0	0	0	0	0.0365457	0	0	0.183334	0	0	0	0	0	0.047963	0	0.0846382	0	0	0	0.244753	0.0838501	0.0775388	0.0662894	0	0.221917	0.0407482	0	0
A751943	0	1	45	36.3	78	99	1	1	0	0	0	0	0.201535	0	0	0	0	0	0	0	0	0	0	0	0.116107	0	0	0.141082	0	0	0	0	0	0	0	0.137824	0	0	0	0.111135	0	0.0721924	0	0	0	0	0	0.090216	0
1269546	0	1	45	36.5	74	99	0	0	0	0	0	0.117627	0	0.0696742	0	0	0	0	0.11977	0	0	0	0	0	0	0.0561044	0	0	0.140725	0	0	0	0	0	0	0	0.129935	0	0	0	0.438365	0.0643627	0	0	0	0	0.0625561	0	0
1242493	0	1	45	36.1	68	99	1	1	0	0	0	0.0949541	0	0	0	0	0.072099	0	0	0	0	0	0	0	0	0.0452903	0	0	0	0	0	0	0	0	0	0	0	0	0	0	0.35387	0	0	0.0821509	0	0.0687542	0.0504984	0	0
1266478	0	1	45	36.5	72	98	1	1	0	0	0	0.0638233	0	0	0	0	0	0	0	0	0	0	0	0	0	0.0304418	0	0	0	0	0	0	0	0	0	0	0	0	0	0	0.237853	0	0.0645882	0	0	0	0.0339424	0	0
A957195	0	1	45	36.3	85	98	0	0	0	0	0	0.0454268	0	0	0	0	0	0	0	0	0	0	0	0	0	0	0	0	0	0	0	0	0	0.062764	0	0	0	0.191373	0	0	0	0	0	0	0	0	0.0483176	0	0
A789755	0	0	45	36.3	73	98	0	0	0	0	0	0.0508883	0	0	0	0	0	0	0	0.0748194	0	0	0	0.103481	0.0895662	0	0	0	0	0	0	0	0	0.0703099	0	0	0	0.142921	0	0	0	0	0	0.0880535	0	0.0736943	0	0	0
1277032	0	0	45	36.5	80	98	0	1	0	0	0	0.135215	0	0	0	0.119192	0.102669	0	0	0	0.0980059	0	0	0.13748	0	0.0644933	0	0	0	0	0	0	0	0	0	0	0	0	0	0	0.359936	0	0	0	0	0	0.0719096	0	0
1252093	0	0	45	36.2	110	97	0	0	0	0	0	0.0851299	0	0	0	0	0	0	0	0	0	0	0	0	0	0.0406045	0	0	0	0	0	0.0972714	0	0	0	0.0889291	0	0.0597724	0	0	0.135968	0	0	0	0	0	0.0452737	0	0
1311793	0	1	45	36.5	79	93	0	0	0	0	0	0.072251	0	0	0	0	0	0	0	0	0	0	0	0.0734612	0	0.0344616	0	0	0.0432196	0	0	0.0825556	0	0.0499128	0.0452277	0	0.0798113	0	0	0	0.230795	0.0790682	0	0.062509	0	0.104631	0.115273	0	0
1292007	0	1	45	36.1	87	93	0	0	0	0	0	0.114929	0	0	0	0	0	0	0	0	0	0	0	0	0	0.0548175	0	0	0.0687488	0	0	0	0	0	0.0719431	0	0	0	0	0	0.42831	0	0	0	0	0	0.183364	0	0
1229607	0	1	45	36.4	84	93	0	0	0	0	0	0.133754	0	0.158454	0	0	0	0	0	0	0	0	0	0	0	0.0637967	0	0	0	0	0	0	0	0	0.0837274	0	0	0	0	0	0.427258	0.0731872	0	0	0	0	0.0711329	0	0
1279794	0	1	45	36.7	76	93	0	0	0	0	0	0.0788446	0	0.0467023	0	0	0	0	0	0	0	0	0	0	0	0.0376065	0	0	0	0	0	0	0	0	0	0	0	0.110718	0	0	0.293834	0	0	0	0	0	0.041931	0	0
1215995	0	1	45	36.4	90	92	0	0	0	0	0	0.141696	0	0	0	0	0	0	0	0	0	0	0	0.0960462	0	0.0450564	0	0	0.169521	0	0	0	0	0	0.0591325	0	0.208697	0	0	0	0.352043	0.0516885	0.095596	0.0817268	0	0.205198	0.0502376	0	0
1255616	0	1	45	36.5	78	92	0	0	0	0	0	0.10483	0	0	0	0.0924081	0	0	0	0.0770643	0	0	0	0	0	0.050001	0	0	0	0	0	0	0	0	0	0	0	0	0	0	0.390676	0.0573609	0	0	0	0	0.0557508	0	0
A756929	0	0	45	36.3	80	91	0	0	0	0	0	0	0	0	0	0	0.125866	0.182936	0	0.121859	0	0	0	0.168542	0	0	0	0	0	0.147538	0	0	0	0	0	0	0	0	0	0	0	0	0	0	0	0	0	0	0
A971513	1	0	60	36.6	91	96	0	0	0	0	0	0	0	0	0	0.112641	0	0	0	0.187875	0	0	0	0.129923	0.112453	0.0609487	0	0	0	0	0	0	0.247951	0.0882758	0.0799896	0	0.141154	0	0	0	0	0.06992	0	0	0	0.0925249	0	0.0873762	0
1234798	0	0	45	36.6	70	90	0	0	0	0	0	0.0957657	0	0	0	0.253253	0.0727152	0	0.0975108	0.0704006	0	0	0	0	0	0.0456774	0	0	0	0	0	0	0.278737	0	0	0	0	0	0	0	0.30591	0.0524009	0	0	0	0	0.05093	0	0
A975993	1	1	60	36.5	74	82	1	0	0	0	0	0	0	0	0	0	0.0815006	0.118454	0	0.0789063	0	0	0	0	0	0.0511961	0	0	0.064207	0	0	0	0.104138	0	0	0	0	0	0	0.0904131	0	0	0	0	0	0.0777197	0	0	0
1290716	0	0	45	36.9	95	89	0	0	0	0	0	0.114368	0	0	0	0.201631	0	0	0	0	0.0828959	0	0	0	0	0.0545501	0	0	0	0	0	0	0	0	0	0	0	0	0	0	0.365332	0	0	0	0	0	0.060823	0	0
A649199	0	0	45	36	96	88	0	0	0	0	0	0	0	0	0	0.106365	0	0	0	0.0887038	0.087459	0	0	0	0	0	0	0	0	0	0	0	0	0.166715	0	0	0	0	0	0	0	0.0660244	0	0	0	0	0	0.082508	0
A702075	1	1	60	36.5	85	80	1	0	0	0	0	0	0	0.037	0	0	0	0	0	0.04592	0	0	0	0	0	0	0	0	0	0	0	0	0	0.129457	0.0391018	0	0	0.0438585	0	0	0	0	0.0632135	0	0.0660893	0	0	0.0427126	0
1312534	0	1	45	36	91	88	1	1	0	0	0	0.120897	0	0	0	0	0	0	0.1231	0	0	0	0	0	0	0	0	0	0	0	0	0	0	0	0.0756795	0.126293	0	0.0848859	0	0	0.321824	0.132305	0	0	0	0.0875392	0.0642955	0	0
A684773	0	1	45	36.2	66	88	0	0	0	0	0	0	0	0.0481945	0	0	0	0	0	0	0	0	0	0	0	0	0	0	0.0973416	0	0	0	0	0.224833	0	0	0	0.0571281	0	0	0	0	0.082339	0	0	0	0	0.0556355	0
A817501	0	1	45	36.2	77	88	0	0	0	0	0	0	0.10197	0	0	0	0	0.0736705	0	0	0	0	0	0	0	0	0	0	0	0	0	0	0	0	0	0	0	0.0937425	0	0.0562307	0	0	0	0	0	0	0	0	0
1281455	0	0	45	36.6	76	87	0	1	0	0	0	0.112873	0	0	0	0.099498	0.0857051	0	0	0	0	0	0	0.114764	0	0.0538372	0	0	0	0	0	0	0	0	0	0	0	0	0.288123	0	0.300465	0	0.114226	0	0	0	0.0600281	0	0
1241220	0	0	45	36.5	78	86	0	0	0	0	0	0.0981644	0	0.0581461	0	0	0	0	0	0	0	0	0	0	0	0.0468215	0	0	0.0587207	0	0	0	0	0.0678145	0	0	0	0	0	0	0.313572	0	0	0	0	0	0.104411	0	0.0802131
A764629	0	0	45	36.3	69	86	0	0	0	0	0	0	0	0	0	0	0	0.157041	0	0	0	0	0	0	0	0.0678731	0	0	0	0	0	0	0	0.19661	0	0	0	0.0999136	0	0	0.0757597	0.0778637	0	0	0	0	0	0	0
1279667	0	0	45	36.4	76	86	0	0	0	0	0	0.121599	0	0	0	0.21438	0	0	0	0	0.0881374	0	0	0	0	0.0579993	0	0	0	0	0	0	0	0.084004	0	0	0	0	0	0	0.388432	0.0665365	0	0	0	0	0.0646689	0	0
A675446	0	0	45	36.5	85	86	0	0	0	0	0	0	0	0.243086	0	0	0	0	0	0.0754222	0	0	0.194763	0.20863	0	0	0	0	0	0	0	0	0.0995396	0.141753	0	0	0	0	0	0	0	0.112277	0	0	0	0	0	0	0
A726996	0	1	45	36.3	86	86	0	0	0	0	0	0	0	0	0	0	0.064782	0	0	0	0	0	0	0	0	0	0	0	0	0	0	0	0	0.0589397	0.0534072	0.0891253	0	0	0	0	0	0.046684	0	0.0738139	0	0	0	0.0583391	0
1294403	0	1	45	36.3	84	85	0	0	0	0	0	0.140022	0	0	0	0	0	0	0	0	0	0	0	0	0	0.0445242	0	0	0.111679	0	0	0	0	0	0	0	0.103116	0	0	0	0.347884	0.051078	0.0944668	0.0807614	0	0.202774	0	0	0
1311335	0	0	45	36.5	72	85	0	0	0	0	0	0.101041	0	0	0	0	0	0	0	0	0.0732362	0	0	0	0	0.0481935	0	0	0	0	0	0	0	0	0	0	0	0	0	0	0.376553	0.0552873	0	0	0	0	0.107471	0	0
1270397	0	1	45	36.5	74	85	0	0	0	0	0.0814881	0.0738865	0	0.131296	0	0	0	0	0.0752328	0	0	0	0	0	0	0.0352417	0	0	0.0441979	0	0	0	0	0	0.0462515	0	0.163236	0	0	0	0.275356	0.121287	0	0.063924	0	0.106999	0.0392942	0	0
A760741	0	1	45	36.5	120	85	1	0	0	0	0	0	0	0	0	0	0.0882271	0	0	0	0	0	0.110288	0	0.102255	0	0	0	0	0.103418	0	0	0	0	0	0	0	0	0	0	0	0	0	0	0	0	0	0.0794525	0.0949463
1220287	0	1	45	36.4	83	85	0	0	0	0	0	0.086642	0	0.0513209	0	0	0	0	0	0.0636934	0	0	0	0	0	0	0	0	0	0	0	0	0	0.0598545	0.0542362	0.181017	0	0	0	0	0.230638	0	0.0876804	0.0749596	0.0916693	0.0627356	0.0460778	0	0
A643380	1	1	60	36.7	64	76	0	0	0	0	0	0	0	0.191337	0	0	0.0613181	0	0	0	0	0	0.0766508	0.0821085	0	0	0	0	0	0.0718761	0	0	0	0.0557881	0.0505515	0	0	0.0567011	0	0	0	0.0441877	0	0.069867	0	0	0	0	0
1297629	1	0	60	36.6	74	75	0	0	0	0	0	0.12203	0	0	0	0	0	0	0	0	0	0	0	0.124074	0	0	0	0	0	0	0	0	0	0.0843015	0	0	0	0	0	0.10279	0.389807	0	0	0	0	0.0883593	0.0648978	0	0.0997144
A724078	0	1	45	36.7	97	84	0	0	0	0	0	0	0	0.0778122	0	0	0	0.144973	0	0	0	0	0	0	0	0	0	0	0	0	0	0	0	0	0	0	0	0	0	0	0	0.0718803	0	0	0	0	0	0	0.107343
A811444	1	1	60	36.4	71	75	0	0	0	0	0	0	0	0	0	0	0	0	0	0	0	0	0	0	0	0.17859	0	0	0	0	0	0	0	0.258662	0	0	0	0.262895	0	0	0	0	0	0	0	0	0	0.0853422	0.101985
1225152	0	0	45	36.2	75	84	0	0	0	0	0	0.0937509	0	0	0	0.165283	0	0	0.0954593	0	0.0679523	0	0	0.0953214	0	0	0	0	0	0	0	0	0	0	0	0	0	0	0.358966	0	0.299474	0.0512984	0	0	0	0.067883	0.0498585	0	0.0766067
1289742	0	0	45	36.7	78	83	0	0	0	0	0	0.144597	0	0	0	0	0	0	0	0	0	0	0	0	0	0	0	0	0	0	0	0	0	0.0998915	0	0	0	0.101526	0	0	0.461895	0.0791204	0	0	0	0	0.0768995	0	0
1294146	0	1	45	36.5	82	83	0	0	0	0	0	0.0894605	0	0	0	0	0.0679276	0	0.0910906	0	0.0648425	0	0.084913	0	0.0787277	0.04267	0	0	0	0	0	0	0	0	0	0	0	0	0	0	0.23814	0.0489508	0	0	0	0	0.0475767	0	0
1310091	0	0	45	36.3	55	83	0	0	0	0	0	0.0906651	0	0.161112	0	0.0799214	0	0	0	0	0.0657156	0	0.0860564	0.0921838	0	0.0432445	0	0	0	0.0806958	0	0	0	0	0	0	0	0.0636588	0	0.0763705	0.289616	0.0496099	0.0917517	0	0	0	0.0482174	0	0
A977185	1	0	60	36.3	65	68	0	0	0	0	0	0	0	0.0904798	0	0	0.115985	0	0	0.112293	0	0	0	0	0	0.0728579	0	0	0	0	0	0	0	0	0.0956194	0	0.168735	0	0	0	0	0.0835822	0	0	0	0	0	0.104449	0
1216267	0	0	45	36.2	74	83	0	0	0	0	0	0.0851811	0	0	0	0	0	0	0	0	0	0	0	0.086608	0	0.0406289	0	0	0.101908	0	0	0	0	0.0588453	0.0533217	0	0.0940945	0	0	0	0.317449	0.0466092	0	0.0736957	0	0.123356	0.0453009	0	0
1292321	0	0	45	37.2	90	83	0	0	0	0	0	0.0935922	0	0.0554378	0	0	0	0	0	0	0	0	0	0	0	0.0446407	0	0	0.0559857	0	0	0	0	0	0.117174	0.097769	0	0	0	0	0.348795	0.0512116	0	0	0	0	0.0497741	0	0.076477
A886715	1	1	60	36.2	66	61	0	0	0	0	0	0	0	0	0.21072	0	0	0	0	0	0	0	0	0	0	0	0	0	0.0504391	0	0	0	0	0.0582504	0	0	0	0	0	0.0710258	0	0.046138	0	0	0	0	0	0.0576568	0.0689004
A821213	1	0	60	36.2	73	58	0	0	0	0	0	0	0	0.0587224	0	0	0	0.109407	0	0	0	0	0	0	0	0.0472856	0.208113	0.10601	0.118605	0	0	0	0	0.273947	0	0	0	0.0696075	0	0	0	0	0	0	0	0	0	0	0
1265511	0	1	45	36.1	74	82	0	0	0	0	0	0.110136	0	0.0652371	0	0.194169	0	0	0	0	0	0	0	0	0	0	0	0	0	0	0	0	0	0	0	0	0	0	0	0	0.351812	0	0	0	0	0	0.0585722	0	0.0899952
1226247	0	1	45	36.7	97	82	0	0	0	0	0	0.108785	0	0	0	0.191788	0	0	0	0	0	0	0	0	0	0.0518871	0	0	0	0	0	0	0	0	0	0	0	0.0763812	0	0	0.405414	0	0	0	0	0	0.0578538	0	0
A755509	0	0	45	36.2	72	82	0	0	0	0	0	0	0	0	0	0	0	0	0	0.0564509	0	0	0	0	0	0	0	0	0.0918696	0	0	0	0	0.0530485	0	0	0	0.0539167	0	0.0646831	0	0	0.155421	0	0	0	0	0.052508	0
A753096	0	0	45	36.2	72	82	0	0	0	0	0	0	0	0	0	0	0	0	0	0.0605794	0	0	0	0	0	0	0	0	0.0985884	0.0733449	0	0	0	0.0569282	0	0	0	0.0578598	0	0.0694136	0	0	0.0833936	0	0	0	0	0.0563481	0
1236837	0	1	45	36.2	78	82	0	0	0	0	0	0.104358	0	0.0618146	0	0	0	0	0.106259	0	0	0	0	0	0	0.0497756	0	0	0	0	0	0	0	0	0.0653259	0	0	0	0	0	0.388915	0.0571022	0	0	0	0.0755632	0.0554994	0	0
1239179	0	1	45	36.3	72	82	0	0	0	0	0	0.0639411	0	0	0	0	0	0	0	0	0	0	0	0	0	0.030498	0	0	0.0382487	0.113821	0	0	0	0	0.0400259	0.0667946	0.0706319	0	0	0	0.20425	0.0349871	0	0.0553196	0	0.138895	0.034005	0	0
1307810	0	0	45	36.8	91	82	0	0	0	0	0	0.0521241	0	0	0	0	0	0	0.106148	0	0	0	0	0	0.0917413	0.0497233	0	0	0	0	0	0	0	0	0.0652573	0	0	0	0	0	0.388507	0	0	0	0	0	0.0554411	0	0.0851843
1282511	0	1	45	36	70	81	0	0	0	0	0	0.1028	0	0	0	0	0	0	0	0.0755719	0	0	0	0	0	0	0	0	0	0.0914967	0	0	0	0.0710171	0.064351	0	0	0	0	0	0.328381	0	0	0.0889392	0	0.0744355	0.0546711	0	0.0840012
1305262	0	1	45	36.6	78	81	0	0	0	0	0	0.11515	0	0	0	0	0	0	0	0	0.166926	0	0	0	0.101335	0.0549232	0	0	0	0	0	0	0	0.0795487	0	0	0	0	0	0	0.36783	0	0	0	0	0	0.061239	0	0
1311651	0	0	45	36.5	76	81	0	0	0	0.177476	0	0.120332	0	0	0	0	0	0	0	0	0.174437	0	0	0	0	0.0573947	0	0	0.143962	0	0	0	0	0.0831283	0	0	0	0	0	0	0.384382	0	0	0	0	0	0.0639947	0	0
1269998	0	1	45	36.5	73	81	1	1	0	0	0	0.105834	0	0	0	0	0.0803604	0	0	0	0	0	0	0	0.0931372	0.0504798	0	0	0	0	0	0	0	0.0731131	0.0662503	0	0	0	0	0	0.394418	0	0	0.0915642	0	0.0766324	0.0562847	0	0
A936053	0	1	45	36.3	84	81	0	0	0	0	0	0	0	0	0	0	0.136395	0	0	0	0	0	0	0	0	0	0	0	0	0.15988	0	0	0	0	0	0	0	0	0	0	0	0	0	0	0	0	0	0	0
1294765	1	1	61	36.1	94	88	1	1	0	0	0	0.123149	0	0.291782	0	0	0	0	0	0.0905312	0.0892608	0	0	0	0	0.0587385	0	0	0	0	0	0	0	0	0	0	0	0	0	0.103733	0.327819	0	0.124625	0	0	0	0.0654931	0	0
A634753	0	1	45	36.5	74	80	0	0	0	0	0	0	0	0	0	0	0.0552434	0	0	0	0.0527344	0	0	0	0	0	0	0	0.0870427	0.0647554	0	0.083132	0	0	0.091087	0	0	0	0	0	0	0	0	0	0	0	0	0	0
A643052	0	1	45	36.5	74	80	0	0	0	0	0	0	0	0	0	0	0.0554348	0	0	0	0.0529171	0	0	0	0	0	0	0	0.0436721	0.0649798	0	0	0	0	0.0914025	0	0	0	0	0	0	0	0	0	0	0	0	0	0.0596566
A894477	1	1	61	36.2	73	85	0	0	0	0	0	0.0466218	0	0	0	0	0.0708001	0	0	0.0685464	0	0	0	0	0.164114	0	0	0	0.0557771	0.0829907	0	0	0	0.064415	0.0583686	0	0	0	0	0.0785425	0	0	0	0.080671	0.0986539	0.135031	0	0.0637586	0
A828429	1	1	61	36.3	71	84	0	1	0	0	0	0	0	0	0	0	0.175381	0	0	0.084899	0	0	0	0	0	0.0550843	0	0	0	0	0	0	0	0.239346	0	0	0	0	0	0	0	0.126385	0	0	0	0	0	0.078969	0
1310538	0	0	45	36.3	64	80	0	0	0	0	0	0.099441	0	0.0589022	0	0	0	0	0	0	0.0720765	0	0	0	0.0875108	0.0474304	0	0	0	0	0	0	0	0	0	0	0	0	0	0	0.370591	0	0	0	0	0	0.158654	0	0
1275945	0	1	45	36	80	80	0	1	0	0	0.0981964	0.0890361	0	0.0527391	0	0	0	0	0	0	0.12907	0	0	0	0	0.0424676	0	0	0	0	0	0	0	0.0615085	0.0557349	0	0	0	0	0	0.331815	0.0487186	0	0	0	0	0.189404	0	0
1270208	0	1	45	36.6	77	80	1	1	0	0	0	0.119388	0	0.0707172	0	0	0	0	0.121563	0.0877658	0.0865342	0	0	0	0	0.0569443	0	0	0	0	0	0	0	0	0	0	0	0	0	0	0.444927	0.0653262	0	0	0	0	0	0	0
A899358	0	0	45	36.4	70	78	0	0	0	0	0.094762	0.0429611	0.131248	0.101789	0	0	0	0	0	0	0.0622779	0	0	0.0873614	0.0756139	0	0	0	0.0513975	0	0	0	0	0.296786	0	0	0	0	0	0.0723754	0	0.0470147	0	0	0	0	0	0.0587524	0
1298171	0	1	45	36.5	74	78	1	1	0	0	0	0.130169	0	0.0771034	0	0	0	0	0	0	0	0	0	0	0	0.0620867	0	0	0.0778654	0	0	0	0	0	0	0	0	0	0	0	0.485107	0	0	0	0	0	0.0692263	0	0
1241931	0	0	45	36.5	78	78	1	1	0	0	0	0.0953082	0	0	0	0.0840143	0	0	0	0.0700642	0.0690811	0	0	0	0.0838739	0.0454592	0	0	0	0	0	0	0	0	0.0596611	0	0	0	0	0	0.35519	0	0	0	0.100838	0	0.0506867	0	0
A627992	1	0	62	36.6	69	88	0	0	0	0	0	0	0	0.0569876	0	0	0.0730516	0	0.0979618	0.0707262	0	0	0	0	0	0.0917774	0	0	0	0.0856298	0	0.10993	0	0	0.0602248	0	0	0	0	0	0	0	0	0	0	0	0	0.0657862	0
1255529	0	1	45	36.5	78	78	1	1	0	0	0	0.131587	0	0	0	0	0	0	0.133985	0.0967343	0	0	0	0.133792	0	0.0627633	0	0	0.0787138	0	0	0	0	0	0	0	0	0.0923916	0	0	0.490393	0	0	0	0	0	0.0699806	0	0.107524
1233186	0	0	45	36.4	76	78	0	0	0	0	0	0.224187	0	0	0	0	0	0	0	0	0	0	0	0	0	0.071287	0	0	0	0	0	0	0	0	0	0	0	0	0	0	0.477422	0.0817801	0	0	0	0	0.0794845	0	0
1254496	0	0	45	36.1	98	77	0	0	0	0	0	0.0559779	0	0.0331576	0	0	0.0425042	0	0	0	0.0405737	0	0	0.0569156	0	0.0266998	0	0	0	0	0	0.0639616	0	0	0.0350411	0	0	0	0	0	0.208615	0	0	0.0484301	0	0.0405324	0.0297701	0	0
1238040	0	0	45	36.6	74	77	0	0	0	0	0	0.11618	0	0.137635	0	0.204826	0	0	0	0	0.0842095	0	0	0	0	0.0554145	0	0	0	0	0	0	0.112718	0	0	0	0	0	0	0	0.371121	0.0635712	0	0	0	0.0841236	0.0617868	0	0
1233010	0	0	45	36.5	82	77	0	0	0	0	0	0	0	0.129153	0.136224	0	0	0	0	0.0801444	0	0	0	0.110846	0	0	0	0.116578	0	0	0	0	0	0	0.0682445	0	0.120428	0	0	0.0918317	0.290208	0	0	0	0	0.0789392	0	0	0
A688076	1	0	62	36.2	90	80	0	0	0	0	0.178195	0	0	0.191409	0	0	0	0	0.164516	0.118777	0	0	0	0.164279	0	0.0770651	0	0	0	0	0	0	0	0.111618	0	0	0	0	0	0.136098	0	0	0	0	0	0	0	0.110481	0
A766463	0	0	45	36.3	53	77	0	0	0	0	0	0	0	0.0491853	0	0	0	0	0	0	0	0	0	0	0	0	0	0	0	0	0	0	0	0	0	0.0867422	0	0	0	0.0699446	0	0	0	0	0	0	0	0.0567792	0.0678516
1282157	0	0	45	36.6	70	76	0	0	0	0	0	0.0657832	0	0.0779312	0	0.115976	0.0499494	0	0	0	0	0.0915771	0	0	0	0.0313766	0	0	0	0	0.0872913	0	0	0	0	0.068719	0	0	0	0	0.245157	0	0	0	0	0	0.0349847	0	0
1286661	0	1	45	36.2	87	76	0	0	0	0	0	0.0565749	0	0	0	0	0	0	0	0	0	0	0	0	0	0	0	0	0	0	0	0	0	0.156334	0.0708296	0	0.12499	0	0	0	0.24096	0.061913	0	0	0.119715	0.0819293	0.0601751	0	0
A670698	1	0	62	36.2	66	76	0	0	0	0	0	0	0	0.0814582	0	0	0	0.151766	0	0	0	0	0	0	0	0.0655934	0	0	0	0	0	0	0	0.190006	0	0	0	0	0	0	0	0	0	0	0	0	0	0	0
1247007	0	0	45	36	80	76	0	0	0	0	0	0.0787742	0	0	0	0	0	0	0	0	0.0570969	0	0	0	0.0693235	0.037573	0	0	0.0471217	0	0	0	0	0.108839	0.0493111	0	0	0	0.10054	0	0.293572	0	0	0.0681527	0.083345	0.0570387	0.0418936	0	0
1261280	0	0	45	36.5	51	76	0	0	0	0	0	0.136569	0	0	0	0	0	0	0	0	0	0	0	0	0	0.0434263	0	0	0.163388	0	0	0	0	0	0.0569931	0	0.100573	0	0	0	0.339306	0.0498184	0.0921372	0.0787699	0	0.197773	0	0	0
1250182	0	0	45	36.5	78	75	0	0	0	0	0	0.0904754	0	0.0535916	0	0	0.0686983	0	0.092124	0	0	0	0	0	0.0796209	0.0431541	0	0	0.0541212	0	0	0	0	0.0625028	0	0	0	0.0635256	0	0	0.289011	0	0	0	0	0	0.096233	0	0.0739302
1227401	0	1	45	36.5	78	75	0	0	0	0	0	0.128579	0	0	0	0.226685	0	0	0	0	0.0931963	0	0	0	0	0.0613283	0	0	0	0	0	0	0	0	0.160976	0	0	0	0	0	0.479181	0	0	0	0	0	0.0683807	0	0.105066
1276095	0	0	45	36.3	66	75	0	1	0	0	0	0.123705	0	0.0732745	0	0	0	0	0	0	0.179327	0	0	0	0	0.0590035	0	0	0	0	0	0	0	0	0	0	0	0	0	0	0.329298	0.0676885	0	0	0	0	0.131577	0	0.101083
1241731	0	0	45	36.5	85	74	0	0	0	0	0	0.0965802	0	0	0	0	0	0	0	0	0	0	0	0	0	0.0460659	0	0	0.057773	0	0	0	0	0	0.0604573	0	0	0	0	0	0.35993	0	0	0	0	0	0.0513631	0	0.0789186
A744153	0	1	45	36	76	74	0	0	0	0	0	0	0	0	0	0	0	0	0	0	0	0	0	0	0	0	0	0	0	0	0	0	0	0.0991174	0	0	0	0.100739	0	0	0	0.0785073	0	0	0	0.103888	0	0.0981074	0
A768822	1	1	62	36.7	67	75	0	0	0	0	0	0.0442279	0	0	0	0	0	0	0	0	0	0	0	0	0	0.0421908	0	0	0	0	0	0	0	0.0611075	0	0	0	0.0621075	0.112897	0	0	0.048401	0	0.0765288	0	0.0640489	0	0.0604848	0
A728578	1	0	62	36.5	69	75	0	0	0	0	0	0	0	0.160501	0	0.119428	0	0	0	0.0995975	0.0981999	0	0.128595	0.137752	0	0.064621	0	0	0	0	0	0	0.131445	0	0	0	0	0	0	0.114122	0	0.0741328	0	0	0.143343	0	0.0720519	0	0
1282974	0	0	45	36.5	74	73	0	0	0	0	0	0.129528	0	0	0	0.114179	0	0	0	0	0.093884	0	0	0	0	0.0617809	0	0	0	0	0	0	0	0	0	0	0	0	0	0	0.413758	0.0708747	0	0	0	0	0.0688853	0	0
A935328	0	1	45	36.6	78	73	0	0	0	0	0	0	0	0	0	0	0	0	0	0	0	0	0	0	0	0	0	0.132486	0	0.110274	0	0	0	0.171183	0	0	0	0	0	0	0	0	0	0	0	0	0	0.0847193	0
1270477	0	0	45	36.5	76	73	0	0	0	0	0	0.106443	0	0	0	0	0	0	0	0	0.154303	0	0	0	0	0.05077	0	0	0	0	0	0	0	0	0	0	0	0	0	0	0.396685	0	0	0	0	0	0.0566082	0	0
A953224	0	1	45	36.6	73	72	0	0	0	0	0	0.0477744	0	0	0	0	0	0	0	0	0.0692555	0	0	0	0	0	0	0	0	0	0	0	0	0.0660076	0	0	0	0	0	0.0804843	0	0	0	0	0	0	0	0.065335	0
A754572	0	1	45	36	76	72	0	0	0	0	0	0	0	0	0	0	0	0	0	0	0	0.14045	0	0	0	0	0	0	0	0.0897966	0	0	0	0	0	0	0	0.0708382	0	0	0	0.0552049	0	0	0	0	0	0.0689874	0
A742749	0	1	45	36.3	92	72	0	0	0	0	0	0	0	0	0	0	0	0.136337	0	0.0908187	0	0	0	0	0	0	0	0	0	0	0	0	0	0.17069	0	0	0	0	0	0.104063	0	0.0675986	0	0	0	0	0	0	0
A624195	1	0	62	36.3	78	72	0	0	0	0	0	0	0	0	0	0	0	0	0	0	0	0	0	0	0	0.0738156	0	0.165488	0	0.137742	0	0	0	0	0	0	0	0	0	0	0	0.0846808	0.156614	0	0	0	0	0.105822	0
A629114	0	0	45	36.5	90	71	0	0	0	0	0	0	0	0	0	0	0	0	0	0	0	0	0	0	0	0	0	0	0	0	0	0	0	0	0.0794009	0	0	0	0	0.106844	0	0.0694053	0	0.10974	0	0	0	0	0
A732962	1	0	62	36.3	72	72	0	0	0	0	0	0	0	0.109146	0	0	0	0	0	0.135459	0	0	0	0	0	0	0	0	0.110225	0	0	0	0	0	0	0	0	0.129378	0	0	0	0	0	0.15942	0.194957	0	0	0.125998	0
1279451	0	1	45	36.5	84	71	0	0	0	0	0.0846232	0.0767291	0	0.0454492	0	0	0	0	0	0	0	0	0	0	0	0.0365975	0	0	0.183593	0	0	0	0	0.106013	0.0480309	0.0801533	0.084758	0	0	0	0.2451	0.0419844	0	0.0663833	0	0.111116	0.0408059	0	0
1273837	0	0	45	36.5	85	71	0	1	0	0	0	0.108562	0	0	0	0	0	0	0	0	0.157376	0	0	0	0	0.051781	0	0	0	0	0	0	0	0.0749977	0	0	0	0	0	0	0.288989	0	0	0	0	0	0.0577355	0	0
A622975	0	0	45	36.6	96	71	0	0	0	0	0	0	0	0.0854622	0	0	0.109553	0.159226	0	0	0	0	0	0	0.126971	0	0	0	0	0	0	0	0	0	0.0903168	0	0	0	0	0	0	0.0789471	0	0	0	0	0	0	0.117896
1277966	0	0	45	36.5	76	71	0	0	0	0	0	0.132344	0	0	0	0	0	0	0	0	0.095925	0	0	0	0	0.063124	0	0	0.158332	0	0	0	0	0.182853	0	0	0	0	0	0	0.422753	0.0724155	0	0	0	0	0.0703828	0	0
1259087	0	0	45	36.5	64	70	0	0	0	0	0	0.128648	0	0	0	0	0	0	0.130992	0	0	0	0	0	0	0.0613612	0	0	0.0769554	0	0	0	0	0.0888732	0	0	0	0	0	0	0.479438	0.0703932	0	0	0	0	0.0684173	0	0.105122
A635979	0	1	45	36.5	88	70	1	0	0	0	0	0	0	0	0	0.101275	0	0	0	0.0844587	0	0	0	0	0	0	0	0	0.0687251	0	0	0	0	0.0793683	0	0	0	0	0	0	0	0	0	0	0	0	0	0	0
1311292	0	1	45	36.5	91	69	0	0	0	0	0	0	0	0.1153	0	0.0857939	0	0.107409	0.0991006	0	0	0	0	0	0	0	0	0	0	0	0	0	0.0944271	0	0.0609249	0	0	0	0	0	0.310897	0	0	0	0	0	0	0	0
A746822	1	1	62	36.2	64	69	1	0	0	0	0	0	0	0	0	0	0	0	0	0	0	0	0	0	0	0.0631328	0	0	0	0	0	0	0	0.0914391	0	0.138269	0	0.0929355	0	0	0	0.0724256	0	0	0	0.0958405	0	0.0905073	0
A603591	1	1	62	36.9	93	68	0	0	0	0	0.0981265	0	0	0.105403	0	0	0	0	0	0.0654068	0	0	0	0	0	0.0848747	0	0	0.106445	0	0	0	0	0	0	0	0	0.0624705	0	0	0	0	0	0	0	0	0	0.0608383	0
1255090	0	1	45	36.5	65	69	0	0	0	0	0	0.0708687	0	0.0419779	0	0.0624708	0	0	0.07216	0	0	0	0	0	0	0.0338022	0	0	0	0.0630761	0	0	0	0	0.133087	0	0	0	0.180901	0	0.26411	0	0	0	0	0	0.0376893	0	0.0579089
1227669	0	1	45	36.5	86	68	0	0	0	0	0	0.130304	0	0.231551	0	0.114863	0	0	0	0	0.0944469	0	0	0	0	0.0621513	0	0	0	0	0	0	0	0	0	0	0	0	0	0	0.485612	0.0712997	0	0	0	0	0.138597	0	0
1270126	0	1	45	36.8	88	68	1	1	0	0	0	0.128212	0	0	0	0	0	0	0	0	0	0	0	0	0	0.0611533	0	0	0.0766948	0	0	0	0	0	0.0802583	0	0	0	0	0	0.477814	0	0	0	0	0	0.0681856	0	0.104766
A912634	0	0	45	36.6	70	67	0	0	0	0	0	0	0	0	0	0	0.0655996	0.0953436	0	0	0	0	0.164006	0	0	0	0	0	0.10336	0	0	0	0	0	0	0	0	0	0	0	0	0	0	0	0	0	0	0	0
A644318	0	0	45	36.8	90	67	0	0	0	0	0	0	0	0	0	0.0751768	0	0	0	0.0626942	0	0	0	0	0	0	0	0	0	0.0759053	0	0.194892	0.0827416	0.0589155	0	0	0	0	0	0.0718368	0	0	0	0	0	0	0	0.0583152	0
1222401	0	0	45	36.8	67	67	0	0	0	0	0	0.102237	0	0	0	0	0.0776292	0	0	0	0	0	0	0	0.0899718	0.0487642	0	0	0	0	0	0	0	0	0	0	0	0.0717841	0	0	0.381013	0	0	0	0	0	0.0543718	0	0
1286892	0	1	45	36.5	67	66	1	1	0	0	0	0.0521846	0	0.123643	0	0	0.0792478	0	0	0	0	0.145293	0	0	0	0	0	0	0.0624323	0	0	0	0	0.0721009	0.0653331	0.109027	0	0	0	0	0.277827	0.0571085	0	0	0.110425	0.0755714	0.0555055	0	0
A801383	1	0	62	36.9	93	64	0	0	0	0	0.0843949	0	0	0.0906532	0	0	0.0581034	0	0	0.0562539	0	0	0	0	0.0673415	0	0.240958	0	0	0	0	0	0	0.0528634	0	0	0	0.0537285	0	0.0644573	0	0	0	0	0	0	0	0.0523247	0
A974987	1	1	63	36.3	64	80	0	0	0	0	0	0.0743105	0	0	0	0	0	0	0	0.109256	0	0	0	0	0	0.0708878	0	0	0.177806	0	0	0	0	0.102671	0.0930338	0	0	0	0	0	0	0	0	0.257163	0.157244	0.32284	0.0790394	0	0.121443
1282199	0	1	45	36.2	70	65	0	0	0	0	0	0.102748	0	0	0	0	0.0780168	0	0	0	0	0	0	0	0	0.0490077	0	0	0	0	0	0	0.0996864	0	0.0643182	0	0	0	0	0	0.328213	0	0.103979	0	0	0	0.109286	0	0
A673673	1	0	63	36.2	85	79	0	0	0	0	0.19313	0	0	0	0	0	0	0	0	0.128732	0	0	0	0	0	0	0	0	0.209501	0	0	0	0	0.120973	0.109618	0	0	0.122953	0	0	0	0	0	0	0	0	0	0.11974	0
1290782	0	0	45	36.7	72	64	0	0	0	0	0	0.0943578	0	0	0	0	0	0	0	0	0	0	0	0.0959384	0	0.0450059	0	0	0	0	0	0	0	0	0	0	0	0	0	0	0.351648	0	0	0	0	0.0683225	0.0501812	0	0
A622618	1	1	63	36.7	58	78	0	0	0	0	0.141402	0	0	0.151887	0	0	0	0	0	0	0	0	0	0	0	0.0611529	0	0	0	0	0	0	0	0.0885715	0	0	0	0	0	0.107997	0	0	0	0	0	0	0	0.087669	0
A683532	0	1	45	36.5	48	64	1	1	0	0	0	0	0	0.136457	0	0	0	0.127117	0	0	0.0834888	0	0	0	0.101367	0	0	0	0	0	0	0	0	0.159147	0	0	0	0	0	0	0	0.0630272	0	0	0	0	0	0	0
1232997	0	0	45	36.5	77	64	0	0	0	0	0	0.131355	0	0.155612	0	0	0	0	0	0.0965635	0.190417	0	0	0	0	0.0626525	0	0	0.0785749	0	0	0	0	0.0907435	0	0	0	0	0	0	0.419595	0.0718746	0	0	0	0	0.0698571	0	0
1242412	0	0	45	36.5	60	63	0	0	0	0	0	0.104487	0	0.0618909	0	0	0.079337	0	0.106391	0	0	0	0	0	0.0919511	0.049837	0	0	0	0	0	0	0	0.0721821	0	0	0	0	0	0	0.389395	0	0	0	0	0	0.0555679	0	0
A741182	1	1	63	36.4	78	78	0	1	0	0	0	0	0	0	0	0	0.114639	0	0	0.11099	0	0	0	0	0	0.0720128	0	0	0.090314	0	0	0	0	0	0.0945103	0	0	0.106007	0	0	0	0.0826126	0	0	0	0	0	0.103238	0
1217117	0	0	45	36.2	57	63	0	0	0	0.130435	0	0.0884373	0	0	0	0	0	0	0	0	0	0	0	0	0.0778273	0.042182	0	0	0.105804	0.078713	0	0	0	0	0	0	0	0	0	0	0.2825	0.0483909	0	0	0	0	0.0470326	0	0
1248000	0	0	45	36.6	65	61	0	0	0	0	0	0.0940323	0	0.167095	0	0	0	0	0	0	0.136312	0	0	0.0956074	0	0.0448506	0	0	0	0	0	0	0	0	0.0588624	0	0	0	0	0	0.350434	0.0514524	0	0	0	0	0.100016	0	0
A885213	1	0	63	36.1	84	74	0	0	0	0	0	0.0481937	0	0.0570935	0	0	0	0	0	0.0708577	0.0698633	0	0.0914879	0	0	0.045974	0	0	0	0	0	0	0	0	0	0	0	0	0	0	0	0	0	0	0	0	0	0.0659084	0.0787611
A747585	0	0	45	36.3	66	56	0	0	0	0	0	0	0	0.190518	0	0	0	0	0	0	0	0	0	0.109009	0.0943505	0	0	0	0	0	0	0	0	0	0.0671133	0	0	0.0752776	0	0	0	0	0	0	0	0	0	0	0
A729419	0	0	45	36.3	73	56	0	0	0	0	0	0	0	0.0586647	0	0	0	0	0	0.145615	0.0717859	0	0	0	0.0871579	0	0	0	0	0.1763	0	0	0	0	0.0619971	0	0	0	0	0	0	0.0541924	0	0	0	0	0	0.0677221	0
A779639	0	1	45	36.3	60	50	0	0	0	0	0	0	0	0.0923638	0	0	0	0	0	0	0	0	0.148006	0.079272	0	0	0	0	0.0466383	0.0693931	0	0	0	0	0	0	0	0	0	0.0656737	0	0.0853226	0	0	0	0	0	0.0533121	0
A682300	1	1	63	36.2	85	67	0	0	0	0	0	0	0	0.122562	0	0	0	0	0	0	0	0	0	0	0.0910446	0	0.10859	0	0	0	0	0	0	0	0	0	0	0	0	0	0	0.0566091	0	0	0	0	0	0	0.169075
A633121	0	0	45	36.3333	69.6667	70.6667	0	0	0	0.135205	0	0	0	0.1629	0	0	0	0	0	0.0673908	0.0664451	0	0	0	0	0	0	0.196053	0.109673	0	0	0	0	0.126658	0.0573846	0	0	0	0	0	0	0.0501606	0	0	0	0	0	0.0626837	0
A607613	1	1	63	36.8	70	60	0	0	0	0.200352	0	0	0	0.0804638	0	0	0	0	0	0.0998621	0	0	0	0	0	0	0	0	0	0	0	0	0.131794	0	0.0850345	0	0	0	0	0	0	0.0743298	0	0	0	0	0	0.092887	0
A662864	0	0	45	36.3333	69.6667	70.6667	0	0	0	0	0	0.0309564	0	0	0	0	0	0	0	0	0	0	0	0	0	0	0	0	0.0370354	0	0	0.141486	0	0.0855419	0.0387562	0.129352	0	0	0.0790198	0.0521514	0	0.0338773	0	0.0535647	0	0.0896594	0	0.0423351	0
1259200	0	1	46	36.1	83	124	1	1	0	0	0	0.0618378	0	0.0732572	0	0	0	0	0	0	0	0	0	0	0	0	0	0	0	0	0	0	0	0	0.0774185	0	0	0	0	0	0.395064	0.0676726	0	0	0	0.0895509	0	0.0845677	0.101059
1289014	0	0	46	36.5	72	120	0	0	0	0	0	0.057646	0	0.136583	0	0	0	0	0	0	0	0	0	0	0	0.0549908	0	0	0	0	0	0	0.111857	0	0.0721705	0	0	0	0	0	0.245522	0.12617	0	0	0.121982	0.0834804	0.0613144	0	0
1306916	0	0	46	36.5	76	111	0	0	0	0	0	0.105696	0	0.0626076	0	0	0	0	0.107622	0	0	0	0	0	0	0.0504141	0	0	0	0	0	0	0	0	0.0661639	0	0.116757	0	0	0	0.337632	0	0	0	0	0	0.0562114	0	0
A659679	0	1	46	36.2	100	109	0	0	0	0	0	0	0	0	0	0.0963683	0	0	0	0.0803669	0.0792392	0	0	0	0.0962072	0	0	0.116902	0	0	0	0	0.106065	0	0.068434	0	0	0	0	0	0	0.0598191	0	0.0945823	0	0	0	0	0
A947908	1	0	63	36.3	68.3333	73	0	0	0	0	0	0	0	0.219764	0	0	0.0563423	0	0	0.109098	0	0	0	0.0754457	0	0	0	0	0	0	0	0	0	0.0512611	0	0	0	0	0	0	0	0	0	0	0	0	0	0.0507388	0
1258203	1	0	64	36.5	97	90	0	0	0	0	0	0.108549	0	0.064297	0	0	0	0	0.110527	0	0	0	0	0.110367	0	0	0	0	0	0	0	0	0	0	0.0679494	0	0	0	0	0	0.346743	0	0	0	0	0.0785978	0.0577282	0	0
1306734	0	1	46	36.5	79	108	0	0	0	0	0	0.139307	0	0	0	0	0	0	0	0	0	0	0	0	0	0.0664453	0.14622	0	0	0	0	0	0	0	0.0872035	0	0	0	0	0	0.444996	0.0762257	0.140977	0	0	0	0.074086	0	0
1272483	0	0	46	36.1	99	107	0	0	0	0	0	0.139603	0	0.0826916	0	0	0	0	0	0	0.101187	0	0	0	0	0.0665866	0	0	0	0	0	0	0	0.0964415	0	0	0.154211	0	0	0	0.520266	0.0763878	0	0	0	0	0.0742436	0	0
1255926	0	1	46	36.5	77	106	1	1	0	0	0	0.100506	0	0	0	0	0	0	0	0	0	0	0.0953967	0	0	0.0479382	0	0	0	0	0	0	0.0975109	0	0.0629146	0	0	0	0	0	0.428067	0.0549944	0	0	0	0	0.0534508	0	0
1245318	0	1	46	36.8	75	104	0	0	0	0	0	0.114994	0	0	0	0.101367	0	0	0	0.0845359	0	0	0	0	0	0.0548487	0	0	0	0	0	0	0	0	0	0	0	0	0	0	0.428553	0.0629221	0	0	0	0	0.0611559	0	0
1236703	0	0	46	36	82	104	0	0	0	0	0	0.0836155	0	0	0	0	0	0	0	0.0614685	0	0	0	0	0	0	0	0.089412	0.100035	0	0	0	0	0.231055	0.0523416	0	0	0	0	0	0.178065	0	0.0846176	0	0	0.0605441	0.0444683	0	0
A795068	1	1	64	36.1	77	88	1	1	0	0	0	0	0	0.137325	0	0	0	0	0	0	0.0840198	0	0.110026	0.11786	0.102012	0.0552897	0	0	0.069341	0	0	0	0	0	0	0	0	0	0	0	0	0.0634281	0.117308	0	0	0	0	0.0792636	0
A704566	0	0	46	36.5	116	98	0	0	0	0	0.115605	0	0.160115	0	0	0	0	0	0	0	0	0	0.0994923	0	0	0	0	0	0.0627023	0.18659	0	0	0	0	0.0656156	0	0	0.0735978	0	0.0882942	0	0.0573555	0	0	0	0	0	0.0716749	0
A790874	0	0	46	36.3	90	97	0	0	0	0	0	0	0	0.0601214	0	0	0.231206	0	0	0	0	0	0	0	0	0	0	0.108536	0.0607156	0.0903387	0	0	0	0	0.0635366	0	0	0.0712658	0	0	0	0.111076	0.102716	0	0	0	0	0	0
A807477	1	0	64	36.4	72	78	0	0	0	0	0	0	0	0	0	0	0	0	0	0	0	0.126336	0	0	0	0.0432858	0	0	0	0.0807728	0	0	0	0	0	0.0948017	0.100248	0.0637196	0	0.0764434	0	0.0496573	0	0	0	0	0	0.0620547	0
1225405	0	1	46	36.5	117	96	0	0	0	0	0	0.109452	0	0	0	0.192964	0	0	0.222893	0	0	0	0	0	0	0.0522054	0	0	0	0	0	0	0	0	0.0685149	0	0	0	0	0	0.4079	0	0	0	0	0.0792519	0.0582086	0	0
1300132	0	1	46	36	82	96	1	1	0	0	0	0.088875	0	0.105287	0	0	0.0674831	0	0	0	0.0644182	0	0	0	0	0.0423907	0	0.0950361	0	0	0	0	0	0.0613971	0	0	0	0	0	0	0.331215	0	0.0899401	0	0	0	0.0472654	0.0607715	0.0726224
A715274	0	1	46	36.2	72	95	0	0	0	0	0	0	0	0	0	0	0.120098	0	0	0.116275	0	0	0	0.160818	0	0	0	0.169134	0.0946146	0	0	0	0	0	0.0990107	0	0.17472	0	0	0	0	0	0	0	0	0	0	0	0.129245
A825055	1	1	64	36.5	74	72	1	0	0	0	0.119278	0.0540757	0	0.0640617	0	0	0.0821197	0.119354	0.110122	0	0	0	0	0	0	0	0	0	0.129389	0	0	0	0.104929	0	0	0	0	0.0759364	0	0.0910998	0	0.059178	0	0.0935687	0	0	0	0	0
1253753	0	1	46	36	110	94	0	0	0	0	0	0.0543336	0	0	0	0	0	0	0	0.0798849	0	0	0	0	0	0	0	0	0.0650033	0	0	0	0	0.0750701	0.0680235	0	0	0	0	0	0.231414	0.0594603	0	0	0.114972	0.0786836	0.0577912	0	0
A919653	0	1	46	36.6	73	93	0	0	0	0	0	0	0.293466	0	0	0	0	0.21202	0	0.141233	0	0	0	0	0	0	0	0	0.34477	0	0	0.43904	0	0.132721	0.120263	0	0	0	0	0	0	0	0	0	0.203267	0	0	0	0
1217138	0	1	46	36.2	83	92	0	0	0	0	0	0.0971846	0	0.0575657	0	0	0	0	0	0	0	0	0	0	0	0.0463542	0	0	0.0581345	0	0	0	0	0	0.0608357	0	0.107354	0	0	0	0.362182	0.0531772	0	0.0840807	0	0.140739	0.0516846	0	0
A971803	1	1	64	36.3	87	71	1	1	0	0	0	0	0	0	0	0	0	0	0	0	0.126215	0	0	0	0	0	0	0.186205	0	0	0	0	0	0	0	0	0	0	0	0	0	0.0952818	0	0	0	0	0	0.23814	0.14229
A704347	0	1	46	36.5	110	92	1	0	0	0	0	0	0.407875	0	0	0	0	0	0	0.098147	0	0	0	0	0	0	0	0	0	0	0	0	0.129531	0	0	0	0	0	0	0	0	0.0730532	0	0	0	0	0	0.0912917	0
1254407	0	0	46	36.1	68	92	0	0	0	0	0	0.082738	0	0	0.103383	0	0	0	0	0	0.0599699	0	0.0785322	0	0	0.0394636	0	0	0	0	0	0	0.0802727	0.0571575	0	0	0	0	0	0	0.264294	0	0	0.071582	0.0875387	0.0599088	0.0440016	0	0
A651027	0	0	46	36.5	77	92	0	0	0	0	0	0	0	0	0	0	0	0	0.110144	0.0795213	0	0	0	0	0	0	0	0	0	0	0	0	0	0.224185	0.067714	0	0	0	0	0	0.0575903	0.0591896	0	0	0	0	0	0.073967	0
1245692	0	0	46	36.3	85	92	0	0	0	0	0	0.105062	0	0	0	0	0	0	0	0.0772346	0	0.146257	0	0	0	0.0501115	0	0	0	0	0.139412	0	0	0	0	0.219501	0	0	0	0	0.335605	0.0574876	0	0	0	0	0.055874	0	0.0858494
A778817	1	0	64	36.5	67	67	0	0	0	0	0	0	0	0.0619525	0	0	0	0	0	0.076888	0	0	0.397096	0	0	0	0	0	0	0	0	0	0	0	0	0	0	0	0	0.0881005	0	0	0	0	0	0	0	0.0715176	0
A952568	0	0	46	36.3	83	90	0	0	0	0	0	0.0614619	0	0.145624	0	0	0	0	0	0.0903654	0	0	0	0.124983	0	0	0	0	0.0735314	0	0	0	0	0	0	0	0	0	0	0	0	0	0	0.106349	0	0.0890065	0	0.0840536	0
A692474	0	1	46	36.4	87	90	0	0	0	0	0.141115	0	0	0	0	0	0	0	0	0.0940611	0	0	0	0	0	0	0	0	0	0	0	0	0	0	0.0800948	0	0	0	0	0	0	0.0700119	0	0	0	0	0	0.0874911	0
1268002	0	1	46	36.5	75	90	0	0	0	0	0	0.112057	0	0.199125	0	0	0	0	0	0	0	0	0	0	0.0986132	0	0	0	0	0	0	0	0	0	0	0	0	0.0786787	0	0	0.417608	0.0613151	0	0	0	0	0.059594	0	0
1311757	0	1	46	36.4	69	90	0	0	0	0	0	0.0991424	0	0.117451	0	0	0	0	0	0	0.14372	0	0	0	0	0.047288	0	0	0.118611	0	0	0	0	0.0684901	0.0620612	0	0	0	0	0	0.369479	0.0542485	0.100331	0	0	0	0.105452	0	0
A703960	1	0	64	36.3	69	57	0	0	0	0	0	0	0	0	0	0	0.0578547	0	0	0	0	0	0	0	0	0.072685	0	0	0.0455785	0.0678163	0	0	0	0	0	0	0	0	0	0.0641814	0	0.0416919	0	0	0	0	0.0405216	0	0
A791082	1	1	64	36.3	66	55	0	0	0	0	0	0	0	0	0	0	0	0	0	0.0879121	0	0	0	0	0	0.0570393	0	0	0.14307	0	0	0	0	0	0.0748589	0	0	0	0	0	0	0.13087	0	0	0	0	0	0.0817717	0
1301781	0	1	46	36.5	80	89	0	0	0	0	0	0.078793	0	0	0	0	0	0	0	0	0	0	0	0	0	0.0375819	0	0	0.0471329	0	0	0	0	0.0544322	0.0493229	0	0.0870379	0	0	0	0.293641	0.0862275	0	0.0681689	0	0.114105	0.0419036	0	0
A834690	1	0	65	36.7	101	79	0	0	0	0	0	0.0696377	0	0	0	0	0	0	0	0.102386	0	0	0	0	0	0	0	0	0.0833127	0	0	0	0	0.096215	0.0871836	0	0	0	0	0	0	0	0	0.120496	0.147357	0.201692	0.0740692	0	0
1295704	0	1	46	36.8	105	89	0	0	0	0.129428	0	0.0877545	0	0.0519799	0	0	0	0	0	0	0	0	0	0	0	0.0418563	0	0	0.104987	0	0	0	0	0	0.0549326	0	0	0	0	0	0.327039	0.0960346	0	0	0	0	0.0466694	0	0
A673686	0	1	46	36.8	70	89	0	0	0	0	0	0.0582413	0	0	0	0	0	0	0	0.0856302	0	0	0	0	0.102508	0	0	0	0	0	0	0	0	0	0	0	0	0	0	0.0981175	0	0	0	0.100777	0	0	0	0	0.190363
A643324	0	1	46	36.6	76	88	0	0	0	0	0	0	0	0.0889858	0	0	0.0570348	0	0	0	0	0	0	0	0	0	0	0	0	0.13371	0	0	0	0	0	0	0	0.0527403	0	0.0632718	0	0	0	0	0	0	0	0.0513624	0.0613784
1256563	0	1	46	36.5	99	88	0	0	0	0	0.119503	0.108355	0	0.0641822	0	0	0	0	0	0	0	0	0.102847	0	0.0953552	0.051682	0	0	0	0	0	0	0	0	0	0	0	0	0	0	0.403811	0.0592893	0	0	0	0	0.0576251	0	0
1241764	0	1	46	36.3	105	88	0	0	0	0	0	0.0614543	0	0.109204	0	0.0541721	0	0	0	0	0	0	0	0	0.108163	0.0293119	0	0	0.0367612	0	0	0	0	0	0	0	0	0	0	0	0.196307	0	0	0	0	0	0.0326825	0	0
A632233	0	1	46	37	102	88	0	0	0	0	0	0	0	0	0	0	0	0	0	0	0	0	0	0	0	0	0	0	0.0495641	0	0	0	0	0	0.0518671	0	0	0	0.105752	0	0	0	0	0.0716852	0	0	0.044065	0	0.0677052
1241571	0	0	46	36.2	83	88	0	0	0	0	0	0.100138	0	0.0593153	0	0	0	0	0.101963	0	0	0	0	0	0	0.0477631	0	0	0	0	0	0	0	0.0691782	0	0	0	0	0	0	0.373191	0.0547935	0	0	0	0	0.0532555	0	0
A716012	1	0	65	36.3	93	78	0	0	0	0	0	0	0	0	0	0	0	0	0	0	0	0	0	0	0	0.053961	0	0	0	0	0	0	0	0	0	0	0	0.079434	0	0.0952959	0	0	0	0	0	0	0	0	0.0924442
A809406	1	1	65	36.8	55	77	0	0	0	0	0	0	0	0.0704956	0	0	0	0	0	0.0874908	0	0	0	0	0	0.0567659	0	0	0.0711923	0	0	0	0	0	0.0745001	0	0	0	0	0	0	0.0651215	0	0	0.125919	0	0	0.0813798	0
1234057	0	1	46	36.6	79	87	1	1	0	0	0	0.106874	0	0.316524	0	0	0.0811495	0	0	0	0	0	0	0	0	0.0509756	0	0	0	0	0	0	0	0.0738311	0	0	0	0	0	0	0.398291	0.0584789	0.108155	0	0	0	0.0568374	0	0
A721157	0	1	46	36.4	88	87	0	0	0	0	0	0	0	0	0	0	0	0.114887	0	0	0.0754559	0	0.0988115	0	0.183228	0	0.109269	0	0	0	0	0	0	0	0	0	0	0.0730942	0	0	0	0.056963	0	0	0	0	0	0	0
1289824	0	1	46	36.3	67	87	0	0	0	0	0	0.0591624	0	0.0700877	0	0.0521517	0	0	0.0602404	0	0	0	0	0	0.0520645	0	0.0620981	0.0632637	0	0.052657	0	0	0	0.0408709	0.0370345	0.0618027	0	0	0	0	0.157488	0.0323723	0	0	0	0.0428382	0.0314637	0.0404544	0.0483434
1235413	0	1	46	36.3	84	87	0	0	0	0	0	0.092226	0	0.0546285	0	0	0.0700275	0	0	0	0	0	0	0	0.0811614	0.043989	0	0	0.0551684	0	0	0	0	0.0637121	0	0	0	0.0647547	0	0	0.343703	0	0	0	0	0	0.098095	0	0.0753606
A707089	0	1	46	36.3	61	87	1	0	0	0	0	0	0	0.106595	0	0.158633	0	0	0	0	0	0	0	0	0	0	0	0	0.322944	0	0	0	0	0	0	0	0	0	0	0	0	0	0	0.155693	0.190399	0	0	0.123052	0
1292214	1	0	65	36.1	76	76	0	0	0	0	0	0.0808867	0	0.0479119	0	0	0	0	0	0	0.0586281	0	0.076775	0.0822416	0	0	0.169801	0.086494	0.0483854	0	0	0	0	0.0558786	0.0506335	0	0	0.0567931	0	0	0.258381	0	0.0818561	0	0	0.0585683	0.043017	0	0
1225273	0	1	46	36.7	84	86	0	0	0	0	0	0.0899707	0	0.106585	0	0	0	0	0	0	0	0	0	0	0.0791767	0.0429134	0	0	0.0538193	0	0	0	0	0	0	0	0	0.0631712	0	0	0.335298	0	0	0	0	0	0.0956962	0	0
A648074	1	0	65	36.5	70	74	0	0	0	0	0	0	0	0.0452808	0	0.0673861	0	0	0	0	0	0	0	0	0	0	0	0	0.0457282	0	0	0	0	0	0.0478529	0	0	0.107348	0.0975671	0	0	0.0418288	0	0	0	0	0	0.0522718	0
A678539	1	0	65	36.3	72	73	0	0	0	0	0	0	0	0	0	0.122138	0	0	0	0.101858	0	0	0.131514	0	0	0.132175	0	0	0	0	0	0	0	0.287156	0	0	0	0.0972852	0	0.116712	0	0	0	0.119875	0.146597	0	0	0.0947433	0
1284023	0	0	46	36.3	83	86	0	0	0	0	0	0.109781	0	0.0650271	0	0.0967723	0	0	0	0	0	0	0	0	0	0	0	0	0	0	0	0	0	0	0	0	0	0	0	0	0.409127	0	0	0	0	0	0.0583837	0	0
1265761	0	1	46	36.2	70	85	0	0	0	0	0	0.178696	0	0	0	0.15752	0.0678421	0	0	0	0	0	0	0	0	0.0426163	0	0	0	0	0	0	0	0	0	0	0	0	0	0	0.332977	0	0.0904186	0	0	0	0.0475168	0	0
A604888	1	0	65	36.4	90	70	0	0	0	0	0	0	0	0.111169	0	0	0	0	0	0	0	0	0	0	0.165163	0.0895174	0	0	0.112267	0	0	0	0.182087	0	0	0	0	0	0	0.158089	0	0	0	0	0	0.135895	0	0.128333	0
1262603	0	1	46	36.5	94	85	0	0	0	0	0	0.084094	0	0	0	0	0.127706	0	0	0	0.0609528	0	0	0	0	0.0401103	0	0	0.100608	0	0	0	0	0	0	0	0	0.059045	0	0	0.313397	0	0	0	0	0	0.0447227	0	0
A745266	1	1	65	36.3	73	70	0	0	0	0	0	0	0	0	0	0	0	0	0	0.0796194	0	0	0	0	0	0	0	0	0.0647872	0	0	0	0	0	0	0	0	0	0	0	0	0.0592626	0	0.0937025	0	0	0	0.0740582	0
A758679	1	1	65	36.3	74	70	0	0	0	0	0	0	0	0	0	0	0.0860782	0	0	0.0833382	0	0	0	0	0	0.0540716	0	0.121224	0	0	0	0	0	0	0	0	0	0	0	0	0	0.0620307	0	0	0	0	0	0.0775173	0
A756244	1	0	65	36.5	65	68	0	0	0	0	0	0	0	0	0	0	0.0869154	0	0	0.0841487	0	0	0	0	0	0	0	0	0.0684728	0	0	0	0.111057	0.079077	0.0716543	0	0	0.160742	0	0.09642	0	0.062634	0	0	0	0	0	0.0782712	0
1312023	0	1	46	36.6	110	84	0	0	0	0	0	0.0772479	0	0.091513	0	0.136188	0	0	0.0786555	0	0	0	0	0	0	0.0368449	0	0	0	0	0.205009	0	0	0	0.0483557	0.16139	0	0	0	0.0650687	0.246757	0	0	0	0	0	0.0410819	0	0
1227253	0	0	46	36.9	69	84	0	0	0	0.188266	0	0.127648	0	0	0	0	0	0	0	0	0	0	0	0	0	0.0608841	0	0	0.152714	0	0	0	0	0	0	0	0	0	0	0	0.407752	0.0698459	0	0	0	0	0.0678854	0	0
A840826	1	1	65	36.3	102	68	0	0	0	0	0	0	0	0	0	0	0	0	0	0	0.0967226	0	0	0	0	0	0	0	0.0798245	0	0	0	0	0	0	0	0	0.0936953	0	0	0	0.0730177	0	0.115451	0	0.096624	0.0709681	0	0
1308955	0	1	46	36.5	94	84	0	0	0	0	0	0.0806388	0	0	0	0	0	0	0	0	0	0	0	0	0	0.0384623	0	0	0.0964742	0.071772	0	0.184279	0	0	0	0	0	0	0.10292	0	0.30052	0	0	0	0	0	0.0428852	0	0
A725187	0	1	46	36.1	64	84	0	0	0	0	0	0	0	0	0	0	0	0	0	0	0	0.472556	0	0.17257	0	0	0	0	0	0.151064	0	0	0.16467	0	0	0.354603	0	0	0	0	0	0	0	0	0	0.122896	0	0.116057	0
1262687	1	0	65	36.3	87	64	0	0	0	0	0	0.101049	0	0.119709	0	0	0	0	0.10289	0.0742844	0.073242	0	0	0	0	0.0481973	0	0.108054	0	0	0	0	0	0	0	0	0	0	0	0	0.268988	0	0.10226	0	0	0	0.0537396	0	0
1268776	1	0	65	36.6	75	62	0	0	0	0	0	0.092494	0	0.0547873	0	0	0	0	0	0	0	0	0	0	0	0	0	0	0	0.0823236	0	0	0	0.127795	0	0	0	0	0	0.0779111	0.246216	0	0.0936025	0.240068	0	0	0.04919	0	0
1288481	0	1	46	36.3	63	83	0	1	0	0	0	0.0956685	0	0	0	0	0.0726414	0	0	0	0	0	0	0.097271	0	0	0	0	0	0	0	0	0	0	0	0	0	0.0671718	0	0	0.356532	0	0.096815	0	0	0	0.0508783	0	0
1273709	0	1	46	36.5	54	83	0	0	0	0	0	0.0643926	0	0.0762838	0	0.0567622	0.0488935	0	0	0	0	0	0	0	0	0.0307134	0	0	0	0	0	0	0	0	0.0403085	0	0	0	0	0.0542403	0.137129	0.0352342	0.0651643	0	0	0	0.0342452	0	0
A951291	0	1	46	36.2	60	83	0	0	0	0	0	0	0	0	0	0	0	0	0	0	0	0	0	0	0	0	0	0	0	0	0	0	0	0	0	0.186315	0	0	0	0.0751178	0	0	0	0	0	0	0	0	0
1294292	0	0	46	36.2	63	83	0	0	0	0	0	0.0804066	0	0	0	0	0	0	0	0	0.11656	0	0	0	0	0.0383515	0	0	0	0	0	0	0	0	0	0	0	0	0	0	0.256847	0.0879934	0	0	0	0	0.0427617	0.0549809	0
1241150	1	0	66	36.2	71	86	0	0	0	0	0	0.0952672	0	0	0	0	0	0	0.0970031	0	0	0	0	0	0	0	0	0	0.0569876	0	0.126415	0	0	0	0.0596354	0	0	0.0668901	0	0	0.304317	0	0	0	0	0.0689809	0.0506649	0	0
A818694	0	0	46	36.5	90	82	0	0	0	0	0	0	0	0	0	0	0	0	0	0	0	0	0	0	0.0687347	0	0	0	0	0	0	0	0	0.053957	0.0488923	0	0	0	0	0.0657908	0	0.0427374	0.0790412	0	0.0826371	0.0565542	0	0.0534072	0
A661216	0	1	46	36.2	67	82	0	0	0	0	0	0	0	0.0512131	0	0	0	0.0954159	0	0	0	0	0	0	0	0	0	0	0	0	0	0	0	0	0	0.180637	0	0.0607062	0	0.0728284	0	0	0	0	0	0	0	0	0
A783487	0	1	46	36.2	78	82	0	0	0	0	0	0	0	0	0	0	0	0	0	0	0	0	0	0.10266	0	0	0	0	0.120797	0	0	0	0	0	0.0632047	0	0	0.0708935	0	0	0	0.055248	0	0.0873549	0	0	0	0.0690413	0.0825049
A778737	1	1	66	36.5	70	78	0	0	0	0	0	0.0571684	0	0	0	0	0	0	0	0.0840528	0	0	0	0	0	0	0	0	0.13679	0	0.15172	0	0.11093	0.0789868	0.0715726	0	0	0.0802794	0	0.0963101	0	0	0	0.0989202	0.120971	0.331155	0.0608064	0	0
1252306	0	1	46	36.5	122	81	1	1	0	0	0	0.0966016	0	0	0	0	0	0	0.0983619	0	0	0	0	0	0	0	0	0	0	0	0	0	0	0	0.120941	0	0	0.135654	0	0	0.30858	0	0	0	0	0.0699471	0.0513745	0	0
A770582	0	1	46	36.3	98	81	0	0	0	0	0	0	0	0	0	0	0	0	0	0.258114	0	0	0	0	0.154494	0	0	0	0.210031	0	0	0	0	0	0.109895	0	0	0	0	0	0	0	0	0.151885	0	0	0	0.120043	0.143452
1220458	0	1	46	36	87	81	0	0	0	0	0	0.0683648	0	0.0809895	0	0	0	0	0	0.0502572	0.049552	0	0	0	0	0.032608	0	0	0	0	0	0	0	0.0472282	0.042795	0	0	0.0960021	0	0	0.254778	0	0	0	0.0723316	0	0.0363577	0	0
A708642	0	0	46	36.2	56	81	0	0	0	0	0	0	0	0	0	0	0	0	0	0	0	0	0	0	0	0	0	0	0	0	0	0	0	0	0	0	0	0	0	0.117366	0	0.0762407	0	0	0	0	0	0.095275	0.113854
1263173	0	1	46	36.7	78	81	0	0	0	0	0	0.123402	0	0.0730952	0	0	0	0	0	0.090717	0	0	0	0	0	0.0588591	0	0	0	0	0.163749	0	0	0	0.0772473	0	0	0	0	0	0.459888	0	0	0.106763	0.130562	0	0.0656275	0	0
A949740	1	1	66	36.5	79	78	0	0	0	0	0	0	0	0.105898	0	0	0	0.0986501	0	0.065714	0	0	0	0	0	0.0426367	0.0938263	0	0	0.0795614	0	0	0	0.123507	0	0	0	0	0	0	0	0	0	0.0773376	0	0.0647258	0	0	0
A804641	0	1	46	36.3	110	80	1	1	0	0	0	0	0	0	0	0	0	0	0	0.105963	0	0	0	0	0	0	0	0.154134	0.0862237	0	0	0	0.279694	0	0	0	0.159225	0	0	0	0	0.0788711	0	0	0	0	0	0	0.117783
A623478	0	0	46	36.4	88	80	0	0	0	0	0	0	0	0	0	0	0.0769553	0.111848	0	0	0	0.282179	0	0	0	0	0	0	0	0	0	0	0	0	0	0.105873	0	0	0	0	0	0.0554564	0	0	0	0	0	0	0
1308875	0	0	46	36.2	54	80	0	0	0	0	0	0.0984846	0	0	0	0	0	0	0.100279	0	0	0	0	0.100134	0	0	0	0	0.0589122	0	0	0	0	0	0	0	0	0	0	0	0.20973	0	0	0	0	0	0.052376	0	0
A731978	0	0	46	36.6	91	80	0	0	0	0	0	0	0	0	0	0.113592	0	0	0	0	0	0	0	0	0	0	0	0	0	0	0	0	0	0.0890213	0	0	0	0	0	0	0	0.0705105	0	0	0	0	0	0.0881142	0
A738301	1	1	66	36.6	88	76	0	0	0	0	0	0	0.165328	0.0641103	0	0	0	0	0	0	0	0	0	0	0	0.0516241	0	0	0	0	0	0	0	0	0	0	0	0.075994	0	0	0	0.118446	0	0	0	0	0	0.0740085	0.0884408
1280816	0	1	46	36.8	81	80	0	0	0	0	0	0.132305	0	0.0783687	0	0.174941	0.0502298	0	0	0	0	0	0	0.0672607	0	0.0315528	0	0	0	0	0	0.151175	0	0	0.0414102	0.0691048	0	0.0464478	0	0	0.246534	0	0	0	0	0	0.0351811	0	0
1262149	0	0	46	36.6	78	80	0	0	0	0	0	0.111385	0	0	0	0.0981864	0	0	0.113415	0	0.0807341	0	0	0	0	0	0	0	0	0	0	0	0	0	0	0	0	0	0	0	0.355805	0.0609476	0	0	0	0	0.0592368	0	0
1245628	0	1	46	36.4	80	79	0	0	0	0	0	0.100712	0	0.059655	0	0	0	0	0	0	0.218993	0	0	0	0	0.0480366	0	0	0.0602445	0	0	0	0	0	0	0	0	0	0	0	0.321709	0.0551073	0	0	0	0	0.0535605	0	0.0822947
A848203	0	1	46	36.3	95	79	0	0	0	0	0	0	0	0.0825295	0	0	0	0	0	0	0	0	0	0	0	0	0	0	0.16669	0	0	0	0	0.192505	0	0	0	0.0978275	0	0.117362	0	0	0	0	0	0	0	0.0952715	0
A780356	0	1	46	36.2	75	79	0	0	0	0	0	0	0	0.0595764	0	0	0.0763701	0	0	0	0	0	0	0	0	0	0	0.107552	0	0	0	0	0	0.138965	0.0629606	0	0	0.14124	0	0.0847216	0	0.0550347	0	0	0	0	0	0.0687747	0
A949923	0	1	46	36.7	77	79	0	0	0	0	0	0.0653338	0	0	0	0	0	0	0	0	0	0	0.124026	0	0	0	0	0	0.0781637	0.1163	0	0	0	0.0902686	0.0817954	0	0	0	0	0	0	0.0714984	0	0	0	0	0	0.0893488	0
1267007	0	1	46	36.6	78	79	1	1	0	0	0	0.102357	0	0	0	0	0	0	0	0	0	0	0	0	0	0.0488212	0	0	0	0	0	0	0	0.141422	0	0	0	0	0	0	0.326964	0.0560074	0	0	0	0	0.0544353	0	0
A674735	0	1	46	36.7	71	78	0	0	0	0	0	0	0	0.0574775	0	0	0.0736796	0	0	0	0	0	0	0	0	0	0	0.207525	0.116091	0.086366	0	0	0	0.201104	0	0	0	0	0	0	0	0	0	0	0	0	0	0	0
1279236	0	0	46	36.5	70	78	0	0	0	0	0	0.0829955	0	0	0	0	0	0	0	0	0	0	0	0	0	0.0395864	0	0	0.0992936	0	0	0	0	0.114671	0.0519536	0	0.0916802	0	0	0	0.309303	0.0454133	0	0.0718048	0	0.120191	0.0882771	0	0
A776419	0	1	46	36.3	80	78	0	0	0	0	0	0	0	0	0	0	0.0926375	0	0	0	0	0	0	0	0	0	0	0	0.218942	0	0	0	0.118368	0.084283	0	0	0	0	0	0	0	0	0	0	0	0.0883399	0	0.0834242	0
1267008	0	1	46	36.3	86	78	1	1	0	0	0	0.103123	0	0	0	0	0	0	0	0	0.0747451	0	0	0	0	0.0491864	0	0	0	0	0	0	0	0.142479	0	0	0	0	0.263233	0	0.32941	0.0564264	0	0	0	0	0.0548425	0	0
A937732	1	0	66	36.7	85	76	0	0	0	0	0.149367	0	0	0.160443	0	0	0.102835	0	0	0	0	0	0	0	0	0	0	0	0	0	0	0	0	0.0935608	0.0847786	0	0	0	0	0	0	0.0741061	0	0	0	0	0	0.0926074	0
1277128	0	1	46	36.1	110	77	0	0	0	0	0	0.0822404	0	0	0	0.14499	0	0	0	0	0	0	0	0	0	0.0392262	0	0	0	0.0731974	0	0	0	0	0	0	0	0	0	0	0.306489	0	0.083226	0	0	0	0.043737	0	0
A756858	1	1	66	36.6	90	74	0	0	0	0	0	0	0	0.132242	0	0.0984003	0	0.123191	0	0	0.08091	0	0	0	0	0.0532433	0	0.119367	0	0	0	0	0	0.0771156	0	0	0	0	0	0.0940285	0	0.0610804	0	0	0	0	0	0	0
1275873	0	1	46	36.4	74	77	0	0	0	0	0	0.201926	0	0	0	0	0	0	0	0	0	0	0	0	0	0.0481563	0	0	0.0603947	0	0	0	0	0.0697478	0.0632009	0	0.111528	0	0	0	0.376263	0.0552447	0	0.0873496	0	0.14621	0	0	0
A671028	1	1	66	36.5	60	72	0	1	0	0	0	0	0	0.0732292	0	0	0	0	0	0	0.089608	0	0	0	0	0	0	0	0	0	0	0	0	0	0.077389	0	0	0.0868034	0	0	0	0	0	0	0	0	0	0.0845354	0
1312499	0	0	46	36.3	76	76	0	0	0	0	0	0.106028	0	0.125608	0	0	0	0	0	0	0	0	0	0	0	0.0505723	0	0	0	0	0	0	0	0	0	0	0	0	0	0	0.39514	0	0	0	0	0	0.112775	0	0
1233527	0	0	46	36.6	86	76	0	0	0	0	0	0.114977	0	0.13621	0	0	0	0	0	0.0845236	0	0	0	0	0	0.0548407	0	0	0	0	0	0	0	0	0	0	0	0	0	0	0.367278	0.0629129	0	0	0	0	0.061147	0	0
1286197	0	0	46	36.3	94	76	0	0	0	0	0	0.105084	0	0.062245	0	0.092632	0	0	0	0	0.076167	0	0	0	0	0.0501221	0	0	0	0	0	0	0	0.14519	0	0	0	0.147566	0	0	0.391623	0.1725	0	0	0	0	0.0558859	0	0.0858677
A960434	1	0	66	36.6	85	71	0	0	0	0	0	0	0	0	0	0	0	0	0	0.128772	0	0	0	0	0	0.08355	0	0	0.104783	0	0	0	0	0	0	0	0	0	0	0.147551	0	0.0958482	0	0	0	0	0	0.119778	0
A816588	1	0	66	36.3	77	70	0	0	0	0	0	0	0	0.12309	0	0	0	0.114665	0.105796	0.076382	0	0	0	0	0.0914368	0.0495583	0	0	0.124306	0	0	0	0	0.143557	0	0	0	0.072953	0	0	0	0	0	0.0898925	0	0	0	0	0
1247420	0	1	46	36.5	81	76	0	0	0	0.163704	0	0.110995	0	0	0	0.0978418	0	0	0	0.0815958	0	0	0	0	0	0.0529411	0	0	0	0	0	0	0	0	0	0	0	0	0	0	0.413648	0.0607337	0	0	0	0	0.059029	0	0
1286434	0	0	46	36.5	82	75	0	0	0	0	0	0.118808	0	0	0	0	0	0	0	0	0	0	0	0	0	0.0566679	0	0	0	0	0	0	0	0	0.0743715	0	0	0	0	0	0.442767	0.0650091	0	0	0	0	0.126369	0	0
A899490	1	1	67	36.7	79	87	0	0	0	0	0	0	0	0	0	0	0	0	0	0	0.107407	0	0	0	0	0.07068	0	0.158458	0.177285	0	0	0	0	0	0	0	0	0	0	0	0	0	0.149961	0.128205	0.156784	0	0	0.101327	0
1298594	0	1	46	36.2	77	75	0	0	0	0	0	0.0795786	0	0	0	0	0	0	0	0	0	0	0	0	0	0.0379566	0	0	0.0952058	0	0	0	0	0.054975	0.0498147	0	0.0879058	0.0558746	0	0	0.296569	0.0435436	0	0.0688486	0	0.115242	0.0423214	0	0
A608022	1	0	67	36.7	102	84	0	0	0	0	0.123575	0	0	0.0663693	0	0	0	0	0	0.0823696	0	0	0	0	0	0.0534431	0	0.119815	0	0	0	0.384083	0	0.15481	0.0701393	0	0	0	0	0	0	0.0613097	0	0.0969392	0	0	0.0595887	0	0
A782643	0	1	46	36.3	103	75	0	0	0	0	0	0	0	0	0	0	0	0	0	0	0	0	0	0	0	0	0	0	0	0.120453	0	0	0	0.0934919	0	0	0	0	0	0	0	0.0740515	0	0	0	0	0	0	0.110585
A706248	1	1	67	36.3	68	82	0	0	0	0	0	0	0	0	0	0	0	0.0970005	0	0	0	0	0	0	0	0	0	0	0	0	0	0	0	0	0	0.0918185	0	0	0	0	0	0	0	0	0	0	0	0	0.0718224
A848921	1	1	67	36.6	86	81	0	0	0	0	0	0.0577525	0	0	0	0	0	0	0	0	0	0	0	0	0	0	0	0	0	0.102804	0	0	0	0.0797938	0.0723038	0	0	0.0810996	0	0	0	0	0	0.0999308	0.122207	0.167269	0.0614277	0	0.0943825
1304858	0	1	46	36.5	75	74	0	0	0	0	0	0.104651	0	0	0	0	0	0	0	0	0.0758526	0	0	0	0	0.0499152	0	0	0	0	0	0	0	0	0.131018	0	0	0	0	0	0.390006	0.0572625	0	0	0	0	0.11131	0	0
A623010	0	1	46	36.7	72	74	0	0	0	0	0	0	0	0	0	0	0	0	0	0	0	0.396201	0	0	0	0	0	0	0	0	0	0	0	0	0	0.148653	0	0	0	0	0	0	0	0.123115	0	0	0	0.0973046	0
1284886	0	0	46	36.5	104	74	0	0	0	0	0	0.064408	0	0	0	0	0	0	0	0	0.0466841	0	0.061134	0	0	0.0307207	0	0	0.0770561	0	0	0.147188	0	0	0.0403182	0	0	0	0.0822045	0	0.171452	0	0	0	0.0681452	0	0.0342534	0	0
1277235	0	0	46	36.6	76	73	0	0	0	0	0	0.027705	0	0	0	0.0488439	0.0420729	0	0	0	0	0	0	0	0	0	0	0	0	0.0986344	0	0	0	0.0382786	0	0	0	0.15562	0	0.0466738	0.147499	0	0	0	0	0	0.029468	0	0.0452771
A925126	0	1	46	36.3	72	73	0	0	0	0	0	0	0	0	0	0	0	0	0	0	0	0.307969	0	0	0	0	0	0	0	0	0	0	0	0	0	0.231098	0	0.155329	0	0	0	0	0.223876	0	0	0	0	0.151271	0
A737155	0	1	46	36.2	71	72	0	0	0	0	0	0	0	0	0	0	0	0	0	0.113544	0	0	0	0	0.135923	0	0	0	0	0.13747	0	0	0.149851	0	0.0966846	0	0	0	0	0	0	0.0845132	0	0	0	0	0	0.105613	0
A915085	1	0	67	36.3	76	81	0	0	0	0	0	0	0	0	0	0	0.0706737	0.102718	0	0	0.0674639	0	0	0	0	0.044395	0	0	0	0.0828426	0	0	0	0	0	0	0	0.0653523	0	0.0784022	0	0	0	0.080527	0	0.0673951	0	0	0.0760561
A719972	1	0	67	36.2	70	70	0	0	0	0	0	0	0	0.0628874	0	0	0	0	0.108103	0	0	0	0	0	0	0	0	0	0.127018	0.0944948	0	0.242622	0	0	0	0	0	0	0.135504	0	0	0	0	0.0918536	0	0	0	0.0725968	0.0867538
A666468	1	0	67	36.6	66	67	0	0	0	0	0	0	0	0.221371	0	0.109813	0	0	0	0.0915796	0.0902945	0	0.118243	0	0.10963	0.0594188	0	0	0	0	0	0	0	0	0.0779819	0	0	0	0	0	0	0	0	0.107778	0	0.180405	0	0.085183	0.101794
A672285	0	0	46	36.2	81	71	0	0	0	0	0	0	0	0	0	0	0	0	0	0.0863241	0	0	0	0	0	0	0	0	0.140486	0	0	0	0	0	0	0	0	0	0	0	0	0	0	0	0	0	0	0.0802946	0
1254591	0	1	46	36.6	76	71	1	1	0	0	0	0.105156	0	0.0622872	0	0	0	0	0	0	0.228656	0	0	0	0	0.0501561	0	0	0	0	0	0	0	0	0	0	0.116159	0	0	0	0.391889	0.0575389	0	0	0	0	0.0559238	0	0.0859259
1224060	0	1	46	36.1	99	71	0	0	0	0	0	0.10851	0	0	0	0	0	0	0	0	0	0	0	0	0	0.0517559	0	0	0	0	0	0	0	0	0	0	0	0	0	0	0.404388	0	0	0	0	0	0.0577074	0	0
1257691	0	0	46	36.6	76	71	0	0	0	0	0	0.130967	0	0	0	0	0	0	0	0	0.189855	0	0	0	0	0.0624676	0	0	0	0	0	0	0	0.0904757	0.0819831	0	0	0	0	0	0.488083	0.0716625	0	0	0	0	0.0696509	0	0
A691495	1	1	67	36.7	79	66	0	0	0	0	0	0	0	0.11038	0	0	0	0	0	0.13699	0.135068	0	0	0	0	0.0888824	0	0	0	0	0	0	0.180795	0	0.11665	0	0	0	0	0	0	0.203931	0	0	0	0	0	0.127422	0
A636528	1	1	67	36.4333	78.3333	78	0	0	0	0	0	0	0	0.114992	0	0	0	0	0	0.0475713	0.140711	0	0.0614217	0	0	0.0308652	0.0679221	0.0691971	0.0774186	0.0575956	0	0	0	0	0.0405079	0	0	0.0908713	0	0	0	0.0354084	0	0.0559857	0	0.0468559	0	0.0442485	0
A817750	1	0	68	36.4	84	92	0	0	0	0	0	0	0	0	0	0	0.0778199	0.113105	0	0.0753427	0	0	0	0.104205	0.0901927	0.048884	0	0	0.0613073	0	0	0.117106	0.0994347	0.0708017	0	0	0	0.0719604	0	0	0	0.0560794	0	0	0	0	0	0	0
A632824	0	1	46	37	70	70	0	0	0	0	0	0	0	0.0833351	0	0	0	0	0	0.103426	0	0	0	0	0	0	0	0	0	0	0	0	0	0	0.0880689	0.146968	0	0	0	0.118508	0	0	0	0	0	0	0	0.0962016	0
A917518	1	0	68	36.3	89	87	0	0	0	0	0.0862427	0	0	0.185276	0	0	0	0	0	0	0	0	0	0.159015	0.206448	0.0372979	0.0820778	0	0.0467767	0	0	0	0	0.0540209	0	0	0	0.164715	0	0.0658687	0	0.042788	0	0	0	0.0566212	0	0.0534704	0
1312120	0	1	46	36.5	56	70	0	0	0	0	0	0.123485	0	0.219433	0	0	0	0	0	0	0	0	0	0.125553	0	0.0588986	0	0	0	0	0	0	0	0	0.0772991	0	0	0	0	0	0.460197	0.0675681	0	0	0	0	0.0656715	0	0
A974148	0	0	46	36.3	81	69	0	0	0	0	0	0	0	0.073219	0	0.108963	0	0.136415	0	0	0	0	0	0	0	0	0	0	0	0	0	0	0	0	0	0	0	0	0	0	0	0	0	0	0	0	0	0	0
A897380	0	1	46	36.2	96	69	1	1	0	0	0	0	0	0.0686939	0	0	0.176115	0.127985	0	0	0.0840584	0	0	0	0	0	0	0	0	0	0	0	0	0.0801163	0	0	0	0	0	0	0	0.0634571	0	0	0	0	0	0	0
A622202	0	0	46	36.5	90	69	0	0	0	0	0	0	0	0	0	0.0945579	0	0	0	0	0.0777506	0	0.101816	0	0	0	0	0.114705	0.064167	0.0954741	0	0.122568	0	0	0	0	0	0	0	0.0903568	0	0	0	0.0928055	0.113493	0	0	0.0733492	0
1264375	0	0	46	36.3	63	69	0	0	0	0	0	0.124344	0	0.0736532	0	0	0	0	0	0	0	0	0	0	0	0.0593085	0	0	0	0	0	0	0	0	0	0	0	0	0	0	0.463399	0.0680384	0.125834	0	0	0	0.0661286	0	0
1227029	0	0	46	36.3	114	69	0	0	0	0.301348	0	0.10216	0	0	0	0	0	0	0	0	0.148094	0	0	0	0	0.0487272	0	0	0	0	0	0	0	0	0	0	0	0	0	0	0.380724	0	0	0	0	0	0.0543305	0	0
A645092	1	1	68	36.5	76	85	0	0	0	0	0.130879	0	0	0	0	0	0	0	0	0	0.0860141	0	0	0	0	0.0566021	0	0.126897	0	0	0	0	0	0	0	0	0	0.0833219	0	0	0	0.0649336	0	0	0	0	0	0.0811449	0
1251844	0	0	46	36.6	87	68	0	0	0	0	0	0.0888098	0	0.157815	0	0	0	0	0	0	0.0643709	0	0	0.180595	0	0.0423596	0	0	0	0	0	0	0	0	0	0	0	0	0	0	0.330972	0.0485947	0	0	0	0.128611	0.0944614	0	0.0725692
A886285	1	1	68	36.6	62	73	0	0	0	0	0	0.0594339	0.363145	0	0	0	0	0	0	0.0873836	0.0861574	0	0	0	0	0	0	0	0	0	0	0	0	0	0.0744089	0	0	0	0	0.100127	0	0.0650418	0	0	0	0	0	0.0812801	0.0971304
1217275	0	0	46	36.5	96	68	0	0	0	0	0	0.112724	0	0	0	0	0	0	0.114778	0	0	0	0	0	0	0.0537661	0	0	0	0	0	0	0	0	0.0705631	0	0	0	0	0.0949517	0.360081	0.0616801	0	0	0	0.0816211	0.0599488	0	0
A804741	0	0	46	36.6	71	67	0	0	0	0	0	0	0	0	0	0	0	0	0	0	0	0	0	0	0	0	0	0	0.0543222	0.080826	0	0	0	0.12547	0	0	0	0	0	0.0764938	0	0	0	0	0	0	0	0	0
A967883	1	1	68	36	59	67	1	0	0	0	0.231856	0	0	0.0622622	0	0.185315	0	0	0	0	0	0	0	0	0.0925027	0	0	0	0.125755	0	0	0	0	0.0726151	0	0	0	0	0	0	0	0	0	0	0	0	0	0	0
1285365	0	0	46	36.2	63	66	0	0	0	0	0	0.085724	0	0	0	0	0	0	0	0.0630186	0.0621342	0	0	0.0871599	0	0.0408878	0	0.183333	0.102558	0	0	0	0	0.236881	0.0536615	0	0	0	0	0	0.273833	0	0	0	0	0.0620709	0.0455896	0	0.0700476
1243726	0	0	46	36.3	85	66	0	0	0	0	0	0.0898104	0	0.106395	0	0	0	0	0	0	0.130192	0	0	0	0.0790356	0.0428369	0	0	0	0	0	0	0	0.0620433	0.0562196	0	0	0	0	0	0.286886	0.0491423	0	0	0	0	0.191051	0	0
1235414	0	0	46	36.5	71	65	0	0	0	0	0	0.0966031	0	0.0572213	0	0	0	0	0	0	0	0	0	0	0	0.0460768	0	0	0.0577867	0	0	0	0	0.0667359	0	0	0	0.0678281	0	0	0.360015	0	0	0	0	0	0.102751	0	0.0789373
A937365	0	0	46	36.5	72	65	0	0	0	0	0	0	0	0	0	0	0.068506	0	0	0	0	0	0	0	0	0	0	0	0	0.0803016	0	0	0	0	0	0	0	0	0	0	0	0.0493676	0	0.0780571	0	0	0	0	0.0737233
A754993	0	1	46	36.6	68	65	1	1	0	0	0	0	0	0.0569436	0	0	0	0	0.0978861	0	0	0	0.0912477	0	0	0	0	0.102799	0	0	0	0	0	0	0	0	0	0	0	0	0	0	0	0	0	0	0	0.131471	0.157109
A639722	0	1	46	36.5	54	65	1	1	0	0	0	0	0	0.0949497	0	0	0	0	0	0.11784	0	0	0	0	0	0	0	0	0	0	0	0	0	0.110738	0	0	0	0	0	0	0	0	0	0	0	0	0	0.109609	0
A829432	0	1	46	36.3	92	65	1	0	0	0	0	0	0	0	0	0.181064	0.155964	0	0	0.0754997	0	0	0	0	0	0	0	0	0	0.0914091	0	0.234699	0.0996418	0	0.0642894	0.107285	0	0	0	0	0	0.0561962	0	0	0	0.0743643	0	0.0702262	0
A761851	0	0	46	36.3	51	65	0	0	0	0	0.114729	0	0	0.123237	0	0	0	0.114802	0	0.0764734	0	0	0	0	0	0	0	0	0	0	0	0	0	0.143728	0	0	0	0.0730403	0	0.0876254	0	0	0	0	0	0.0753234	0	0	0.0850032
1317687	0	0	46	36.6	65	64	0	0	0	0	0	0.0649337	0	0.15385	0	0	0	0	0.0661169	0.047735	0.0470651	0	0	0	0	0.0309715	0	0	0.0388425	0	0	0	0	0.0448579	0	0	0	0	0	0	0.172851	0	0	0	0	0	0.034533	0	0
1275874	0	0	46	36.5	79	64	0	0	0	0	0	0.148724	0	0.176188	0	0	0	0	0	0	0.107798	0	0	0	0	0.0709369	0	0	0	0	0	0	0	0.205485	0.0930982	0	0	0	0.189818	0	0.475077	0.0813784	0	0	0	0	0.0790941	0	0.121527
A962343	0	1	46	36.3	103	64	0	0	0	0	0	0	0	0.238155	0	0	0	0	0	0.147785	0.291422	0	0	0	0	0	0	0.214968	0.120254	0	0	0	0	0	0.125842	0	0	0	0	0	0	0.11	0	0	0	0	0	0.137463	0
1231118	0	0	46	36.5	87	63	0	0	0	0	0	0.103685	0	0.0614159	0	0	0	0	0.105574	0	0.0751525	0	0	0	0	0.0494545	0	0	0.0620228	0	0	0	0	0.071628	0	0	0	0	0.132334	0	0.276005	0.0567339	0	0	0	0	0.0551414	0	0.0847239
A683205	0	0	46	36.4	66	63	0	0	0	0	0	0.0423748	0.258913	0.0502	0	0.0747069	0.0643506	0	0	0	0.061428	0.353941	0	0.0861692	0	0	0	0	0	0	0	0	0	0	0.0530516	0.265595	0	0	0	0	0	0	0	0	0	0	0	0	0.0692514
A710980	1	0	68	36.1	91	64	0	0	0	0	0	0	0	0.044675	0	0.0664847	0	0	0	0	0	0	0.0715883	0	0.0663736	0	0	0.0806507	0.0451165	0	0	0	0	0.104207	0	0	0	0	0	0.0635308	0	0.0825386	0	0	0	0	0	0.0515726	0.0616297
A620948	0	0	46	36.7	70	62	0	0	0	0	0	0	0	0.147225	0	0	0	0	0	0	0	0	0	0	0	0	0	0	0	0	0	0	0	0	0	0	0	0	0	0	0	0.0680008	0	0.107519	0	0	0	0.0849779	0.101549
A823066	0	1	46	36.8	84	60	0	0	0	0	0.127226	0	0	0	0	0	0	0	0	0	0	0.16059	0	0	0	0	0	0	0.138011	0	0	0	0	0.318769	0	0.120506	0	0.161993	0	0	0	0	0	0	0	0	0	0	0
1220575	0	0	46	36.4	72	60	0	0	0	0	0	0.122613	0	0.145255	0	0	0	0	0	0	0.0888718	0	0	0	0	0.0584826	0	0	0	0	0	0	0	0	0.0767531	0	0	0	0	0	0.456946	0.0670909	0	0	0	0	0.0652077	0	0
A740620	0	0	46	36.4	67	60	0	0	0	0	0	0	0	0	0	0	0	0	0	0	0	0	0	0	0	0	0	0	0	0	0	0	0	0	0.0539308	0	0	0	0	0	0	0.0942832	0	0.0745375	0	0	0	0.058911	0
1236462	0	0	46	36.3	79	59	0	0	0	0	0	0.0835149	0	0.0989373	0	0.147237	0.126826	0	0	0	0	0	0	0	0	0.0398341	0	0	0.0499575	0	0	0	0	0	0	0	0	0.117277	0	0	0.311239	0	0	0	0	0	0.0444148	0	0
A904709	0	0	46	36.5	80	59	0	0	0	0	0	0	0	0	0	0	0	0	0	0	0	0	0	0	0.122683	0	0	0	0	0	0	0	0	0.192614	0	0	0	0	0	0.117429	0	0.0762812	0	0	0	0	0	0	0
A947719	0	0	46	36.5	55	58	0	0	0	0	0	0	0	0	0	0	0.0588565	0	0	0	0	0	0	0	0	0	0	0	0	0.137981	0	0	0	0	0	0	0	0	0	0	0	0.0424138	0	0.0670622	0	0	0	0.0530029	0
A621499	1	1	69	37	91	91	0	0	0	0	0	0	0	0.107518	0	0	0.0689126	0	0	0	0	0	0	0	0	0.0432887	0	0	0	0	0	0	0	0	0	0	0	0.0637238	0	0	0	0.0496606	0.0918454	0	0	0	0	0.0620589	0
A769907	0	1	46	36.5	65	57	0	0	0	0	0	0	0	0	0	0	0.0926375	0	0	0	0	0	0	0	0	0	0	0	0.218942	0	0	0	0.118368	0.084283	0	0	0	0	0	0	0	0	0	0	0	0.0883399	0	0.0834242	0
1316448	0	1	46	36.3	117	57	0	1	0	0	0	0.0990866	0	0	0	0	0	0	0	0	0.0718197	0	0	0	0.0871989	0	0	0	0	0	0	0	0	0.0684516	0	0	0	0	0	0	0.105506	0	0	0	0	0	0.0526961	0	0
A636520	0	1	46	36.4	140	54	0	0	0	0	0	0	0	0	0	0	0	0	0.18006	0	0	0	0.167849	0	0	0	0	0	0.211564	0	0	0	0	0	0	0	0	0	0	0	0	0	0	0	0.187099	0	0	0.120919	0
A832027	0	0	46	36.2	70	54	0	0	0	0	0	0	0	0	0	0	0.0570358	0	0	0	0	0	0	0	0.0661042	0	0	0	0	0	0	0	0	0.0518921	0.0470212	0	0	0	0	0.063273	0	0.0411018	0.0760163	0	0.0794745	0.0543899	0	0.0513633	0
A668718	0	0	46	36.3	53	54	0	0	0	0	0.112169	0	0	0	0	0	0	0	0	0	0	0	0	0	0	0	0	0.108756	0.060839	0	0	0	0	0.210783	0	0	0	0	0	0.0856704	0	0	0	0	0	0	0	0.069545	0
A971849	1	0	69	36.5	69	80	0	0	0	0	0	0	0	0.0608874	0	0.0906116	0	0	0	0.0755661	0	0	0	0	0	0	0	0.109918	0	0	0	0	0	0	0.064346	0	0	0	0	0.0865858	0	0	0	0	0	0.148859	0	0.140576	0
1270640	0	0	46	36.6	109	52	0	0	0	0	0	0.0470796	0	0.0836605	0	0	0	0	0	0	0.0341241	0	0	0	0	0	0	0	0	0	0	0	0	0	0.0294709	0	0	0.0330561	0	0.0396569	0.150389	0.0515218	0.0476439	0	0	0	0.0250378	0	0.0384702
A964138	0	1	46	36.3	90	50	0	0	0	0	0	0	0.169063	0	0	0	0	0	0	0.0813632	0	0	0	0	0	0	0	0	0	0	0	0	0	0	0.0692823	0	0	0	0	0.0932282	0	0	0	0	0	0	0	0	0
1229374	0	0	46	36	78	43	0	0	0	0	0	0.06017	0	0	0	0.0530399	0	0	0	0	0	0	0	0	0	0.0286993	0	0	0	0	0	0	0	0.124701	0.0376652	0	0	0	0	0	0.192204	0	0	0.0520569	0.0636612	0.0435678	0.0319995	0	0.0491667
A816557	0	0	46	36.1	83	41	0	0	0	0	0	0	0	0	0	0	0	0	0	0.0631872	0	0.119656	0	0	0	0	0	0	0.0514162	0	0	0	0	0	0	0.0897893	0	0	0	0	0	0	0	0	0	0.062237	0	0.0587738	0
A778674	0	0	46	36.4667	71.3333	112.667	0	0	0	0	0	0	0	0	0	0	0	0	0	0	0	0	0	0	0	0	0	0	0.0486914	0.0724479	0	0	0	0.056232	0	0	0.269748	0	0	0	0	0	0	0	0	0.0589387	0	0.055659	0
A899006	1	0	69	36.5	55	70	0	0	0	0	0	0	0	0.0880213	0	0	0.0564166	0	0	0.0546208	0	0	0	0	0	0.0354391	0	0	0.0888912	0	0	0	0	0	0	0	0	0	0	0.062586	0	0	0	0.0642822	0.0786117	0	0	0.0508057	0
A693750	1	0	69	36.4	70	68	0	0	0	0	0	0	0	0	0	0	0	0	0	0.0974949	0	0	0	0	0.116711	0.126513	0	0	0.0793327	0.118039	0	0.303074	0	0	0.0830188	0	0	0.186236	0	0	0	0.0725678	0	0	0	0	0	0.0906851	0
A807745	1	1	69	36.6	85	66	1	1	0	0	0	0	0	0.0492935	0	0	0	0.0918393	0	0	0.0603187	0.11585	0	0	0	0	0	0	0	0.0740686	0.110428	0	0	0.0574899	0	0.173866	0	0.0584307	0	0.0700985	0	0	0	0.0719982	0	0.0602572	0	0	0
1318652	0	0	47	36.3	80	110	0	0	0	0	0	0.0972624	0	0	0	0	0	0	0.0990347	0	0	0	0	0	0	0	0	0	0	0	0	0	0	0	0.0608844	0	0	0.068291	0.124137	0	0.310691	0.0532198	0	0	0	0.0704256	0.051726	0	0
A778695	0	1	47	36.5	85	107	0	0	0	0	0	0	0	0.0597369	0	0	0	0	0	0	0	0	0	0	0	0	0	0	0	0.0897609	0	0	0	0.0696698	0	0	0	0	0	0	0	0	0	0	0	0	0	0.0689599	0
A698966	1	0	69	36.3	71	54	0	0	0	0	0	0	0	0	0	0	0.070382	0	0	0	0	0	0	0	0	0.132635	0	0	0.0554477	0.0825006	0	0	0	0.256138	0.0580239	0	0	0	0	0.0780786	0	0.0507195	0	0	0	0	0	0.0633821	0
1270941	0	1	47	36.5	70	106	1	1	0	0	0	0.0962515	0	0	0	0.169692	0	0	0	0	0	0	0	0	0	0.0459091	0	0	0	0	0.127721	0	0	0	0	0	0	0.0675812	0	0	0.358705	0	0	0	0	0	0.0511884	0	0.07865
A835496	1	0	69	36.3667	75.3333	73.6667	0	0	0	0	0	0.0240158	0	0	0	0	0.0729412	0	0	0.0353097	0.0348142	0	0	0	0	0	0	0.0513614	0.0287319	0.0427502	0.0637358	0	0.0466005	0.0331815	0.0300669	0	0	0	0.0613032	0	0	0.0262818	0	0.0415553	0.0508186	0.0695574	0.0255441	0	0
1245350	0	0	47	36.6	62	105	0	0	0	0	0	0.132253	0	0.104451	0	0	0	0	0	0	0	0	0	0	0	0.0420539	0	0	0.105483	0	0	0	0	0.0609092	0.0551919	0	0.0973947	0	0	0	0.281642	0.048244	0	0.0762805	0	0.191523	0	0	0
1282272	0	0	47	36.9	82	105	1	0	0	0	0	0.102547	0	0	0	0	0.0778643	0	0	0	0	0	0	0	0	0.0489119	0	0	0	0	0	0	0	0	0.0641925	0	0	0	0	0	0.327572	0.0561115	0	0	0	0	0.0545364	0	0
A895287	1	0	69	36.3667	75.3333	73.6667	0	0	0	0	0	0	0.0936502	0	0.076607	0.0540437	0	0	0	0	0	0	0	0	0	0.0292424	0.064351	0	0.0733482	0	0	0	0	0.0847073	0	0	0.0677241	0	0	0.0516426	0	0.0335468	0	0	0	0	0	0.0419221	0
A907397	0	0	47	36.3	96	101	0	0	0	0	0	0	0	0	0	0	0	0	0	0.0837406	0	0	0	0	0.100246	0	0	0	0.136281	0.202773	0	0	0	0	0	0.118996	0	0.0799813	0	0	0	0.0623302	0	0	0	0	0	0.0778916	0
1256068	0	1	47	36.4	68	100	1	1	0	0	0	0.109958	0	0.195395	0	0.0969281	0	0	0	0	0.0796995	0	0	0	0	0.0524467	0	0	0	0	0	0	0.106682	0.0759618	0	0	0	0	0	0	0.409786	0.0601666	0	0	0	0	0.0584777	0	0.08985
A953729	0	1	47	36.3	78	100	0	0	0	0	0	0	0	0.10333	0	0	0	0	0	0.128241	0.126442	0	0	0	0	0	0	0	0.104351	0	0	0	0	0	0.1092	0	0	0	0	0	0	0.0954531	0	0.30185	0	0	0	0.119284	0
1287411	0	1	47	36.3	89	99	0	0	0	0	0	0.0650618	0	0	0	0	0	0	0	0	0	0	0	0	0	0.0310326	0	0	0	0	0	0	0	0	0	0	0	0.0456819	0	0	0.207831	0.0356004	0	0	0	0	0.0346011	0	0
1285346	0	1	47	36.2	84	99	0	1	0	0	0	0.119044	0	0	0	0	0	0	0	0	0.17257	0	0	0	0	0.0567804	0	0	0	0	0	0	0	0	0	0	0	0	0	0	0.31689	0	0	0	0	0	0.0633098	0	0.0972744
A916781	0	0	47	36	82	99	0	0	0	0	0	0	0	0.142275	0	0	0.0911899	0	0	0.0882872	0	0	0	0	0	0	0	0	0	0.106891	0	0	0.116518	0.082966	0	0	0	0.168647	0	0	0	0	0	0	0	0	0	0.0821205	0
A704528	1	0	70	36.1	78	93	0	0	0	0	0	0	0	0.101483	0	0	0	0	0	0.0629745	0	0	0	0.087099	0	0.0408592	0.0899148	0	0	0.0762447	0	0	0	0.0591789	0.053624	0	0	0	0	0.072158	0	0.0468735	0	0	0	0	0	0	0
A711616	0	1	47	36.6	105	99	0	1	0	0	0.211007	0	0	0.113327	0	0	0	0	0	0.140648	0	0	0	0	0	0	0	0	0	0	0	0	0	0	0.119764	0	0	0	0	0	0	0.104688	0	0	0	0	0	0	0.156336
A886138	0	1	47	36.5	77	99	0	0	0	0	0	0	0	0	0	0	0	0	0	0.145131	0	0	0	0	0	0	0	0	0	0	0	0	0	0	0.123582	0	0	0	0	0	0	0	0.199788	0	0	0	0	0.134994	0
1292898	0	0	47	36.4	117	98	0	0	0	0	0	0	0	0	0	0	0	0	0.0676617	0	0.0963294	0	0	0	0	0	0	0	0.0795	0	0	0	0	0	0.0415969	0	0	0.0933144	0	0	0.212267	0.109081	0.0672472	0	0	0.0481156	0.0353398	0	0
1254094	0	0	47	36.7	76	98	0	0	0	0	0	0.111042	0	0	0	0.097884	0	0	0	0	0	0	0	0.112902	0	0.0529639	0	0	0.132848	0	0	0	0	0	0	0	0	0	0	0.093535	0.354709	0.0607599	0	0	0	0	0.0590544	0	0
1226495	0	1	47	36.8	78	97	0	0	0	0	0	0.0856065	0	0	0	0	0	0	0	0	0	0	0.0812549	0	0	0.0408318	0	0	0	0	0	0	0	0.0591392	0	0	0	0	0	0	0.36461	0	0	0	0	0.0619858	0.0455271	0	0.0699516
A835241	1	0	70	36.3	74	78	0	0	0	0	0	0	0	0.076061	0	0	0	0	0	0	0	0.178759	0	0	0	0.0612473	0	0	0	0	0	0	0	0	0	0	0	0	0	0	0	0	0	0	0	0	0	0.0878043	0
A665080	0	1	47	36.3	175	96	0	0	0	0.283606	0	0	0	0	0	0	0	0	0	0	0	0	0	0	0	0.0458583	0	0	0.0575126	0	0	0	0	0.132839	0.0601848	0	0	0	0	0.0809864	0	0.0526084	0	0	0	0.0696165	0	0.0657426	0
A757393	1	1	70	36.3	74	75	0	0	0	0	0	0	0	0	0	0	0.0766218	0.111363	0	0.0741828	0	0	0	0	0	0.0481314	0	0	0	0.0898148	0	0	0	0	0	0	0	0	0	0	0	0	0	0	0	0	0	0	0
A787771	0	0	47	36.2	88	96	0	0	0	0	0	0	0	0	0	0	0.102868	0	0	0	0	0	0	0.137746	0	0	0	0	0.0810405	0	0	0.309598	0	0	0.0848059	0	0	0	0	0.114117	0	0	0	0	0	0	0	0.0926373	0
1289853	0	1	47	36.5	65	95	0	0	0	0	0	0.0804431	0	0.0952983	0	0	0	0	0	0	0.0583066	0	0	0	0.0707922	0.038369	0	0	0	0	0	0	0	0	0	0	0	0.0564816	0	0	0.342618	0	0.0814072	0.0695966	0	0	0.0427812	0	0.0657325
1225424	0	0	47	36.2	68	94	1	0	0	0	0	0.0986826	0	0	0	0.0869888	0	0	0	0	0	0	0	0	0	0.0470687	0	0	0.118061	0	0	0	0	0	0	0.103087	0	0	0.12595	0	0.262689	0	0	0	0	0	0.0524812	0	0
1277649	0	1	47	36.5	74	94	0	0	0	0	0	0.126522	0	0.0749434	0	0	0	0	0.257656	0.0930108	0.0917056	0	0	0	0	0.0603474	0	0	0	0	0	0	0	0	0	0	0	0	0	0	0.404157	0	0	0	0	0	0.0672869	0	0.103385
A941994	0	0	47	36.3	79	94	0	0	0	0	0	0	0	0	0	0.0812452	0.0699826	0	0	0.0677549	0	0	0	0	0	0	0	0	0.055133	0	0	0	0	0	0.0576946	0	0	0	0	0	0	0.0504316	0	0	0	0	0	0	0
A635967	1	1	70	36.9	74	75	0	0	0	0	0	0	0	0.0396295	0	0	0.0508005	0	0	0	0	0	0.0635032	0	0	0	0.35112	0	0	0	0	0	0	0.0462191	0	0	0	0	0	0.0563558	0	0	0	0	0	0	0	0.0457481	0.0546694
1295867	0	0	47	36.5	81	93	0	0	0	0	0	0.07814	0	0.046285	0	0	0.059332	0	0	0	0	0	0.074168	0	0	0	0	0	0	0	0.103688	0	0	0	0	0.163254	0	0.0548646	0	0	0.249607	0	0	0	0	0	0.0415563	0	0.0638506
1291758	0	0	47	36.4	73	93	0	0	0	0	0	0.0841671	0	0.19942	0	0	0.0639084	0	0	0	0	0	0	0	0	0.0401452	0	0	0	0	0	0	0	0	0	0	0	0	0	0	0.31367	0.0460544	0	0	0	0	0.0447617	0	0
1279650	0	1	47	36.4	73	93	1	1	0	0	0	0.0843203	0	0	0	0	0	0	0.0858567	0	0.0611168	0	0	0.0857327	0	0.0402183	0	0	0	0	0	0	0	0	0	0	0	0.118408	0	0	0.31424	0.0461382	0	0	0	0	0.0448431	0	0
A813069	0	0	47	36.6	70	93	1	0	0	0	0	0	0	0.0546976	0	0	0	0	0	0	0.133863	0	0	0	0	0	0	0	0.0552381	0	0	0	0	0	0.0578046	0.0964636	0	0	0	0.0777835	0	0.0505278	0	0	0	0	0	0.0631426	0.0754559
A643154	0	1	47	36.8	190	92	1	0	0	0	0	0	0	0.158221	0	0	0	0	0.135991	0	0	0	0	0	0	0	0	0	0	0	0	0	0	0	0.0836045	0	0	0	0	0	0	0	0	0.115549	0	0	0	0.0913249	0
A952683	1	0	70	36.5	71	70	0	0	0	0	0.126421	0	0	0.0678976	0	0	0.087037	0	0	0	0	0	0	0.116548	0	0.109348	0	0.245148	0.0685686	0.204047	0	0	0	0.0791876	0	0	0	0.24145	0	0	0	0	0	0	0	0	0	0.0783807	0.0936655
1292307	0	1	47	36.6	78	92	1	1	0	0	0	0.134048	0	0.079401	0	0	0	0	0.13649	0.098543	0.0971602	0	0	0.136293	0	0.0639368	0	0	0	0	0	0	0	0	0	0	0	0	0	0	0.499562	0.0733479	0	0	0	0	0.0712891	0	0.109534
1284158	1	0	70	36.2	64	70	0	0	0	0	0	0.062729	0	0	0	0	0	0	0	0	0	0	0	0	0	0	0	0.134155	0	0	0	0	0	0.0866696	0.0785342	0	0.138586	0	0	0	0.267171	0.0686478	0	0	0.132738	0.0908414	0.0667209	0	0
A753525	0	1	47	36.3	87	92	0	0	0	0	0	0	0	0	0	0	0	0	0	0	0	0	0.104983	0	0	0	0	0	0	0	0	0	0	0	0	0.115541	0	0	0	0	0	0.0605206	0.111931	0	0	0	0	0.0756302	0
A753502	1	0	70	36.2	72	64	0	0	0	0	0	0	0	0	0	0	0	0	0	0	0	0	0	0	0	0.0622354	0	0	0	0	0	0	0	0.270418	0.0816784	0	0	0	0	0	0	0	0	0.112887	0	0	0	0	0.10662
A898158	0	0	47	36.7	99	90	0	0	0	0	0	0	0	0	0	0	0	0	0	0.0648657	0	0	0	0	0	0	0	0	0	0	0	0	0	0	0	0	0	0	0	0	0	0	0	0	0	0	0	0.060335	0.0721008
A885447	1	1	71	36.1	75	95	0	0	0	0	0	0	0	0	0	0	0	0	0	0	0	0.15598	0	0	0	0.0534425	0	0	0	0	0	0	0	0	0	0.117046	0	0.0786709	0	0	0	0	0	0	0	0	0	0.0766154	0
A832620	1	0	71	36.2	136	81	0	0	0	0	0	0	0	0	0	0	0	0	0	0.0919019	0	0	0	0	0	0	0	0	0	0	0	0	0	0.259089	0	0	0	0.0877762	0	0.105304	0	0.0684048	0	0	0	0.0905199	0	0.0854828	0
1308971	0	0	47	36.5	94	89	0	0	0	0	0	0.105569	0	0	0	0	0	0	0	0.0776076	0	0	0.100203	0	0	0.0503535	0	0	0.189451	0	0	0	0.102424	0	0.0660844	0	0.116616	0	0	0	0.39343	0	0	0.0913349	0.111695	0.152881	0.0561438	0	0.0862639
A944752	1	0	71	37.2	68	80	0	0	0	0	0	0.0869862	0	0.206099	0	0	0	0	0	0	0.126098	0	0	0	0	0	0.182605	0	0	0	0	0.39757	0	0	0.108903	0	0	0	0	0	0	0	0	0	0	0	0.0925218	0	0
A812973	1	1	71	36.3	65	73	0	0	0	0	0	0	0	0	0	0	0	0	0	0	0	0	0	0	0	0	0	0	0.107705	0	0	0	0	0	0	0	0	0.189631	0	0	0	0	0	0	0	0	0	0.0615589	0
1235957	0	1	47	36.6	103	89	1	1	0	0	0	0.083184	0	0	0	0	0.0631619	0	0	0	0.0602932	0	0	0	0	0.0396763	0	0	0	0	0.220763	0	0	0	0	0.173793	0	0	0	0	0.265719	0	0	0	0	0	0.0442388	0	0
1243762	0	0	47	36.4	85	89	0	0	0	0	0	0.0628001	0	0	0	0	0.0476843	0	0	0	0	0	0	0.0638521	0	0.0299538	0	0	0.0751324	0	0	0.143514	0	0.0433839	0	0.0656027	0	0.0440939	0	0	0.200606	0	0.0635528	0	0	0.0454722	0.0333983	0	0
A756584	1	0	71	36.5	76	72	0	0	0	0	0	0	0	0.0654247	0	0.097364	0.0838669	0	0	0.0811973	0	0	0.104838	0	0	0.0526825	0.115933	0	0.0660712	0	0	0	0	0.0763034	0.0691411	0	0	0	0	0	0	0.0604371	0	0	0	0	0	0.0755259	0.090254
1298350	0	1	47	37	120	89	1	1	0	0	0	0.0783427	0	0.139215	0	0.0690592	0	0	0	0	0.283921	0	0	0	0	0.0373671	0	0	0.0937272	0	0	0	0	0	0.049041	0	0	0	0	0	0.333673	0.0428674	0	0.0677794	0	0	0.0416641	0	0.0640162
1261803	0	0	47	36.8	83	88	0	0	0	0	0	0.157297	0	0	0	0	0	0	0	0	0.152016	0	0	0	0.0922839	0.0500174	0	0	0	0	0	0	0	0.144887	0	0	0	0	0	0	0.334975	0.0573797	0	0	0	0	0.055769	0	0.0856882
A842936	0	0	47	36.1	95	88	0	0	0	0	0	0.0448602	0	0.106289	0	0	0.068125	0	0	0	0	0	0	0.0912234	0.0789565	0	0	0	0.0536696	0	0	0	0	0	0	0	0	0.0629955	0	0.0755749	0	0	0	0	0	0	0	0.0613496	0.0733133
A960569	1	0	71	36.3	80	71	0	0	0	0	0	0	0	0	0	0	0	0	0	0.0593041	0	0	0	0	0	0	0	0.0862637	0.096513	0	0	0	0	0	0	0	0	0	0	0.0679524	0	0	0	0	0	0.0584123	0	0.0551619	0
A756581	1	1	71	36.5	78	68	0	0	0	0	0	0	0	0	0	0	0	0.127669	0	0.0850447	0	0	0	0	0	0.110358	0	0	0.0692019	0	0	0	0	0.159838	0	0	0	0.0812268	0	0	0	0.0633008	0	0.100087	0	0	0	0	0
A886331	1	0	71	36.2	70	68	0	0	0	0	0	0	0	0.112932	0	0	0	0	0	0.140158	0	0	0	0	0	0.0909377	0	0	0.114048	0	0	0	0	0.131711	0.119348	0	0	0	0	0	0	0.104323	0	0.16495	0.20172	0.276101	0	0.130369	0
1278260	0	0	47	36.3	72	88	0	0	0	0.145189	0	0.098441	0	0	0	0	0	0	0	0	0	0	0	0	0	0	0	0	0	0	0.130627	0	0	0	0.0616221	0	0	0	0	0	0.366865	0.0538647	0	0	0	0.071279	0.0523527	0	0
1308137	0	1	47	36.2	105	88	0	0	0	0	0	0.150256	0	0.267005	0	0.132451	0	0	0	0	0.108908	0	0	0	0	0.0716676	0	0	0	0	0	0	0	0.103801	0	0	0	0	0	0	0.559966	0.0822167	0	0	0	0	0.0799089	0	0
1244099	0	1	47	36.6	94	88	1	1	0	0	0	0.0825589	0	0	0	0.0727758	0.0626873	0	0.0840633	0	0	0	0	0	0	0.0393781	0	0	0.0493857	0	0	0	0	0	0	0	0	0	0.105371	0	0.307676	0	0	0	0	0	0.0439064	0	0.0674614
A609795	0	1	47	36.5	83	87	1	1	0	0	0.102867	0	0	0.0552477	0	0	0	0	0	0	0	0	0	0	0	0	0	0	0	0.0830155	0	0	0	0.257737	0	0	0	0	0	0.0785659	0	0	0	0	0	0	0	0.0637777	0
1309576	0	0	47	36.3	67	87	0	0	0	0	0	0.0997503	0	0.118171	0	0	0	0	0	0	0.0723007	0	0	0	0	0.0475779	0	0	0	0	0	0	0	0	0.0624417	0	0	0	0	0	0.318638	0.0545811	0	0	0	0	0.053049	0	0.0815089
A932952	0	1	47	36.5	93	87	0	1	0	0	0	0.0582834	0	0	0	0.102754	0	0.128641	0	0.0856922	0	0.324547	0	0	0	0	0	0	0	0.103749	0	0	0	0	0.0729686	0.243538	0	0	0	0	0	0	0	0	0	0	0	0	0
1257017	0	1	47	36.3	80	87	0	0	0	0	0	0.0919348	0	0	0	0.162081	0	0	0.09361	0	0	0	0	0	0	0.0438502	0	0	0	0	0	0.210094	0	0	0	0	0	0	0	0	0.342618	0.0503047	0	0	0	0	0.0488926	0	0
A629223	1	0	71	36.2667	86.6667	72	0	0	0	0	0	0	0	0.0734159	0	0	0	0	0	0.0455575	0	0	0.176465	0.0630098	0	0.0591174	0.0650469	0	0.0370707	0	0	0	0	0	0	0	0	0.0870246	0	0.0522011	0	0	0	0.0536158	0.0655676	0.0448724	0.0329577	0	0.050639
A791393	1	1	72	37	67	84	1	0	0	0	0	0.0611597	0	0	0	0	0	0	0	0.089921	0	0	0	0	0.107644	0.0583427	0	0	0.14634	0	0	0	0	0.0845013	0.0765695	0	0	0.0858842	0	0	0	0	0	0.105826	0.129417	0.0885688	0	0.0836403	0
1237426	0	1	47	36.5	87	86	0	0	0	0	0	0.0896141	0	0.0530814	0	0	0	0	0.091247	0	0	0	0.0850588	0	0.0788629	0.0427433	0	0	0	0	0	0	0	0	0.0560967	0	0	0.0629209	0	0	0.333969	0.0490348	0	0	0	0	0.0476584	0	0
1296696	1	0	72	36.3	66	83	0	0	0	0	0	0.0699738	0	0.165791	0	0	0.0531313	0	0	0	0	0	0	0	0.0615789	0	0.36723	0	0	0	0	0	0	0.0483397	0	0	0	0.0491308	0	0	0.074507	0	0	0	0	0.0506665	0.0372134	0	0
A720194	1	0	72	36.6	97	80	0	0	0	0	0	0	0	0.0709882	0	0	0.0909987	0	0	0	0.0868657	0	0	0	0	0.0571625	0	0	0	0.106667	0	0	0	0.082792	0	0	0	0	0	0	0	0	0	0	0	0	0	0	0.195858
1277959	0	0	47	36.4	76	86	0	0	0	0	0.0769345	0.139515	0	0.0413198	0	0	0	0	0	0	0	0	0	0	0	0.0332723	0	0	0.0417281	0	0	0	0	0	0.0436669	0	0.0770571	0	0	0	0.259969	0.0763396	0	0.0603518	0	0.10102	0	0	0
A677342	0	1	47	36.8	85	86	1	1	0	0	0.0657882	0	0	0	0	0	0	0	0	0	0	0	0	0	0	0.0284518	0	0	0.107048	0.106184	0	0	0	0	0	0	0	0	0	0	0	0	0	0	0	0.0431921	0.0317236	0	0
1224079	0	0	47	36	88	85	0	0	0	0	0	0.0689283	0	0	0	0.0607604	0.104675	0	0	0	0	0	0.0654245	0.140166	0.0606588	0.0328767	0	0	0.041232	0.122698	0	0	0	0	0	0	0	0.0483967	0	0	0.220181	0	0	0	0	0	0.0366573	0	0
1273440	0	0	47	36.3	86	85	0	0	0	0	0	0.10079	0	0	0	0	0	0	0	0	0.0730545	0	0	0	0.177396	0	0	0	0	0	0.133744	0	0	0	0.0630927	0.105288	0	0	0	0	0.32196	0	0	0	0	0	0.0536021	0	0
1292501	0	1	47	36.6	76	85	0	0	0	0	0	0.133129	0	0.0788569	0	0	0	0	0	0	0	0	0	0	0	0	0	0	0	0	0	0	0	0	0	0	0	0	0	0	0.425262	0	0	0	0	0	0.0708006	0	0
1291054	0	0	47	36.3	71	85	0	0	0	0	0	0.0828532	0	0	0	0	0	0	0.0843629	0	0	0	0.157283	0	0	0	0	0	0	0	0	0	0	0.114474	0.0518645	0.0865507	0	0.0581738	0	0	0.220552	0	0	0	0	0.119984	0.0440629	0	0
1287576	0	1	47	36.2	62	85	0	0	0	0	0	0.0636088	0	0.0753553	0	0	0	0	0	0	0	0	0	0	0	0	0	0	0	0	0	0	0	0	0.0796358	0	0	0	0	0	0.406378	0.0696107	0	0	0	0.0921155	0	0.0869897	0.103953
1284942	0	1	47	36.4	71	85	1	0	0	0	0	0.188493	0	0	0	0	0	0	0	0	0	0	0	0	0	0.0599371	0	0.134374	0	0	0	0	0	0	0	0	0	0	0	0	0.40141	0.0687596	0	0	0	0	0.0668295	0	0
1294397	0	0	47	36.8	96	85	0	0	0	0	0	0.138255	0	0	0	0	0	0	0	0	0.100209	0	0	0	0	0.0659434	0	0	0	0	0	0	0	0.19102	0	0	0	0	0	0	0.441635	0.0756499	0	0	0	0	0.0735265	0	0
1241958	0	0	47	36.1	76	85	0	0	0	0	0	0.119188	0	0.141198	0	0	0	0	0	0.0876193	0	0	0	0	0	0	0	0	0	0	0	0	0	0	0	0	0	0.0836858	0	0	0.12691	0	0	0	0	0	0.0633866	0	0.0973924
1278156	0	0	47	36.3	94	85	1	1	0	0	0	0.079961	0	0	0	0	0	0	0	0	0	0	0	0	0.0703679	0.038139	0	0	0.0956633	0	0	0	0	0	0.0500541	0	0	0	0	0	0.297995	0	0	0	0	0	0.0425248	0	0.0653386
A806385	0	1	47	36.4	90	85	0	0	0	0	0	0	0	0	0	0.13254	0	0	0	0	0	0	0	0	0.132319	0	0	0	0	0	0	0	0	0	0.0941207	0	0	0	0	0	0	0.0822722	0	0	0	0	0	0	0
1233072	0	1	47	36.5	70	84	0	0	0	0	0	0.133838	0	0.0528512	0	0	0	0	0	0	0	0	0	0	0	0.0425578	0	0	0	0	0	0.203902	0	0	0	0	0	0	0.113879	0	0.237515	0.0488221	0	0	0	0	0.0949034	0	0
1257245	0	1	47	36.3	64	84	0	0	0	0	0	0.134911	0	0.0799123	0	0	0	0	0	0.0991776	0	0	0	0	0	0.0643486	0	0	0.080702	0	0	0	0	0	0	0	0	0	0	0	0.502779	0.147641	0	0	0	0	0.0717482	0	0.11024
1267572	0	1	47	36.3	75	84	0	1	0	0	0	0.127375	0	0.0754484	0	0	0	0	0	0	0	0	0.1209	0	0	0.060754	0	0	0	0	0.169021	0	0	0	0	0.133059	0	0	0	0	0.474694	0.0696967	0	0	0	0	0.0677403	0	0
1311243	0	0	47	36.5	72	84	0	0	0	0	0	0.146341	0	0	0	0	0	0	0	0	0.0707136	0	0	0	0	0.0465335	0	0	0	0	0	0	0	0	0	0	0	0	0	0	0.259703	0.053383	0	0	0	0	0.0518845	0	0
A888723	1	1	72	36.3	116	74	0	0	0	0	0.106821	0	0	0.0573713	0	0	0.0735434	0	0	0.0712024	0	0	0	0.0984788	0	0	0	0	0.0579382	0	0	0	0.0939704	0.0669109	0.0606302	0	0	0	0	0.0815857	0	0	0	0.0837967	0.102476	0.140263	0	0	0.0791443
A825572	0	1	47	36.5	74	83	1	1	0	0	0.0674021	0	0	0.0362001	0	0	0	0	0	0.0898546	0	0	0.0580079	0	0	0	0	0	0.0365579	0.0543945	0	0	0	0.211097	0	0	0	0.0429104	0	0.051479	0	0.0668809	0	0	0	0	0	0.0417892	0
1253107	0	0	47	36.2	68	83	0	0	0	0	0.110032	0.0997677	0	0	0	0	0.0757539	0	0	0	0.0723134	0	0	0.101439	0	0.0475862	0	0	0.0596797	0	0	0	0	0.0689221	0.0624526	0	0	0.07005	0	0	0.318693	0	0	0	0	0.0722396	0.0530583	0	0.0815232
1312093	0	0	47	36.5	62	83	0	0	0	0	0	0.0925677	0	0	0	0	0	0	0	0.0680496	0	0	0	0	0	0.0441521	0	0	0	0	0	0	0	0	0	0	0	0	0	0	0.295694	0	0	0	0	0	0.0492292	0	0
1243660	0	1	47	36.5	79	82	0	0	0	0	0	0.108006	0	0	0	0	0	0	0	0	0	0	0	0.109815	0	0.0515154	0	0	0	0	0	0	0	0	0.0676093	0	0	0	0	0	0.345008	0.0590982	0	0	0	0	0.0574393	0	0.0882545
1269352	0	0	47	36.4	78	82	0	0	0	0	0.103455	0.187608	0	0	0	0	0	0	0	0	0	0	0	0	0	0.0447417	0	0	0.0561123	0	0	0	0	0.0648022	0.0587194	0	0.10362	0	0.239446	0	0.349583	0	0	0.0811558	0	0.135843	0	0	0
1264139	0	1	47	36.7	86	82	1	1	0	0	0	0.0903708	0	0	0	0	0	0	0	0	0.0655023	0	0	0	0	0.0431042	0	0	0	0	0	0	0	0	0	0	0	0	0	0	0.336789	0.0988977	0	0	0	0	0.0961217	0	0
1305085	0	1	47	36.6	69	82	1	1	0	0	0.218319	0.0989763	0	0	0	0.0872478	0	0	0	0	0	0	0	0	0	0.0472088	0	0.211675	0	0	0	0	0	0	0	0	0	0.0694944	0	0	0.36886	0.0541576	0	0	0	0	0.0526375	0	0.0808765
A777541	1	1	72	36.8	74	74	0	0	0	0	0	0	0	0	0	0	0	0	0	0.0597812	0	0	0	0	0	0	0	0	0	0	0	0	0	0	0.0509049	0	0	0	0.10379	0	0	0	0	0	0	0	0	0	0
1219005	0	0	47	36.6	75	81	0	0	0	0	0	0.0941892	0	0.167374	0	0	0	0	0	0	0	0	0	0	0	0.0449254	0	0	0.0563427	0	0	0	0	0	0.0589606	0	0.104045	0	0	0	0.351019	0	0	0	0	0	0.150275	0	0
A641917	0	0	47	36.2	77	81	0	0	0	0	0	0	0	0.0523052	0	0	0.0670493	0	0	0.064915	0	0	0	0	0	0	0	0	0	0	0	0	0	0.122005	0	0	0	0.124002	0	0	0	0.0483178	0	0	0	0	0	0.0603809	0
A805879	1	1	73	36.5	70	83	0	0	0	0	0	0.0609458	0	0	0	0	0	0	0	0.0896066	0	0	0	0	0	0	0	0	0.072914	0	0	0	0	0.0842059	0.0763018	0	0	0	0.155571	0.102674	0	0	0	0.105456	0.128964	0.176518	0	0.0833478	0
1302454	0	0	47	36.6	80	81	0	0	0	0	0	0.139179	0	0	0	0	0	0	0	0	0	0	0	0	0	0.0663842	0	0	0	0	0	0	0	0	0	0	0	0	0	0	0.444587	0.0761556	0.140847	0	0	0	0.074018	0	0
1235346	0	0	47	36.5	88	80	0	0	0	0	0.133614	0.12115	0	0.287044	0	0	0.0919892	0	0	0	0	0	0	0	0.106615	0	0	0	0.0724701	0	0	0	0	0.167386	0	0	0	0	0	0.102049	0.386995	0	0	0	0	0	0.0644296	0	0
1249707	0	0	47	37.6	132	80	0	0	0	0	0	0.115037	0	0.204422	0	0	0	0.126954	0	0	0	0	0	0	0	0.0548695	0	0	0	0	0	0	0	0	0.144022	0	0	0	0	0	0.428716	0.0629459	0	0	0	0	0.0611791	0	0
1245719	0	1	47	36.6	80	80	0	0	0	0	0	0.0443411	0	0	0	0	0	0	0	0	0	0	0	0	0	0.0422988	0	0	0	0	0	0	0.0860398	0	0.0555133	0	0	0	0.226372	0	0.330496	0	0	0	0	0	0.0471628	0	0
[truncated: 19,856 more rows]
[truncated: 88 more columns]
